# Supplementary material for: DNA methylation signature of chronic low-grade inflammation and its role in cardio-respiratory diseases
Source: Nat Commun. 2022 May 3;13:2408. doi: 10.1038/s41467-022-29792-6 (PMC9065016; doi:10.1038/s41467-022-29792-6)
Supplement: Supplementary file 4 — Supplementary Data 1-23 [file 41467_2022_29792_MOESM4_ESM.xlsx]

## Sheet: overview
	describtion
Supplementary Data 1	QC, data cleaning on individual cohorts
Supplementary Data 2	marker list result overview
Supplementary Data 3	results of bias corrected meta analysis
Supplementary Data 4	ancestry specific marker
Supplementary Data 5	sensitivity analysis
Supplementary Data 6	Mendelian randomisation: CpG causes CRP changes - IVW results
Supplementary Data 7	Mendelian randomisation: CpG causes CRP changes - Triangulation
Supplementary Data 8	Mendelian randomisation: CRP causes CpG changes - IVW results
Supplementary Data 9	Mendelian randomisation: CRP causes CpG changes - Triangulation
Supplementary Data 10	Mediation results in NFBC1966 (6 models)
Supplementary Data 11	Mediation results: model BMI via CRP to CpG
Supplementary Data 12	Mediation results: model SMOKING via CRP to CpG
Supplementary Data 13	over representation analysis: overlap to chromosomal position
Supplementary Data 14	over representation analysis: Roadmap Chromatin model
Supplementary Data 15	over representation analysis: Roadmap Histone marks: H3K4
Supplementary Data 16	over representation analysis: Roadmap Histone marks: H3K27
Supplementary Data 17	over representation analysis: HiC
Supplementary Data 18	over representation analysis: Encode transcription factors
Supplementary Data 19	GxE significant assocations
Supplementary Data 20	over representation analysis: overlap to GWAS catalogue
Supplementary Data 21	over representation analysis: overlap to EWAS catalogue 1 (BIG)
Supplementary Data 22	over representation analysis: overlap to EWAS catalogue 2 (MRC)
Supplementary Data 23	CRP risk score analysis.

## Sheet: Supplementary Data 1
	AIRWAVE	ARIES ALSPAC	ARIC	BHS	BIOS	CARDIOGENICS	CHS	EGCUT	EPIC_Norfolk	EPICOR	ESTHER_1a	ESTHER_1b	FHS	GENOA	KORA	LBC1936	LLD	LOLIPOP	NAS	NFBC1986	NFBC1966	ROTTERDAM	SHIP-Trend	TWINSUK	YFS
Methylation assay	EPIC array	450K array	450K array	450K array	450K array	450K array	450K array	450K array	450K array	450K array	450K array	450K array	450K array	27K	450K array	450K array	450K array	450K array	450K array	450K array	450K array	450K array	EPIC array	450k array	450K array
IDAT extraction	minfi	meffil	minfi	minfi	minfi	minfi	minfi	minfi	minfi	minfi	minfi	minfi	e Illumina Genome Studio methylation module	lumi	minfi	minfi	minfi	minfi	minfi	minfi	minfi	Custom script	minfi	minfi	minfi
Background correction	minfi	meffil	minfi	minfi	minfi	minfi	minfi	minfi	minfi	minfi	minfi	minfi	e Illumina Genome Studio methylation module	lumi	minfi	minfi	minfi	minfi	minfi	minfi	minfi	separate colors	minfi	minfi	minfi
Detection P value cutoff	1e-16	0.05	0.01	0.05	0.01	0.01	0.01	1e-16	0.01	1e-16	1e-16	1e-16	0.01	0.01	0.01	0.01	1e-16	1e-16	0.01	1e-16	1e-16	0.01	1e-16	1e-16	1e-16
Sample call rate threshold	0.95	NA	none	0.99	0.95	0.95	0.95	0.95	0.99	0.95	0.95	0.95	0.99	0.95	0.95	<450,000 probes at P<0.01	0.95	none	0.95	0.95	0.95	0.99	0.95	0.95	0.95
Marker call rate threshold	0.95	0.95	0.95	0.99	0.95	0.95	0.99	0.95	0.95	0.95	0.95	0.95	0.8	0.95	0.95	0.95	0.95	0.95	0.95	0.95	0.95	0.99	0.95	0.95	0.95
Normalization	QN, 6 categories	functional normalization, SVA Batch removal	BMIQ	DASEN, CHAMP Batch effect removal	Functional Norm with 5 PCs (Fortin er al. 2014)	QN, 6 categories	SWAN	QN, 6 categories	QN, 6 categories	QN, 6 categories	QN, 6 categories	QN, 6 categories	DASEN	QN	QN, 6 categories	NA	QN, 6 categories	QN, 6 categories	BMIQ	QN, 6 categories	QN, 6 categories	SWAN	QN, 6 categories	QN, 6	QN, 6 categories
All covariates used in model (technical and biological)	Age, Sex, BMI, imputed WBC subsets,20 control probe PCs	Age, Sex, BMI, imputed WBC subsets, 30 control probe PCs	Age, Sex, BMI, imputed WBC subsets, study centre, bisulfite conversion batch, chip row, chipID (random Effect), 10 PC of genomic data	Age, Sex, BMI, imputed WBC subsets, chip batch	Age, Sex, BMI, imputed WBC subsets, Plate, Chip row	Age, Sex, BMI, imputed WBC subsets, 30 control probe PCs	Age, Sex, assay batch, BMI, imputed WBC subsets, chip row, chip col	Age, Sex, BMI, imputed WBC subsets, 30 control probe PCs	Age, Sex, BMI, imputed WBC, sample plate	Age, Sex, BMI, imputed WBC subsets, 30 control probe PCs	Age, Sex, BMI, imputed WBC subsets, 30 control probe PCs	Age, Sex, BMI, imputed WBC subsets, 30 control probe PCs	Age, Sex, BMI, imputed cell counts	Age, Sex, BMI, imputed WBC subsets; plate, row, and column IDs (random effects); pedigree ID (random effect)	Age, Sex, BMI, imputed WBC subsets, 30 control probe PCs	Age, sex, BMI, plate, chip, position, hybridisation date, measured WBCs	Age, Sex, BMI, imputed WBC subsets (CD8T, CD4T, NK, Bcell, Mono, Gran), 30 control probe PCs	Age, Sex, BMI, imputed WBC subsets, 30 control probe PCs	Age, BMI, imputed WBC subsets (Houseman), technical covariates (plate, chip, row, column)	Age, Sex, BMI, imputed WBC subsets, 30 control probe PCs	Age, Sex, BMI, imputed WBC subsets, 30 control probe PCs	Age, Sex, BMI, smoking, imputed WBC subsets (Houseman method), and technical covariates inclduing plate, chip row, chipID (random effect)	Age, Sex, BMI, imputed WBC subsets, 6 control probe PCs	Age, BMI, WBC counts (Houseman), 10 control probe PCs, technical covariates (plate, chip row), family structure (random effects), zygosity structure (random effect)	Age, Sex, BMI, WBC counts (method by Houseman et al., 2012), 30 control probe PCs

## Sheet: Supplementary Data  2
ID	Effect_metaAnalysis	Effect_metaAnalysis_StdErr	standCOEFF(perSDlnCRP)	Effect__metaAnalysis_P_value	adj.P_value_metaAnalysis(GC_out)	Effect_Direction_metaAnalysis	CHR	MAPINFO	Probe_SNPs_10	UCSC_RefGene_Name	CrossReactive	EUR_repli	AA_repli	SAA_repli	bias_corrected_meta_analysis_Pvalue	BMI_discEffect	SMOKING_discEffect	WAIST_discEffect	HIP_discEffect	TC_discEffect	TriG_discEffect	INS_discEffect	FULL_discEffect	CORRELATION_cluster	Mediation_smok_CRP_CpG	Mediation_BMI_CRP_CpG	Mean_methylation_beta_value	CpG_CAUSE_CRP_changes_MR	GxEassociaiton	indepenent_loci	P_val_mediation_BMI	CpG_mediated_BMI	CpG_mediated_smoke	CpG_CAUSE_CRP	GeneExpr	CORRELATION_cluster_1	CORRELATION_cluster_2		ColumnID	description
ch.2.47286786F	-6.02	0.8099	-21.5195	1.06e-13	3.49051e-08	---+--------------?----?------	2	47433282	NA	NA	No	1	0	1	NA	0	0	0	0	0	0	0	0	2	0	0	0.0309815	0	0	1	NA	NA	NA	0	0	0	1		Effect_metaAnalysis	Coefficient from transethnic discovery analysis across >22k samples
ch.14.97331099F	-6.1299	0.7553	-18.0189	4.83e-16	1.72976e-09	------------------?-+--?------	14	98261346	NA	NA	No	1	1	1	NA	0	0	0	0	0	0	0	0	2	0	0	0.0341406	0	0	1	NA	NA	NA	0	0	0	1		Effect_metaAnalysis_StdErr	Standar Error from transethnic discovery analysis across >22k samples
cg02464912	-7.5546	0.6327	-17.4884	7.29e-33	8.07301e-19	---??-------------?--------+--	14	64319543	NA	SYNE2;SYNE2	No	1	0	1	NA	0	0	0	0	0	0	0	0	1	0	0	0.0638726	0	23224	1	NA	NA	NA	0	1	1	0		standCOEFF(perSDlnCRP)	Standardized Effect size from transethnic discovery analysis across >22k samples (i.e. effect per standard deviation of lnCRP)
cg02650017	-9.8549	0.4379	-15.9578	3.59e-112	1.34804e-62	------------------?-----------	17	47301614	NA	PHOSPHO1;PHOSPHO1	No	1	1	1	8.02247e-105	0	0	0	0	0	0	0	0	1	0	cg02650017	0.0945235	0	0	1	3.94e-39	1	NA	0	0	1	0		Effect_metaAnalysis_P_value	Raw P value from transethnic discovery analysis across >22k samples
ch.12.4168779F	-5.2694	0.6472	-13.5324	3.91e-16	1.53798e-09	-----+------+-----?----?------	12	4298518	NA	NA	No	1	1	1	NA	0	0	0	0	0	0	0	0	2	0	0	0.0536181	0	0	1	NA	NA	NA	0	0	0	1		adj.P_value_metaAnalysis(GC_out)	adjusted P value from transethnic discovery analysis across >22k samples (Genomic control procedure was applied to meta-analysed P-values)
ch.14.68214257F	-5.4589	0.6624	-13.3181	1.71e-16	9.71846e-10	------------------?----?-----+	14	69144504	NA	NA	No	1	1	1	NA	0	0	0	0	0	0	0	0	2	0	0	0.0699589	0	0	1	NA	NA	NA	0	0	0	1		Effect_Direction_metaAnalysis	Direction of effect of each study that contributed to transethnic meta analysis
ch.1.171672612F	-6.1826	0.5443	-12.0253	6.73e-30	3.53783e-17	------------------?----?------	1	173405989	NA	NA	No	1	1	1	NA	0	0	0	0	0	0	0	0	2	0	0	0.0640749	0	0	1	NA	NA	NA	0	0	0	1		CHR	chromosome
cg25739715	-6.8959	0.4716	-11.7288	2.02e-48	2.017e-27	-----++-----------?-----------	22	30663881	NA	OSM	No	1	1	1	3.27467e-41	0	0	0	0	0	0	0	0	1	0	cg25739715	0.0976539	0	0	1	2.15e-13	1	NA	0	0	1	0		MAPINFO	postition on chromosme (hg19)
cg11344352	-5.076	0.6008	-11.6239	2.94e-17	3.64274e-10	-----+------------?-+--------+	19	45927696	NA	ERCC1;ERCC1;ERCC1	No	1	1	1	1.76641e-12	0	0	0	0	0	0	0	0	2	0	cg11344352	0.0617479	0	0	1	2.28e-05	1	NA	0	0	0	1		Probe_SNPs_10	is there a SNP with in 10bp of the analysed CpG
cg21322248	-5.2225	0.5497	-10.6501	2.09e-21	1.8077e-12	-----+------------?-----------	15	77289047	NA	PSTPIP1	No	1	0	1	3.34598e-17	0	0	0	0	0	0	0	0	2	0	0	0.064348	0	0	1	NA	NA	NA	0	0	0	1		UCSC_RefGene_Name	Gene name
ch.6.33611621F	-5.1209	0.5837	-10.4619	1.74e-18	7.57091e-11	------------------??---?-+----	6	33503643	NA	NA	No	1	1	1	NA	0	0	0	0	0	0	0	0	2	0	0	0.0488198	0	0	1	NA	NA	NA	0	0	0	1		CrossReactive	Cross Reactive probes accoding to PMID: 23314698
cg26221105	-4.4844	0.6003	-10.362	7.98e-14	2.97797e-08	----+-------------?-++-+------	1	223914343	NA	CAPN2;CAPN2	No	1	1	0	6.69608e-09	0	0	0	0	0	0	0	0	2	0	0	0.085674	0	0	1	NA	NA	NA	0	0	0	1		EUR_repli	CpG site significan in European Ancestries samples
ch.2.30415474F	-5.2991	0.5194	-9.62005	1.95e-24	3.75745e-14	---+-+------------?----?------	2	30561970	NA	NA	No	1	1	1	NA	0	0	0	0	0	0	0	0	2	0	0	0.0667967	0	0	1	NA	NA	NA	0	0	0	1		AA_repli	CpG site significan in African Ancestries samples
ch.1.839062R	-4.8833	0.4813	-8.55246	3.47e-24	5.17817e-14	-----+---+-------??----?------	1	25282539	NA	RUNX3	No	1	1	1	NA	0	0	0	0	0	0	0	0	2	0	0	NA	0	0	1	NA	NA	NA	0	0	0	1		SAA_repli	CpG site significan in south Asian Ancestries samples
ch.13.39564907R	-4.2472	0.5432	-8.37474	5.36e-15	6.6103e-09	---+-------------??-+--?------	13	40666907	NA	NA	No	1	1	1	NA	0	0	0	0	0	0	0	0	2	0	0	NA	0	0	1	NA	NA	NA	0	0	0	1		bias_corrected_meta_analysis_Pvalue	corrected P-values as implemented in R-package BACON
cg09284772	-4.31	0.501	-8.21601	7.8e-18	1.74198e-10	------+-----------?-----------	6	30709924	NA	FLOT1	No	1	1	1	6.07317e-12	0	0	0	0	0	0	0	0	0	0	0	0.108534	0	0	NA	NA	NA	NA	0	0	0	0		BMI_discEffect	CpG shows changed direction of effect in BMI sensitivity analysis
cg06560379	-4.7391	0.4883	-8.13613	2.87e-22	6.00023e-13	---------+--------?-----------	6	44231305	NA	NFKBIE	No	1	1	1	6.63897e-17	0	0	0	0	0	0	0	0	2	0	0	0.0912267	0	0	1	NA	NA	NA	0	0	0	1		SMOKING_discEffect	CpG shows changed direction of effect in smoking sensitivity analysis
cg04557677	-4.3519	0.5009	-7.86132	3.7e-18	1.15154e-10	-----+---+---+----?-+--+------	19	17959082	NA	JAK3	No	1	1	1	1.1904e-12	0	0	0	0	0	0	0	0	2	0	0	0.0923813	0	0	1	NA	NA	NA	0	0	0	1		WAIST_discEffect	CpG shows changed direction of effect in waist circumference sensitivity analysis
cg11376147	-5.0914	0.3934	-7.63948	2.59e-38	7.80025e-22	-----+---+--------?-----------	11	57261198	NA	SLC43A1	No	1	1	1	8.70251e-34	0	0	0	0	0	0	0	0	2	0	0	0.164245	0	0	1	NA	NA	NA	0	0	0	1		HIP_discEffect	CpG shows changed direction of effect in hip circumfernce sensitivity analysis
cg00574958	-4.9111	0.411	-7.5045	6.53e-33	7.59427e-19	---------+--------?-+---------	11	68607622	NA	CPT1A;CPT1A	No	1	1	1	1.54459e-27	0	0	0	0	0	0	0	0	2	0	0	0.0861001	0	1374	1	NA	NA	NA	0	1	0	1		TC_discEffect	CpG shows changed direction of effect in total cholesterol sensitivity analysis
cg08539067	-4.6847	0.4357	-7.42461	5.72e-27	1.48477e-15	------------------?--------+--	3	49395985	NA	GPX1;GPX1	No	1	1	1	1.26074e-21	0	0	0	0	0	0	0	0	1	0	cg08539067	0.108641	0	0	1	1.88e-08	1	NA	0	0	1	0		TriG_discEffect	CpG shows changed direction of effect in triglycerites sensitivity analysis
cg00134210	-4.9405	0.4337	-7.3992	4.68e-30	2.89326e-17	+-----------------?-----+-----	10	14644132	NA	FAM107B	No	1	1	1	1.32461e-25	0	0	0	0	0	0	0	0	2	0	0	0.074572	0	83641	1	NA	NA	NA	0	1	0	1		INS_discEffect	CpG shows changed direction of effect in insulin sensitivity analysis
ch.2.207814544R	-4.0357	0.4424	-6.84979	7.33e-20	1.30229e-11	---+-------------??----?------	2	208106299	NA	NA	No	1	1	1	NA	0	0	0	0	0	0	0	0	2	0	0	NA	0	0	1	NA	NA	NA	0	0	0	1		FULL_discEffect	CpG shows changed direction of effect in sensitivity analysis including all tested covariates
cg01904393	-4.1239	0.4492	-6.65254	4.32e-20	9.70333e-12	--+---------------?-----------	12	51815083	NA	NA	No	1	1	0	6.17137e-16	0	0	0	0	0	0	0	0	2	0	0	0.103984	0	0	1	NA	NA	NA	0	0	0	1		CORRELATION_cluster	CpG is part of correlation cluster
cg15809077	-4.1602	0.452	-6.59219	3.46e-20	8.57998e-12	--+---------------?-----------	2	112462079	NA	NA	No	1	1	1	2.47387e-15	0	0	0	0	0	0	0	0	2	0	0	0.863107	0	0	1	NA	NA	NA	0	0	0	1		Mediation_smok_CRP_CpG	CpG had a signficant P-value in Mediation analysis for smoking
cg03359362	-3.784	0.4108	-6.58497	3.21e-20	8.22993e-12	------------------?------+----	19	47289611	NA	SLC1A5;SLC1A5;SLC1A5	No	1	1	1	2.56889e-15	0	0	0	0	0	0	0	0	0	0	0	0.0730969	0	0	NA	NA	NA	NA	0	0	0	0		Mediation_BMI_CRP_CpG	CpG had a signficant P-value in Mediation analysis for BMI
cg03433699	-3.9446	0.451	-6.5286	2.22e-18	8.65248e-11	----+------+------?-+---------	17	6916926	NA	RNASEK;C17orf49;C17orf49;C17orf49	No	1	1	0	5.07107e-14	0	0	0	0	0	0	0	0	0	0	0	0.0974788	0	0	NA	NA	NA	NA	0	0	0	0		Mean_methylation_beta_value	mean methylation value across all cohorts
ch.19.21460585R	-3.6296	0.4976	-6.30798	3.02e-13	6.252e-08	-----+------+----??----?------	19	21668745	NA	NA	No	1	1	1	NA	0	0	0	0	0	0	0	0	2	0	0	NA	0	0	1	NA	NA	NA	0	0	0	1		CpG_CAUSE_CRP_changes_MR	CpG causes CRP changes in Mendelian randomizaion analysis (IVR P value is significant)
cg06164260	-5.4772	0.3481	-6.13536	8.51e-56	1.70209e-31	?-----+-----------?--------?--	3	187454439	NA	BCL6;BCL6	No	1	1	1	NA	0	0	0	0	0	0	0	0	2	0	0	0.41154	0	0	1	NA	NA	NA	0	0	0	1		GxEassociaiton	CpG is associated to changed geneexpression in cis
cg25691553	-3.7957	0.4382	-6.13523	4.63e-18	1.30364e-10	-----+------+-----?----+----+-	3	49057884	NA	NDUFAF3;DALRD3;NDUFAF3;MIR425;NDUFAF3;NDUFAF3	No	1	1	1	5.82792e-14	0	0	0	0	0	0	0	0	2	0	0	0.0871411	0	0	1	NA	NA	NA	0	0	0	1		indepenent_loci	CpG has lowest P-value withn a genomic region of 5kb
cg09182678	-4.6872	0.3394	-6.03127	2.25e-43	1.24088e-24	------------------?-----------	22	50328711	NA	NA	No	1	1	1	9.98696e-40	0	0	0	0	0	0	0	0	2	0	cg09182678	0.130784	0	0	1	8.36e-06	1	NA	0	0	0	1		P_val_mediation_BMI	P values of BMI mediation analsis
cg16398761	-3.8728	0.4536	-5.84536	1.36e-17	2.3705e-10	--------+--+------?-----+-----	14	74220238	NA	C14orf43;C14orf43	No	1	1	0	3.29625e-12	0	0	0	0	0	0	0	0	2	0	0	0.0805149	0	0	1	NA	NA	NA	0	0	0	1		CpG_mediated_BMI	CpG methylation mediates BMI effect
cg01647632	-4.0917	0.4167	-5.83336	9.33e-23	3.21529e-13	----------+-------?------+----	15	89438905	NA	HAPLN3	No	1	0	1	5.18758e-17	0	0	0	0	0	0	0	0	1	0	0	0.0918614	0	0	1	NA	NA	NA	0	0	1	0		CpG_mediated_smoke	CpG methylation mediates smoking effect
cg12170787	-6.0451	0.3037	-5.81996	3.84e-88	2.40118e-49	---------+--------?---------?-	19	1130965	NA	SBNO2;SBNO2	No	1	1	1	1.55103e-86	0	0	0	0	0	0	0	0	1	0	cg12170787	0.555221	0	0	1	2.18e-15	1	NA	0	0	1	0		CpG_CAUSE_CRP	CpG causes CRP changes in Mendelian randomization analysis
cg27050612	-4.4483	0.3579	-5.8057	1.84e-35	2.94535e-20	------------------?-----------	17	46133198	NA	NFE2L1	No	1	1	1	6.06513e-31	0	0	0	0	0	0	0	0	2	0	cg27050612	0.28522	0	0	1	5.43e-06	1	NA	0	0	0	1		GeneExpr	CpG is associated to changed geneexpression in cis
cg27637521	-4.5886	0.3638	-5.78519	1.8e-36	8.13501e-21	-----+------------------------	17	76355202	NA	SOCS3	No	1	1	1	1.08073e-29	0	0	0	0	0	0	0	0	0	0	0	0.0851847	0	0	NA	NA	NA	NA	0	0	0	0		CORRELATION_cluster_1	CpG is part of correlation cluster 1
cg12620005	-4.9251	0.3397	-5.72556	1.26e-47	5.54897e-27	------------------?-----------	1	51779655	NA	TTC39A;TTC39A	No	1	1	1	5.67971e-43	0	0	0	0	0	0	0	0	2	0	cg12620005	0.749583	0	0	1	4.74e-06	1	NA	0	0	0	1		CORRELATION_cluster_2	CpG is part of correlation cluster 2
cg03940776	-5.1148	0.3412	-5.71625	8.7e-51	9.949e-29	------------------?-----------	6	158490013	NA	SYNJ2	No	1	1	1	1.43562e-46	0	0	0	0	0	0	0	0	2	0	cg03940776	0.394011	0	0	1	9.34e-07	1	NA	0	0	0	1
cg17066943	-3.7369	0.4533	-5.6298	1.68e-16	9.60114e-10	-----+------------?-----------	6	34192320	NA	NA	No	1	1	0	3.41562e-11	0	0	0	0	0	0	0	0	2	0	0	0.125406	0	0	1	NA	NA	NA	0	0	0	1
cg07244253	-3.2885	0.4513	-5.59953	3.16e-13	6.41572e-08	-----+---+--------?-----+-----	1	154298839	NA	ATP8B2;ATP8B2	No	1	1	1	4.58186e-08	0	0	0	0	0	0	0	0	2	0	0	0.126087	0	0	1	NA	NA	NA	0	0	0	1
cg10508317	-5.1511	0.3202	-5.58529	3.06e-58	7.61165e-33	------------------?-----------	17	76355146	NA	SOCS3	No	1	1	1	2.76509e-54	0	0	0	0	0	0	0	0	0	0	0	0.0979167	0	0	NA	NA	NA	NA	0	0	0	0
cg27469606	-4.7517	0.3335	-5.55639	4.61e-46	4.05529e-26	------+-----------?-----------	19	1154485	NA	SBNO2	No	1	1	1	4.26585e-41	0	0	0	0	0	0	0	0	0	0	0	0.815459	0	0	NA	NA	NA	NA	0	0	0	0
cg16014412	-3.8045	0.3963	-5.47281	7.94e-22	1.05539e-12	-----+------------?----------+	1	9687471	NA	NA	No	1	0	1	6.596e-16	0	0	0	0	0	0	0	0	0	0	0	0.143726	0	0	NA	NA	NA	NA	0	0	0	0
cg01983725	-4.2364	0.3746	-5.42706	1.17e-29	4.79952e-17	------------------?-+---------	1	227161799	NA	CABC1	No	1	1	1	8.91736e-24	0	0	0	0	0	0	0	0	2	0	0	0.727064	0	0	1	NA	NA	NA	0	0	0	1
cg18513344	-4.7967	0.3129	-5.37744	4.66e-53	5.54071e-30	------------------?-----------	3	195531298	NA	MUC4;MUC4;MUC4	No	1	1	1	4.05403e-46	0	0	0	0	0	0	0	0	1	0	cg18513344	0.231018	0	0	1	2.25e-10	1	NA	0	0	1	0
cg00705600	-4.5225	0.3468	-5.09781	7.03e-39	3.79399e-22	----------+-------?-----------	4	185820660	NA	NA	No	1	0	1	8.60591e-34	0	0	0	0	0	0	0	0	1	0	cg00705600	0.72321	0	0	1	2.03e-13	1	NA	0	0	1	0
cg11494773	-3.3338	0.3971	-5.02691	4.65e-17	4.70388e-10	--+---------------?-----------	7	48128242	NA	UPP1;UPP1	No	1	1	0	1.07768e-12	0	0	0	0	0	0	0	0	2	0	0	0.0785858	0	7378	1	NA	NA	NA	0	1	0	1
cg26002437	-3.636	0.3687	-5.01172	6.18e-23	2.55862e-13	------------------?-----------	10	45473231	NA	C10orf10;RASSF4	No	1	1	1	3.4802e-17	0	0	0	0	0	0	0	0	0	0	0	0.845502	0	0	NA	NA	NA	NA	0	0	0	0
cg00244001	-3.7518	0.356	-4.87558	5.64e-26	5.27879e-15	-----+------------?-----------	10	126336805	NA	FAM53B	No	1	1	1	1.20757e-21	0	0	0	0	0	0	0	0	2	0	0	0.158469	0	0	1	NA	NA	NA	0	0	0	1
cg24632582	-3.755	0.4016	-4.8646	8.72e-21	3.9913e-12	--+--------+------?-----------	15	41233701	NA	NA	No	1	0	1	1.62904e-15	0	0	0	0	0	0	0	0	2	0	cg24632582	0.509039	0	0	1	3.53e-05	1	NA	0	0	0	1
cg10426084	-3.1747	0.4243	-4.79858	7.27e-14	2.8274e-08	----+-------------?---------?-	17	1640472	NA	WDR81;WDR81;WDR81;WDR81	No	1	0	1	6.39181e-09	0	0	0	0	0	0	0	0	1	0	0	0.881861	0	0	1	NA	NA	NA	0	0	1	0
cg23866916	-4.5005	0.3131	-4.76018	7.48e-47	1.48436e-26	------+-----------?-+---------	19	1155738	NA	SBNO2	No	1	1	1	7.95849e-43	0	0	0	0	0	0	0	0	2	0	cg23866916	0.486419	0	0	1	8.77e-12	1	NA	0	0	0	1
cg16163382	-3.6388	0.3465	-4.67828	8.42e-26	6.58983e-15	-----+------------?-----------	2	37938640	NA	NA	No	1	1	1	3.08095e-21	0	0	0	0	0	0	0	0	2	0	cg16163382	0.122691	0	0	1	2.83e-07	1	NA	0	0	0	1
cg24711224	-3.2636	0.4277	-4.67007	2.34e-14	1.50181e-08	--+--+---+--------?----------+	5	176561865	NA	NSD1;NSD1	No	1	1	0	7.88852e-09	0	0	0	0	0	0	0	0	1	0	cg24711224	0.129899	0	0	1	6.93e-06	1	NA	0	0	1	0
cg22365167	-3.2216	0.4097	-4.62101	3.73e-15	5.39619e-09	-----+---+--+-+---?----+------	11	62306861	NA	AHNAK;AHNAK	No	1	1	1	6.52663e-10	0	0	0	0	0	0	0	0	1	0	0	0.144453	0	0	1	NA	NA	NA	0	0	1	0
ch.2.105901354F	-3.1458	0.3851	-4.57103	3.13e-16	1.35978e-09	------------------?-+--?-+----	2	106534922	NA	NA	No	1	1	1	NA	0	0	0	0	0	0	0	0	2	0	ch.2.105901354F	0.064139	0	0	1	1.86e-05	1	NA	0	0	0	1
cg08423142	-3.7869	0.3347	-4.55492	1.13e-29	4.7077e-17	------------------?-----------	15	59588622	NA	MYO1E	No	1	1	1	9.00938e-26	0	0	0	0	0	0	0	0	0	0	0	0.802118	0	0	NA	NA	NA	NA	0	0	0	0
cg06007201	-3.6929	0.3522	-4.55231	1.01e-25	7.28105e-15	-----+------------?-----------	16	88850218	NA	FAM38A	No	1	1	1	8.62785e-21	0	0	0	0	0	0	0	0	0	0	0	0.101878	0	0	NA	NA	NA	NA	0	0	0	0
cg07092212	-3.6049	0.3424	-4.5341	6.44e-26	5.67742e-15	-----+------------?-+---------	11	46382544	NA	DGKZ;DGKZ;DGKZ;DGKZ	No	1	1	1	3.75236e-22	0	0	0	0	0	0	0	0	2	0	0	0.144973	0	0	1	NA	NA	NA	0	0	0	1
cg02767093	-3.592	0.3427	-4.51001	1.05e-25	7.42801e-15	--+---------------?-+---------	13	99130655	NA	STK24;STK24	No	1	1	1	1.72166e-20	0	0	0	0	0	0	0	0	2	0	0	0.273752	0	0	1	NA	NA	NA	0	0	0	1
ch.7.102590751F	-3.5924	0.3721	-4.41444	4.67e-22	7.85905e-13	-----+---+--+----??----?------	7	102803515	NA	NA	No	1	1	1	NA	0	0	0	0	0	0	0	0	0	0	0	NA	0	0	1	NA	NA	NA	0	0	0	0
cg23683800	-3.6799	0.3464	-4.3907	2.36e-26	3.25528e-15	------------------?-----------	10	115086103	NA	NA	No	1	1	1	2.84718e-22	0	0	0	0	0	0	0	0	2	0	0	0.109684	0	0	1	NA	NA	NA	0	0	0	1
cg03957124	-4.5396	0.2707	-4.38492	3.93e-63	1.51588e-35	---------+--------?-----------	6	37016869	NA	NA	No	1	1	1	1.01857e-56	0	0	0	0	0	0	0	0	1	0	cg03957124	0.510617	0	0	1	1.01e-09	1	NA	0	0	1	0
cg05876069	-3.0119	0.4038	-4.34923	8.72e-14	3.12774e-08	----------+-------?-+---------	5	150020288	NA	SYNPO;SYNPO;SYNPO;SYNPO;SYNPO;SYNPO	No	1	0	1	1.78432e-08	0	0	0	0	0	0	0	0	0	0	0	0.398085	0	0	NA	NA	NA	NA	0	0	0	0
cg07037944	-4.4003	0.2872	-4.32985	5.39e-53	6.00418e-30	------------------?-----------	15	64290807	NA	DAPK2	No	1	1	1	6.40073e-49	0	0	0	0	0	0	0	0	2	0	cg07037944	0.218437	0	23604	1	3.6e-06	1	NA	0	1	0	1
cg13781414	-4.4905	0.2934	-4.30901	7.11e-53	6.99611e-30	------------------?-----------	9	138951648	NA	NACC2	No	1	1	1	7.71565e-50	0	0	0	0	0	0	0	0	2	0	cg13781414	0.703591	0	0	1	2.91e-08	1	NA	0	0	0	1
cg15697257	-3.3382	0.3637	-4.28814	4.38e-20	9.7755e-12	-----+------------?----------+	5	150020212	NA	SYNPO;SYNPO;SYNPO;SYNPO;SYNPO;SYNPO	No	1	1	1	2.90356e-15	0	0	0	0	0	0	0	0	2	0	0	0.281853	0	0	1	NA	NA	NA	0	0	0	1
cg25362050	-3.6098	0.3619	-4.2468	1.99e-23	1.36353e-13	------------+-----?-+---------	17	38470900	NA	RARA	No	1	1	1	5.89082e-19	0	0	0	0	0	0	0	0	1	0	cg25362050	0.604087	0	0	1	8.07e-07	1	NA	0	0	1	0
cg00951869	-2.7894	0.3856	-4.23529	4.69e-13	7.9998e-08	-----------+------?-+--+------	14	24805349	NA	ADCY4;RIPK3	No	1	0	1	6.7368e-08	0	0	0	0	0	0	0	0	2	0	0	0.281646	0	0	1	NA	NA	NA	0	0	0	1
cg23919111	-3.2549	0.3422	-4.2023	1.86e-21	1.69463e-12	-----+------------?----+------	14	95983256	NA	NA	No	1	1	1	4.80831e-16	0	0	0	0	0	0	0	0	2	0	0	0.139866	0	0	1	NA	NA	NA	0	0	0	1
cg17260706	-3.8679	0.2987	-4.16585	2.36e-38	7.40384e-22	-----+---+--------?-----------	11	118782879	NA	BCL9L	No	1	1	1	3.48345e-33	0	0	0	0	0	0	0	0	2	0	cg17260706	0.302242	0	0	1	2.22e-09	1	NA	0	0	0	1
cg25607249	-3.6894	0.302	-4.1535	2.5e-34	1.24853e-19	------------------?----+------	19	47288039	NA	SLC1A5;SLC1A5;SLC1A5;SLC1A5	No	1	1	1	6.10838e-31	0	0	0	0	0	0	0	0	0	0	0	0.117023	0	0	NA	NA	NA	NA	0	0	0	0
cg19859270	-3.2459	0.3637	-4.1069	4.49e-19	3.56152e-11	---+-------+------------++---+	3	98251294	NA	GPR15	No	1	1	0	3.89151e-13	0	0	0	0	0	0	0	1	2	0	0	0.85382	0	2838	1	NA	NA	NA	0	1	0	1
cg27307975	-3.7485	0.3178	-4.08739	4.1e-32	2.10042e-18	---------+--------?-----------	15	58797839	NA	LIPC	No	1	1	1	1.43889e-27	0	0	0	0	0	0	0	0	2	0	cg27307975	0.8049	0	0	1	1.04e-07	1	NA	0	0	0	1
cg04118102	-3.0556	0.3769	-4.0503	5.17e-16	1.79577e-09	------+--++-------?-----------	17	15824118	NA	NA	No	1	0	1	2.05383e-11	0	0	0	0	0	0	0	0	2	0	0	0.804746	0	0	1	NA	NA	NA	0	0	0	1
cg23547429	-2.8842	0.3861	-4.04376	8.04e-14	2.9896e-08	------------------+-----------	11	57195025	NA	SLC43A3;SLC43A3;SLC43A3;SLC43A3	No	1	0	1	6.16024e-10	0	0	0	0	0	0	0	0	2	0	0	0.293561	0	0	1	NA	NA	NA	0	0	0	1
cg03257930	-3.3839	0.3224	-4.02938	9.07e-26	6.86714e-15	------------------?-----------	9	110399293	NA	NA	No	1	1	1	5.03102e-21	0	0	0	0	0	0	0	0	2	0	0	0.199002	0	0	1	NA	NA	NA	0	0	0	1
cg05603985	-3.688	0.3191	-4.02927	6.86e-31	9.98935e-18	-----+------------?-----------	1	2161049	NA	SKI	No	1	1	1	1.96032e-25	0	0	0	0	0	0	0	0	1	0	0	0.250814	0	0	1	NA	NA	NA	0	0	1	0
cg24124145	-3.5084	0.3523	-4.02599	2.34e-23	1.493e-13	?-----------------?-+------?--	4	139936112	NA	CCRN4L	No	1	1	1	NA	0	0	0	0	0	0	0	0	2	0	0	0.398568	0	0	1	NA	NA	NA	0	0	0	1
cg08507178	-3.7349	0.3179	-4.01506	7.29e-32	2.8889e-18	-----+------------?-+---------	22	50357265	NA	PIM3	No	1	1	1	2.50579e-26	0	0	0	0	0	0	0	0	2	0	cg08507178	0.398709	0	0	1	2.27e-05	1	NA	0	0	0	1
cg07391913	-3.4702	0.3381	-4.0142	1.01e-24	2.61694e-14	-----+------------?-----------	3	56818298	NA	ARHGEF3;ARHGEF3	No	1	0	1	5.54635e-19	0	0	0	0	0	0	0	0	1	0	cg07391913	0.151049	0	0	1	2.66e-06	1	NA	0	0	1	0
cg03725309	-4.2228	0.2716	-3.99361	1.63e-54	8.70434e-31	----------+-------?-----------	1	109757585	NA	SARS	No	1	1	1	2.10211e-50	0	0	0	0	0	0	0	0	2	0	0	0.160217	0	0	1	NA	NA	NA	0	0	0	1
cg26836479	-2.7489	0.374	-3.99046	1.99e-13	4.95747e-08	-----++----+------?-----------	19	42706353	NA	DEDD2	No	1	1	0	5.43202e-09	0	0	0	0	0	0	0	0	2	0	0	0.115631	0	0	1	NA	NA	NA	0	0	0	1
cg01406381	-3.5475	0.3121	-3.98691	6.21e-30	3.38279e-17	---+-+------------?-----------	19	47288263	NA	SLC1A5;SLC1A5;SLC1A5	No	1	1	1	1.52075e-26	0	0	0	0	0	0	0	0	0	0	0	0.0995871	0	0	NA	NA	NA	NA	0	0	0	0
cg07626482	-3.9217	0.2853	-3.94317	5.3e-43	1.99248e-24	-----+------------?-----------	19	47289503	NA	SLC1A5;SLC1A5;SLC1A5	No	1	1	1	8.93634e-39	0	0	0	0	0	0	0	0	0	0	0	0.262873	0	0	NA	NA	NA	NA	0	0	0	0
cg11355029	-2.9605	0.3964	-3.93197	8.12e-14	3.00575e-08	--+---+----+------?---------?-	19	6276660	NA	MLLT1	No	1	1	1	1.01643e-08	0	0	0	0	0	0	0	0	2	0	0	0.50536	0	0	1	NA	NA	NA	0	0	0	1
cg17827670	-2.797	0.3854	-3.91003	3.92e-13	7.23388e-08	+-----------------?-----------	7	129008130	NA	AHCYL2;AHCYL2;AHCYL2;AHCYL2;AHCYL2;AHCYL2	No	1	1	0	5.57751e-08	0	0	0	0	0	0	0	0	2	0	0	0.11869	0	0	1	NA	NA	NA	0	0	0	1
cg20775254	-3.4018	0.3303	-3.90881	7.18e-25	2.1621e-14	---+----------------+---------	2	95940705	NA	PROM2;PROM2;PROM2	No	1	1	1	8.59886e-19	0	0	0	0	0	0	0	0	2	0	cg20775254	0.716189	0	0	1	8.94e-06	1	NA	0	0	0	1
cg02519286	-3.1283	0.3365	-3.90044	1.46e-20	5.32158e-12	-----+------------?-+---------	12	6642354	NA	GAPDH	No	1	1	1	6.32885e-16	0	0	0	0	0	0	0	0	0	0	0	0.178863	0	0	NA	NA	NA	NA	0	0	0	0
cg01674036	-2.7525	0.3813	-3.90028	5.26e-13	8.53039e-08	---+-+-----+------?-----------	10	74058002	NA	NA	No	1	1	1	6.23712e-08	0	0	0	0	0	0	0	0	0	0	0	0.114272	0	0	NA	NA	NA	NA	0	0	0	0
cg23721083	-2.9453	0.356	-3.88795	1.31e-16	8.36108e-10	--+--+------------?-+--+-+----	15	68682927	NA	ITGA11	No	1	1	1	3.0104e-11	0	0	0	0	0	0	0	0	2	0	0	0.107784	0	0	1	NA	NA	NA	0	0	0	1
cg19984911	-3.0509	0.3823	-3.88393	1.45e-15	3.18684e-09	?-----++--+-------?--------?--	5	150020338	NA	SYNPO;SYNPO;SYNPO;SYNPO;SYNPO;SYNPO	No	1	0	1	NA	0	0	0	0	0	0	0	0	0	0	0	0.83052	0	0	NA	NA	NA	NA	0	0	0	0
cg00569418	-3.6816	0.3209	-3.86796	1.83e-30	1.72194e-17	?--+--------------?--------?--	19	50192100	NA	C19orf76;C19orf76	No	1	1	1	NA	0	0	0	0	0	0	0	0	0	0	0	0.725189	0	0	NA	NA	NA	NA	0	0	0	0
cg04605590	-2.9985	0.3562	-3.86557	3.83e-17	4.21857e-10	+--+--------------?-----------	5	148185121	NA	NA	No	1	1	1	2.51385e-12	0	0	0	0	0	0	0	0	2	0	0	0.129351	0	0	1	NA	NA	NA	0	0	0	1
cg00607627	-3.7408	0.3032	-3.8626	5.55e-35	5.42801e-20	------+--+--------?-+------+--	16	28995994	NA	LAT;LAT;LAT;LAT	No	1	1	1	2.77418e-30	0	0	0	0	0	0	0	0	1	0	cg00607627	0.210841	0	0	1	3.21e-07	1	NA	0	0	1	0
cg16116407	-2.8916	0.3837	-3.84496	4.82e-14	2.24718e-08	---??------+------?-----------	2	231852154	NA	NA	No	1	0	1	NA	0	0	0	0	0	0	0	0	2	0	0	0.150863	0	0	1	NA	NA	NA	0	0	0	1
cg05721773	-3.2236	0.3729	-3.82491	5.42e-18	1.42269e-10	?--+--------------?--------?--	1	207083336	NA	FAIM3;FAIM3;FAIM3	No	1	0	1	NA	0	0	0	0	0	0	0	0	2	0	0	0.423243	0	0	1	NA	NA	NA	0	0	0	1
cg26470501	-4.7755	0.2424	-3.82288	2.14e-86	2.2079e-48	------------------?--------+--	19	45252955	NA	BCL3	No	1	1	1	2.29303e-82	0	0	0	0	0	0	0	0	2	0	cg26470501	0.473579	cg26470501	0	1	2.86e-16	1	NA	1	0	0	1
cg11789371	-3.0419	0.3544	-3.81571	9.19e-18	1.90846e-10	-----+---+----+---?-----------	14	102551385	NA	HSP90AA1;HSP90AA1	No	1	1	1	2.55571e-13	0	0	0	0	0	0	0	0	1	0	0	0.809398	0	3320	1	NA	NA	NA	0	1	1	0
cg19279310	-3.0822	0.3462	-3.81492	5.49e-19	3.98665e-11	-----------+------?--------+--	11	47413087	NA	NA	No	1	0	1	6.16178e-13	0	0	0	0	0	0	0	0	0	0	0	0.335849	0	0	NA	NA	NA	NA	0	0	0	0
cg12133952	-2.8104	0.3912	-3.80814	6.74e-13	9.79019e-08	-+----+----+------?-+---------	1	44497352	NA	SLC6A9	No	1	0	1	2.3768e-07	0	0	0	0	0	0	0	0	0	0	0	0.266691	0	0	NA	NA	NA	NA	0	0	0	0
cg26542660	-3.156	0.334	-3.79499	3.41e-21	2.36776e-12	--+---------------?----+------	4	56813860	NA	CEP135	No	1	1	1	2.75122e-15	0	0	0	0	0	0	0	0	2	0	0	0.155665	0	0	1	NA	NA	NA	0	0	0	1
cg02805890	-2.7631	0.3716	-3.7934	1.04e-13	3.45366e-08	-----+-------+----?-+------+--	6	27778836	NA	NA	No	1	1	1	1.54038e-08	0	0	0	0	0	0	0	0	1	0	0	0.109615	0	0	1	NA	NA	NA	0	0	1	0
cg21766592	-3.803	0.2821	-3.79316	2.06e-41	1.50625e-23	------------------?-----------	19	47288066	NA	SLC1A5;SLC1A5;SLC1A5;SLC1A5	No	1	1	1	4.86293e-38	0	0	0	0	0	0	0	0	0	0	0	0.11233	0	0	NA	NA	NA	NA	0	0	0	0
cg23327334	-2.8824	0.3534	-3.77923	3.47e-16	1.43979e-09	--+-+------+------?----+------	5	176855304	NA	GRK6;GRK6;GRK6	No	1	1	0	9.81123e-12	0	0	0	0	0	0	0	0	2	0	cg23327334	0.233194	0	0	1	2.79e-05	1	NA	0	0	0	1
cg23966214	-3.5035	0.3164	-3.77098	1.7e-28	2.11351e-16	-----++-----------?-----+-----	17	48203188	NA	SAMD14	No	1	1	1	1.56141e-23	0	0	0	0	0	0	0	0	2	0	0	0.784596	0	0	1	NA	NA	NA	0	0	0	1
cg07052041	-3.0667	0.3369	-3.73443	8.76e-20	1.43747e-11	?----+------------?--------?++	10	135092104	NA	NA	No	1	1	1	NA	0	0	0	0	0	0	0	0	2	0	0	0.128137	0	0	1	NA	NA	NA	0	0	0	1
cg27537125	-2.955	0.3582	-3.72608	1.58e-16	9.29128e-10	----------+-------?--------+--	1	25349681	NA	NA	No	1	0	1	1.03944e-11	0	0	0	0	0	0	0	0	1	0	0	0.17506	0	0	1	NA	NA	NA	0	0	1	0
cg04232128	-2.9703	0.3359	-3.72591	9.24e-19	5.32279e-11	-----++--+--------?------+----	5	138861241	NA	TMEM173	No	1	1	1	2.8368e-13	0	0	0	0	0	0	0	0	2	0	0	0.215716	0	0	1	NA	NA	NA	0	0	0	1
cg15114651	-3.6382	0.3154	-3.71526	8.6e-31	1.13256e-17	--+---------------?-----------	19	47289410	NA	SLC1A5;SLC1A5;SLC1A5	No	1	1	1	2.19385e-26	0	0	0	0	0	0	0	0	0	0	0	0.536245	0	0	NA	NA	NA	NA	0	0	0	0
cg07150145	-2.8431	0.3619	-3.6982	3.99e-15	5.60287e-09	----------+-------?-+--+------	1	47656137	NA	PDZK1IP1	No	1	0	1	2.95323e-09	0	0	0	0	0	0	0	0	0	0	0	0.330212	0	0	NA	NA	NA	NA	0	0	0	0
cg02641539	-3.1719	0.3202	-3.67429	3.91e-23	1.98381e-13	------------------?-+---------	8	105351190	NA	TM7SF4	No	1	1	0	5.19653e-19	0	0	0	0	0	0	0	0	2	0	0	0.21422	0	0	1	NA	NA	NA	0	0	0	1
cg01979157	-3.2912	0.35	-3.67156	5.31e-21	3.03088e-12	?----------+------?--------?--	1	2161013	NA	SKI	No	1	1	1	NA	0	0	0	0	0	0	0	0	0	0	0	0.116046	0	0	NA	NA	NA	NA	0	0	0	0
cg16594502	-3.3098	0.3087	-3.65419	8e-27	1.78728e-15	-----+------------?-----------	15	40339900	NA	NA	No	1	1	1	8.18232e-22	0	0	0	0	0	0	0	0	2	0	cg16594502	0.239889	0	0	1	1.31e-05	1	NA	0	0	0	1
cg21815220	-3.5031	0.3046	-3.62489	1.34e-30	1.44531e-17	--+---+-----------?-----------	1	1150410	NA	TNFRSF4	No	1	1	1	4.98161e-26	0	0	0	0	0	0	0	0	1	0	cg21815220	0.519851	0	0	1	1.52e-05	1	NA	0	0	1	0
cg13519902	-2.9843	0.3278	-3.62265	8.75e-20	1.4362e-11	-----+-----+------?-----------	3	50639079	NA	NA	No	1	1	1	1.03775e-14	0	0	0	0	0	0	0	0	2	0	0	0.167501	0	0	1	NA	NA	NA	0	0	0	1
cg25922329	-3.1841	0.3463	-3.58898	3.8e-20	9.04112e-12	------------------?-----------	8	128911766	NA	PVT1	No	1	1	1	1.72105e-15	0	0	0	0	0	0	0	0	2	0	cg25922329	0.645668	0	0	1	1.72e-06	1	NA	0	0	0	1
cg19918734	-2.7818	0.3722	-3.57018	7.74e-14	2.92663e-08	?---------+-------?----+-+-?--	11	86343931	NA	ME3;ME3;ME3	No	1	1	1	NA	0	0	0	0	0	0	0	0	2	0	0	0.144264	0	10873	1	NA	NA	NA	0	1	0	1
cg09222732	-2.8343	0.3497	-3.55305	5.32e-16	1.82595e-09	----+-+-----+-----?-+---------	6	466893	NA	NA	No	1	1	1	2.40656e-11	0	0	0	0	0	0	0	0	1	0	0	0.842547	0	0	1	NA	NA	NA	0	0	1	0
cg21190595	-3.8531	0.2867	-3.53744	3.65e-41	2.06751e-23	?-----------------?--------?--	11	3071167	NA	CARS;CARS;CARS;CARS	No	1	1	1	NA	0	0	0	0	0	0	0	0	1	0	0	0.481065	0	0	1	NA	NA	NA	0	0	1	0
cg23974023	-2.73	0.3694	-3.53576	1.47e-13	4.18039e-08	+------+----+-----?-----------	2	113544294	NA	IL1A	No	1	1	1	7.136e-09	0	0	0	0	0	0	0	0	2	0	0	0.778396	0	0	1	NA	NA	NA	0	0	0	1
cg07276358	-3.0624	0.3497	-3.49164	1.99e-18	8.15913e-11	--+---------+-----?-+-------?-	13	114263342	NA	TFDP1;TFDP1	No	1	0	1	1.59046e-13	0	0	0	0	0	0	0	0	2	0	0	0.846582	0	0	1	NA	NA	NA	0	0	0	1
cg07063068	-2.6664	0.3614	-3.47256	1.61e-13	4.40319e-08	-----++----++-----?-----++----	14	91711033	NA	GPR68	No	1	0	1	6.91966e-08	0	0	0	0	0	0	0	0	0	0	0	0.0888495	0	0	NA	NA	NA	NA	0	0	0	0
cg13119578	-3.081	0.3078	-3.47138	1.37e-23	1.10716e-13	------------------?-----------	11	65196696	NA	NA	No	1	1	1	4.17049e-19	0	0	0	0	0	0	0	0	2	0	0	0.114793	0	0	1	NA	NA	NA	0	0	0	1
cg00534655	-3.0078	0.329	-3.47135	6.04e-20	1.16928e-11	------------------?-----------	5	139492727	NA	PURA	No	1	1	1	1.43985e-15	0	0	0	0	0	0	0	0	1	0	0	0.27264	0	0	1	NA	NA	NA	0	0	1	0
cg12547807	-3.59	0.2778	-3.44616	3.34e-38	8.97868e-22	--+------+--------?-----------	1	9473751	NA	NA	No	1	1	1	6.42466e-32	0	0	0	0	0	0	0	0	1	0	cg12547807	0.287958	0	0	1	1.61e-07	1	NA	0	0	1	0
cg00050692	-3.4306	0.2831	-3.4383	8.68e-34	2.48647e-19	------------------?-----------	2	25524877	NA	DNMT3A;DNMT3A;DNMT3A	No	1	1	1	6.61705e-30	0	0	0	0	0	0	0	0	2	0	cg00050692	0.307947	0	0	1	1.95e-05	1	NA	0	0	0	1
cg24185397	-2.5704	0.3463	-3.41932	1.14e-13	3.64028e-08	-----+------------?-----------	17	25659609	NA	NA	No	1	1	1	3.5786e-09	0	0	0	0	0	0	0	0	0	0	0	0.136013	0	0	NA	NA	NA	NA	0	0	0	0
cg14099685	-3.0315	0.3086	-3.41256	8.95e-23	3.14155e-13	-----+------------?----------+	11	47546068	NA	CUGBP1	No	1	1	1	3.31376e-17	0	0	0	0	0	0	0	0	1	0	0	0.292579	cg14099685	0	1	NA	NA	NA	1	0	1	0
cg20408175	-2.8289	0.3592	-3.40844	3.42e-15	5.14206e-09	----+---------+---?---------+-	12	53693169	NA	PFDN5;PFDN5;C12orf10	No	1	1	0	6.71853e-11	0	0	0	0	0	0	0	0	1	0	cg20408175	0.394196	0	0	1	7.97e-06	1	NA	0	0	1	0
cg26925669	-2.7039	0.36	-3.39412	5.84e-14	2.50193e-08	-+--------+---+---?-----------	17	37911329	NA	NA	No	1	0	1	1.50794e-08	0	0	0	0	0	0	0	0	1	0	0	0.174988	0	0	1	NA	NA	NA	0	0	1	0
cg03935116	-2.7708	0.354	-3.38738	4.95e-15	6.32019e-09	----------+-------?------+-+++	12	31476565	NA	FAM60A;FAM60A;FLJ13224;FAM60A	No	1	0	1	1.07512e-10	0	0	0	0	0	0	0	0	1	0	0	0.14162	0	0	1	NA	NA	NA	0	0	1	0
cg07120889	-3.2092	0.2859	-3.37326	3.12e-29	8.27139e-17	-----+---+----+---?-----------	1	150535935	NA	NA	No	1	1	1	2.14515e-22	0	0	0	0	0	0	0	0	1	0	0	0.267684	0	0	1	NA	NA	NA	0	0	1	0
cg19649900	-2.6598	0.3524	-3.34573	4.44e-14	2.14654e-08	-----++---+-------?---------+-	19	1155030	NA	SBNO2	No	1	0	1	2.41457e-09	0	0	0	0	0	0	0	0	0	0	0	0.416188	0	0	NA	NA	NA	NA	0	0	0	0
cg10279487	-2.6348	0.3423	-3.34216	1.38e-14	1.11987e-08	------+---------+-?-----------	17	76355288	NA	SOCS3	No	1	1	1	8.29333e-10	0	0	0	0	0	0	0	0	0	0	0	0.059422	0	0	NA	NA	NA	NA	0	0	0	0
cg13590277	-2.9492	0.338	-3.34146	2.65e-18	9.55337e-11	--+--+-----+------------------	5	150019496	NA	SYNPO;SYNPO;SYNPO;SYNPO	No	1	1	1	1.27865e-13	0	0	0	0	0	0	0	0	0	0	0	0.455834	0	0	NA	NA	NA	NA	0	0	0	0
cg18098839	-2.8519	0.3347	-3.3412	1.59e-17	2.58707e-10	-----+---+--------?-+---------	3	167742700	NA	GOLIM4	No	1	1	1	6.13596e-12	0	0	0	0	0	0	0	0	1	0	0	0.119008	0	0	1	NA	NA	NA	0	0	1	0
cg06791867	-3.4067	0.3014	-3.336	1.27e-29	5.03407e-17	---??-+-------------+---------	11	44880944	NA	TSPAN18	No	1	1	1	NA	0	0	0	0	0	0	0	0	2	0	cg06791867	0.66473	0	0	1	1.03e-05	1	NA	0	0	0	1
cg27087650	-3.3649	0.2715	-3.31663	2.78e-35	3.70269e-20	-----++--+--------?-----------	19	45255796	NA	BCL3	No	1	1	1	2.16415e-30	0	0	0	0	0	0	0	0	0	0	0	0.283476	0	0	NA	NA	NA	NA	0	0	0	0
cg20962215	-2.8799	0.3513	-3.31579	2.46e-16	1.18859e-09	-----------+------?-----------	19	54713514	NA	NA	No	1	1	1	8.99817e-12	0	0	0	0	0	0	0	0	0	0	0	0.419151	0	0	NA	NA	NA	NA	0	0	0	0
cg00252813	-2.928	0.3137	-3.30893	1.02e-20	4.34929e-12	+-+------?--------?-----------	12	6642229	NA	GAPDH	No	1	1	1	NA	0	0	0	0	0	0	0	0	2	0	0	0.166246	0	0	1	NA	NA	NA	0	0	0	1
cg03434029	-2.7474	0.3291	-3.29337	6.92e-17	5.86878e-10	---+-+------------?-----------	1	45274048	NA	TCTEX1D4;BTBD19	No	1	1	1	2.39767e-12	0	0	0	0	0	0	0	0	0	0	0	0.213465	0	0	NA	NA	NA	NA	0	0	0	0
cg03747456	-3.0351	0.3059	-3.29224	3.31e-23	1.8085e-13	-----+------------?-----------	12	52586127	NA	KRT80;KRT80	No	1	1	1	3.6293e-19	0	0	0	0	0	0	0	0	2	0	0	0.255617	0	0	1	NA	NA	NA	0	0	0	1
cg13126206	-3.2949	0.3072	-3.29003	7.77e-27	1.75923e-15	-----+---+--------?-+---------	8	22930189	NA	NA	No	1	1	1	7.55341e-22	0	0	0	0	0	0	0	0	2	0	0	0.504119	0	0	1	NA	NA	NA	0	0	0	1
cg26253134	-2.9487	0.2833	-3.27356	2.28e-25	1.145e-14	----------+-------?-----------	2	70751721	NA	TGFA;TGFA	No	1	0	1	9.64564e-21	0	0	0	0	0	0	0	0	2	0	0	0.211602	0	0	1	NA	NA	NA	0	0	0	1
cg12142865	-3.4362	0.2939	-3.27014	1.37e-31	4.10249e-18	?-----------------?----+---?--	12	112211993	NA	ALDH2	No	1	1	1	NA	0	0	0	0	0	0	0	0	2	0	0	0.199668	0	0	1	NA	NA	NA	0	0	0	1
cg26562462	-3.254	0.3015	-3.26978	3.65e-27	1.15734e-15	------------------?--------+--	4	6929045	NA	TBC1D14;TBC1D14	No	1	1	1	6.17881e-22	0	0	0	0	0	0	0	0	2	0	0	0.375282	0	0	1	NA	NA	NA	0	0	0	1
cg11032810	-2.9411	0.3181	-3.2674	2.33e-20	6.88014e-12	------+-----------?---------+-	4	141057042	NA	MAML3	No	1	1	1	2.91111e-16	0	0	0	0	0	0	0	0	2	0	0	0.728361	0	0	1	NA	NA	NA	0	0	0	1
cg16736826	-3.0936	0.2905	-3.26253	1.77e-26	2.77443e-15	------------------?-----------	1	41951512	NA	EDN2	No	1	1	1	2.41988e-21	0	0	0	0	0	0	0	0	1	0	cg16736826	0.362156	0	0	1	4.19e-08	1	NA	0	0	1	0
cg23017398	-2.7945	0.3596	-3.26244	7.73e-15	8.10456e-09	--+-+-------------?-------+--+	19	42125367	NA	CEACAM4	No	1	1	1	4.61864e-10	0	0	0	0	0	0	0	0	2	0	cg23017398	0.603708	0	0	1	3.12e-05	1	NA	0	0	0	1
cg08354751	-2.6652	0.3275	-3.24796	4.04e-16	1.5658e-09	---------+++------?---------+-	16	11450712	NA	NA	No	1	1	1	6.66836e-12	0	0	0	0	0	0	0	0	2	0	0	0.217703	0	0	1	NA	NA	NA	0	0	0	1
cg14205864	-2.6842	0.3104	-3.23408	5.28e-18	1.40287e-10	---------+--------?-----------	13	113841719	NA	PCID2;PCID2;PCID2	No	1	1	1	8.95376e-14	0	0	0	0	0	0	0	0	1	0	0	0.773313	0	55795	1	NA	NA	NA	0	1	1	0
cg15342087	-3.2801	0.2872	-3.23307	3.31e-30	2.3902e-17	---+--------------?-----+-----	6	30720209	NA	NA	No	1	0	1	2.90364e-25	0	0	0	0	0	0	0	0	0	0	0	0.768765	0	0	NA	NA	NA	NA	0	0	0	0
cg17411016	-3.2291	0.3044	-3.22767	2.7e-26	3.51038e-15	---------+--+-----?-+---------	2	47100912	NA	NA	No	1	1	1	5.30653e-21	0	0	0	0	0	0	0	0	2	0	0	0.413646	0	0	1	NA	NA	NA	0	0	0	1
cg11828203	-2.6929	0.3592	-3.21272	6.58e-14	2.67313e-08	-----+------------?-----------	7	31014714	NA	GHRHR;GHRHR	No	1	0	1	1.68708e-08	0	0	0	0	0	0	0	0	1	0	0	0.388965	0	0	1	NA	NA	NA	0	0	1	0
cg13180098	-2.5812	0.3427	-3.20524	4.98e-14	2.28901e-08	-----+----++--+-------------+-	3	129246923	NA	RHO	No	1	1	0	1.37173e-09	0	0	0	0	0	0	0	0	1	0	0	0.795554	0	0	1	NA	NA	NA	0	0	1	0
cg13112407	-2.7537	0.3279	-3.17789	4.56e-17	4.65247e-10	-----++--+--------?-+-----+---	2	97204931	NA	ARID5A	No	1	0	1	8.60516e-12	0	0	0	0	0	0	0	0	1	0	0	0.219636	0	0	1	NA	NA	NA	0	0	1	0
cg02560388	-2.9988	0.295	-3.17409	2.8e-24	4.59698e-14	------+----++-----?-----------	2	11969958	NA	NA	No	1	1	1	4.82791e-19	0	0	0	0	0	0	0	0	2	0	cg02560388	0.189544	0	0	1	3.14e-05	1	NA	0	0	0	1
cg11650298	-2.8592	0.3176	-3.16935	2.2e-19	2.39866e-11	--++-+------------?-----------	13	44690989	NA	NA	No	1	1	1	1.98741e-14	0	0	0	0	0	0	0	0	2	0	0	0.641194	0	0	1	NA	NA	NA	0	0	0	1
cg03078551	-2.6985	0.3169	-3.1668	1.66e-17	2.64811e-10	------+----+------?-----------	17	41656298	NA	NA	No	1	1	1	1.59878e-11	0	0	0	0	0	0	0	0	1	0	0	0.123731	0	0	1	NA	NA	NA	0	0	1	0
cg11996209	-2.6087	0.3434	-3.15985	3.01e-14	1.72959e-08	----------+-------?+------+---	7	29599895	NA	NA	No	1	1	1	1.31189e-08	0	0	0	0	0	0	0	0	1	0	0	0.816227	0	0	1	NA	NA	NA	0	0	1	0
cg13784312	-2.7418	0.3486	-3.15653	3.69e-15	5.36465e-09	--+--+------------?-----------	9	134609065	NA	RAPGEF1	No	1	1	0	4.03205e-10	0	0	0	0	0	0	0	0	2	0	cg13784312	0.128913	0	0	1	8.38e-06	1	NA	0	0	0	1
cg02716826	-4.1621	0.2271	-3.14055	5.17e-75	4.20486e-42	---??-------------?-----------	9	33447032	NA	SUGT1P1;AQP3	No	1	1	1	NA	0	0	0	0	0	0	0	0	1	0	cg02716826	0.327662	0	0	1	3.7e-17	1	NA	0	0	1	0
cg03699843	-2.7145	0.3226	-3.14014	3.97e-17	4.3074e-10	---+-++--++-------?-+----+----	16	50701064	NA	SNX20;SNX20	No	1	0	1	6.01628e-11	0	0	0	0	0	0	0	0	2	0	0	0.145707	0	0	1	NA	NA	NA	0	0	0	1
cg24568579	-2.7569	0.3138	-3.13539	1.55e-18	7.10525e-11	------+-----------?-+----+--+-	12	111841024	NA	NA	No	1	0	1	6.44589e-14	0	0	0	0	0	0	0	0	2	0	0	0.246632	0	0	1	NA	NA	NA	0	0	0	1
cg13222915	-3.5356	0.2699	-3.12588	3.28e-39	2.48748e-22	---------++-------?-----------	1	184598594	NA	NA	No	1	1	1	2.35383e-34	0	0	0	0	0	0	0	0	2	0	cg13222915	0.468968	0	0	1	4.45e-07	1	NA	0	0	0	1
cg26117398	-2.7258	0.3389	-3.11	8.83e-16	2.421e-09	---+--------------?-+---------	13	30118190	NA	SLC7A1	No	1	1	1	3.30932e-11	0	0	0	0	0	0	0	0	2	0	0	0.72553	0	0	1	NA	NA	NA	0	0	0	1
cg02329670	-3.0934	0.2933	-3.10686	5.18e-26	5.03199e-15	------------------?-+-----+---	17	6921400	NA	MIR497;MIR195	No	1	1	1	7.69076e-21	0	0	0	0	0	0	0	0	2	0	cg02329670	0.464454	0	0	1	2.24e-06	1	NA	0	0	0	1
cg27093403	-2.6208	0.3427	-3.10677	2.04e-14	1.39342e-08	------+-----+-----?-----------	12	25083077	NA	BCAT1	No	1	1	1	1.26168e-09	0	0	0	0	0	0	0	0	2	0	0	0.447784	0	0	1	NA	NA	NA	0	0	0	1
cg06625767	-2.9082	0.2874	-3.10491	4.56e-24	6.03004e-14	--+---+-------------+------+--	5	176836695	NA	F12	No	1	1	1	5.29099e-18	0	0	0	0	0	0	0	0	2	0	cg06625767	0.406289	0	0	1	1.25e-10	1	NA	0	0	0	1
cg06285727	-2.746	0.3116	-3.09414	1.22e-18	6.21955e-11	-----+----+-------?-----------	11	72524028	NA	ATG16L2	No	1	1	1	2.53468e-14	0	0	0	0	0	0	0	0	2	0	0	0.139164	0	0	1	NA	NA	NA	0	0	0	1
cg12593793	-3.2639	0.2718	-3.06449	3.22e-33	5.13364e-19	-----+------------?-----------	1	156074135	NA	NA	No	1	1	1	1.72315e-29	0	0	0	0	0	0	0	0	2	0	0	0.270636	0	4000	1	NA	NA	NA	0	1	0	1
cg00741986	-3.7414	0.25	-3.06267	1.27e-50	1.22704e-28	---------+----+---?-----------	4	2748332	NA	TNIP2;TNIP2	No	1	1	1	4.57829e-46	0	0	0	0	0	0	0	0	0	0	0	0.54987	0	0	NA	NA	NA	NA	0	0	0	0
cg20651995	-3.2624	0.2784	-3.05565	1.02e-31	3.47305e-18	------------+-----?-+-----+---	2	69525471	NA	NA	No	1	1	1	7.18489e-27	0	0	0	0	0	0	0	0	1	0	0	0.597619	0	2673	1	NA	NA	NA	0	1	1	0
cg12126344	-2.8735	0.3169	-3.05327	1.23e-19	1.73328e-11	----------++------?-----------	1	12207564	NA	NA	No	1	0	1	1.58518e-14	0	0	0	0	0	0	0	0	2	0	0	0.782768	0	0	1	NA	NA	NA	0	0	0	1
cg11080651	-2.4423	0.3316	-3.05234	1.76e-13	4.63208e-08	----------++------?-----------	5	10445523	NA	ROPN1L	No	1	0	1	1.945e-08	0	0	0	0	0	0	0	0	2	0	0	0.19647	0	0	1	NA	NA	NA	0	0	0	1
cg24002003	-3.3848	0.2636	-3.04259	9.69e-38	1.61873e-21	------+-----------?--------+--	15	101668143	NA	NA	No	1	1	1	5.11335e-33	0	0	0	0	0	0	0	0	1	0	cg24002003	0.275516	0	22856	1	2.48e-12	1	NA	0	1	1	0
cg16983541	-2.6994	0.3342	-3.03851	6.65e-16	2.06636e-09	-----+----+-------?-+-------+-	3	52231347	NA	ALAS1;ALAS1	No	1	0	1	3.53347e-11	0	0	0	0	0	0	0	0	0	0	0	0.602259	0	0	NA	NA	NA	NA	0	0	0	0
cg27552711	-2.7142	0.3548	-3.0278	2.01e-14	1.38122e-08	?--------++-------?-+------?--	1	27332282	NA	FAM46B	No	1	0	1	NA	0	0	0	0	0	0	0	0	2	0	0	0.710378	0	0	1	NA	NA	NA	0	0	0	1
cg05316065	-3.6762	0.2405	-3.02526	9.53e-53	8.22386e-30	---------++-------------------	8	130799007	NA	GSDMC;GSDMC	No	1	1	1	7.1377e-46	0	0	0	0	0	0	0	0	1	0	cg05316065	0.502812	0	0	1	4.59e-10	1	NA	0	0	1	0
cg02610723	-2.697	0.319	-3.02254	2.79e-17	3.53879e-10	?----+------------?--+-----?--	16	88850534	NA	FAM38A	No	1	1	1	NA	0	0	0	0	0	0	0	0	0	0	0	0.107216	0	0	NA	NA	NA	NA	0	0	0	0
cg08666707	-3.1281	0.2868	-3.00965	1.06e-27	5.83647e-16	----+-----+-------?-----------	6	41456441	NA	NA	No	1	1	1	1.43536e-22	0	0	0	0	0	0	0	0	1	0	cg08666707	0.654982	0	0	1	4.28e-07	1	NA	0	0	1	0
cg01710361	-2.5408	0.3235	-3.00748	4.01e-15	5.61852e-09	---+--------------?-----------	1	51769687	NA	TTC39A;TTC39A	No	1	1	1	2.72697e-10	0	0	0	0	0	0	0	0	2	0	0	0.165162	0	0	1	NA	NA	NA	0	0	0	1
cg01955153	-2.4147	0.3355	-2.99688	6.13e-13	9.28577e-08	+-+--+------------?-----------	16	50769852	NA	NA	No	1	1	0	3.23498e-08	0	0	0	0	0	0	0	0	2	0	0	0.160573	0	0	1	NA	NA	NA	0	0	0	1
cg12307314	-2.676	0.3033	-2.98952	1.11e-18	5.89328e-11	------------------?-+---------	5	142206724	NA	ARHGAP26;ARHGAP26	No	1	1	1	6.3362e-14	0	0	0	0	0	0	0	0	2	0	0	0.248872	0	0	1	NA	NA	NA	0	0	0	1
cg24720038	-2.6356	0.3173	-2.98091	9.78e-17	7.11171e-10	--+---------+-+---?-----------	3	128291538	NA	C3orf27	No	1	1	1	1.84313e-11	0	0	0	0	0	0	0	0	0	0	0	0.233501	0	0	NA	NA	NA	NA	0	0	0	0
cg00159243	-3.9595	0.2311	-2.95649	8.29e-66	5.05448e-37	------------------?-----------	12	109023799	NA	SELPLG	No	1	1	1	4.05687e-61	0	0	0	0	0	0	0	0	2	0	cg00159243	0.363328	0	0	1	2.36e-12	1	NA	0	0	0	1
cg05568549	-2.5456	0.3033	-2.95005	4.71e-17	4.73362e-10	--+--+------+-----?-----------	6	41907198	NA	CCND3;CCND3;CCND3;CCND3	No	1	1	1	2.92845e-12	0	0	0	0	0	0	0	0	2	0	0	0.231664	0	0	1	NA	NA	NA	0	0	0	1
cg02097120	-2.9694	0.2951	-2.94866	8.16e-24	8.32462e-14	------------------?-----------	1	154492952	NA	TDRD10;TDRD10	No	1	1	1	2.44359e-19	0	0	0	0	0	0	0	0	1	0	cg02097120	0.593552	0	0	1	2.99e-08	1	NA	0	0	1	0
cg17062268	-2.7509	0.3216	-2.93785	1.18e-17	2.19116e-10	-----+-----+------?-----------	12	5353230	NA	NA	No	1	1	1	9.24049e-13	0	0	0	0	0	0	0	0	1	0	cg17062268	0.558338	0	0	1	3.52e-05	1	NA	0	0	1	0
cg06372654	-3.1234	0.2925	-2.93594	1.28e-26	2.3167e-15	------------------?-+---------	7	128044655	NA	IMPDH1;IMPDH1;IMPDH1;IMPDH1;IMPDH1;IMPDH1;IMPDH1	No	1	1	1	8.87368e-22	0	0	0	0	0	0	0	0	2	0	cg06372654	0.558671	0	0	1	3.02e-06	1	NA	0	0	0	1
cg00639656	-2.6455	0.3379	-2.9304	4.88e-15	6.27021e-09	------------------?-------+-+-	17	27050360	NA	SNORD42A;RPL23A;SNORD4B	No	1	1	0	3.53151e-11	0	0	0	0	0	0	0	0	1	0	cg00639656	0.580194	0	0	1	1.49e-06	1	NA	0	0	1	0
cg18387985	-2.4846	0.3418	-2.92036	3.6e-13	6.89894e-08	+--+++---+-+------?-------+---	11	15350125	NA	NA	No	1	1	1	2.74282e-07	0	0	0	0	0	0	0	0	1	0	0	0.733033	0	0	1	NA	NA	NA	0	0	1	0
cg11323439	-2.7876	0.3108	-2.9124	2.96e-19	2.82877e-11	?-----+----+------?-----+--?--	11	46264544	NA	NA	No	1	0	1	NA	0	0	0	0	0	0	0	0	2	0	0	0.179965	0	0	1	NA	NA	NA	0	0	0	1
cg04716530	-2.8252	0.3052	-2.90291	2.1e-20	6.49514e-12	---+----------+---?---------?-	16	30485684	NA	ITGAL;ITGAL	No	1	1	1	1.76159e-15	0	0	0	0	0	0	0	0	0	0	0	0.779689	0	0	NA	NA	NA	NA	0	0	0	0
cg11807188	-2.494	0.3402	-2.89766	2.28e-13	5.3484e-08	---+------++------?-------+---	1	65924844	NA	LEPR;LEPR;LEPR	No	1	0	1	3.28293e-08	0	0	0	0	0	0	0	0	1	0	0	0.71025	0	0	1	NA	NA	NA	0	0	1	0
cg12033822	-2.5033	0.3176	-2.89669	3.22e-15	4.97126e-09	------------------?-+---------	20	44990591	NA	SLC35C2;SLC35C2;SLC35C2	No	1	1	1	7.30188e-10	0	0	0	0	0	0	0	0	2	0	0	0.312974	0	0	1	NA	NA	NA	0	0	0	1
cg00509772	-2.6928	0.3238	-2.89521	9.04e-17	6.8083e-10	-----++-----------?-+--------+	20	32273129	NA	E2F1	No	1	1	1	6.80192e-12	0	0	0	0	0	0	0	0	1	0	0	0.531317	0	0	1	NA	NA	NA	0	0	1	0
cg24859433	-3.1641	0.2691	-2.89472	6.45e-32	2.69966e-18	---+--------------?-----------	6	30720203	NA	NA	No	1	1	1	1.11292e-27	0	0	0	0	0	0	0	0	0	0	0	0.77914	0	0	NA	NA	NA	NA	0	0	0	0
ch.15.67797584R	-2.6685	0.3188	-2.88959	5.73e-17	5.28167e-10	---+-------------???---?------	15	70010530	NA	NA	No	1	1	1	NA	0	0	0	0	0	0	0	0	2	0	0	NA	0	0	1	NA	NA	NA	0	0	0	1
cg15321908	-3.0361	0.2768	-2.88358	5.47e-28	4.04292e-16	----------+-------?-+-----+---	3	53187213	NA	NA	No	1	1	1	1.23057e-22	0	0	0	0	0	0	0	0	2	0	cg15321908	0.503144	0	0	1	2.05e-11	1	NA	0	0	0	1
cg06032302	-2.5039	0.3314	-2.87257	4.14e-14	2.06631e-08	+----+------------?----------+	5	131762646	NA	C5orf56	No	1	0	1	1.94464e-09	0	0	0	0	0	0	0	0	2	0	0	0.138402	0	0	1	NA	NA	NA	0	0	0	1
cg09641325	-2.7203	0.31	-2.86588	1.72e-18	7.51032e-11	---+------+-+-----?-+-----+---	7	134157797	NA	NA	No	1	0	1	3.89468e-13	0	0	0	0	0	0	0	0	2	0	0	0.711336	0	0	1	NA	NA	NA	0	0	0	1
cg04891040	-2.6295	0.3163	-2.86441	9.27e-17	6.90413e-10	---+-----+--------?-----------	16	66399929	NA	CDH5	No	1	1	1	2.78706e-11	0	0	0	0	0	0	0	0	1	0	0	0.68495	0	0	1	NA	NA	NA	0	0	1	0
cg02008402	-2.6282	0.3144	-2.86358	6.33e-17	5.58064e-10	-----+---++---+---?-----------	11	100683448	NA	FLJ32810	No	1	1	1	9.7273e-12	0	0	0	0	0	0	0	0	1	0	0	0.731278	0	0	1	NA	NA	NA	0	0	1	0
cg07826859	-3.1725	0.2767	-2.8626	1.95e-30	1.78146e-17	?--+--------------?--------?--	7	45020086	NA	MYO1G	No	1	1	0	NA	0	0	0	0	0	0	0	0	1	0	0	0.543185	0	0	1	NA	NA	NA	0	0	1	0
cg10814005	-2.9969	0.2757	-2.8592	1.62e-27	7.37883e-16	-----++-----------?--------+--	14	91711041	NA	GPR68	No	1	1	1	4.62378e-23	0	0	0	0	0	0	0	0	1	0	0	0.131243	0	0	1	NA	NA	NA	0	0	1	0
cg19631651	-2.8547	0.2966	-2.84032	6.23e-22	9.22586e-13	------------------?-----------	3	55005522	NA	CACNA2D3	No	1	1	0	5.34136e-17	0	0	0	0	0	0	0	0	1	0	0	0.635344	0	0	1	NA	NA	NA	0	0	1	0
cg13823169	-3.3587	0.2541	-2.83788	6.66e-40	1.03071e-22	------------------?-----------	9	139776893	NA	NA	No	1	1	1	4.40443e-34	0	0	0	0	0	0	0	0	1	0	cg13823169	0.416289	0	0	1	2.85e-08	1	NA	0	0	1	0
cg18712349	-2.6192	0.3101	-2.82288	3.04e-17	3.7112e-10	---+++---++-------?-----------	14	85214861	NA	NA	No	1	1	1	2.42336e-12	0	0	0	0	0	0	0	0	1	0	cg18712349	0.738281	0	0	1	2.21e-05	1	NA	0	0	1	0
cg26669717	-2.9978	0.2881	-2.8202	2.36e-25	1.16654e-14	------------------?-+---------	7	641028	NA	PRKAR1B;PRKAR1B;PRKAR1B;PRKAR1B;PRKAR1B;PRKAR1B	No	1	1	1	2.33044e-21	0	0	0	0	0	0	0	0	0	0	0	0.524239	0	0	NA	NA	NA	NA	0	0	0	0
cg06388350	-2.4501	0.3169	-2.81166	1.06e-14	9.6535e-09	---+-+---+--------?-----------	4	95334135	NA	NA	No	1	1	1	5.44311e-09	0	0	0	0	0	0	0	0	2	0	0	0.256108	0	0	1	NA	NA	NA	0	0	0	1
cg12680205	-3.2586	0.2562	-2.81022	4.65e-37	3.85315e-21	-----+------------?-----------	10	80303482	NA	NA	No	1	1	1	3.16294e-32	0	0	0	0	0	0	0	0	1	0	cg12680205	0.653355	0	0	1	9.61e-10	1	NA	0	0	1	0
cg01269795	-2.4335	0.3368	-2.80889	5.04e-13	8.3221e-08	---------+--------------------	6	26440101	NA	BTN3A3;BTN3A3	No	1	1	1	3.31856e-08	0	0	0	0	0	0	0	0	1	0	0	0.16424	0	10384	1	NA	NA	NA	0	1	1	0
cg04111102	-2.4182	0.3344	-2.80706	4.8e-13	8.09831e-08	-----+-----+------?-----------	1	66153794	NA	NA	No	1	0	0	2.49597e-08	0	0	0	0	0	0	0	0	2	0	0	0.102003	cg04111102	0	1	NA	NA	NA	1	0	0	1
cg15981982	-2.9156	0.2839	-2.80564	9.75e-25	2.56161e-14	--+------+--------?-+---------	2	8685837	NA	NA	No	1	1	1	2.36785e-20	0	0	0	0	0	0	0	0	2	0	cg15981982	0.381832	0	0	1	8.79e-06	1	NA	0	0	0	1
cg03029755	-2.8567	0.2978	-2.80274	8.53e-22	1.09771e-12	------------------?-----------	17	76265444	NA	NA	No	1	1	1	2.90239e-17	0	0	0	0	0	0	0	0	2	0	cg03029755	0.463233	0	0	1	2.11e-08	1	NA	0	0	0	1
cg13997435	-2.9958	0.2944	-2.80021	2.51e-24	4.32633e-14	---??+---+-----------------+--	1	153538406	NA	S100A2	No	1	1	1	NA	0	0	0	0	0	0	0	0	1	0	0	0.485758	0	0	1	NA	NA	NA	0	0	1	0
cg25234117	-2.4048	0.3064	-2.79432	4.17e-15	5.74862e-09	-----+------------?-+---------	3	155423168	NA	PLCH1	No	1	1	1	7.9103e-10	0	0	0	0	0	0	0	0	0	0	0	0.299405	0	0	NA	NA	NA	NA	0	0	0	0
cg15901722	-3.5288	0.223	-2.79409	2.18e-56	8.01573e-32	-----+------------?-+---------	5	175974973	NA	PCDH24	No	1	1	1	1.37709e-52	0	0	0	0	0	0	0	0	2	0	cg15901722	0.273279	0	0	1	4.35e-09	1	NA	0	0	0	1
cg26152188	-2.4567	0.33	-2.78946	9.69e-14	3.31908e-08	--+--------+------?-+---------	5	863294	NA	NA	No	1	1	1	7.07021e-09	0	0	0	0	0	0	0	0	2	0	0	0.467802	0	0	1	NA	NA	NA	0	0	0	1
cg03881294	-2.679	0.2928	-2.78541	5.66e-20	1.12773e-11	?-+---------------?----+---?--	2	11884333	NA	NA	No	1	1	1	NA	0	0	0	0	0	0	0	0	2	0	0	0.144729	0	0	1	NA	NA	NA	0	0	0	1
cg19016694	-3.0871	0.2662	-2.76353	4.28e-31	7.69061e-18	---------+--+-+---?-----------	17	80821826	NA	TBCD	No	1	1	1	3.17519e-24	0	0	0	0	0	0	0	0	1	0	cg19016694	0.416423	0	0	1	7.06e-06	1	NA	0	0	1	0
cg07202479	-3.0112	0.2811	-2.75659	9.01e-27	1.90907e-15	----------+-------?-----------	1	159174162	NA	DARC;DARC	No	1	0	1	4.87524e-22	0	0	0	0	0	0	0	0	1	0	0	0.570684	0	0	1	NA	NA	NA	0	0	1	0
cg04891053	-2.5464	0.3079	-2.75184	1.35e-16	8.50593e-10	----+++---+-------?-+---------	1	161053558	NA	PVRL4	No	1	0	1	5.7284e-12	0	0	0	0	0	0	0	0	2	0	0	0.383264	0	0	1	NA	NA	NA	0	0	0	1
cg24741430	-2.6799	0.3025	-2.75169	7.96e-19	4.89921e-11	------------------?-----------	15	67095711	NA	NA	No	1	1	1	7.74402e-15	0	0	0	0	0	0	0	0	2	0	0	0.773581	0	0	1	NA	NA	NA	0	0	0	1
cg18995788	-2.9473	0.2774	-2.75006	2.25e-26	3.16948e-15	--+--------+------?-----------	8	62673444	NA	NA	No	1	1	1	1.55603e-20	0	0	0	0	0	0	0	0	2	0	cg18995788	0.823011	0	0	1	6.4e-08	1	NA	0	0	0	1
cg21393163	-2.8949	0.2885	-2.74944	1.08e-23	9.70792e-14	----+-----+-------?-----------	1	12217629	NA	NA	No	1	0	1	6.35617e-18	0	0	0	0	0	0	0	0	1	0	0	0.101697	0	0	1	NA	NA	NA	0	0	1	0
cg06599169	-2.7278	0.2983	-2.74926	5.93e-20	1.15719e-11	-----+------------?-+--------+	19	17973311	NA	RPL18AP3;SNORA68;RPL18A	No	1	1	1	4.1197e-15	0	0	0	0	0	0	0	0	1	0	cg06599169	0.586205	0	0	1	3.54e-05	1	NA	0	0	1	0
cg03612357	-2.4365	0.2884	-2.74816	2.93e-17	3.63998e-10	---+------+-------?---------+-	1	227162127	NA	CABC1	No	1	0	1	2.46594e-13	0	0	0	0	0	0	0	0	0	0	0	0.82174	0	0	NA	NA	NA	NA	0	0	0	0
cg23629393	-2.7166	0.2959	-2.73883	4.27e-20	9.63825e-12	---++---------+---?-----------	14	47908980	NA	MDGA2	No	1	1	1	3.83767e-16	0	0	0	0	0	0	0	0	1	0	0	0.65639	0	0	1	NA	NA	NA	0	0	1	0
cg09559780	-2.669	0.3138	-2.72742	1.83e-17	2.79602e-10	------+-----------?-----+-----	16	50727221	NA	NA	No	1	0	1	1.18397e-12	0	0	0	0	0	0	0	0	0	0	0	0.358517	0	0	NA	NA	NA	NA	0	0	0	0
cg18181703	-4.4213	0.1862	-2.71271	1.35e-124	1.90522e-69	------------------?-----------	17	76354621	NA	SOCS3	No	1	1	1	2.22093e-124	0	0	0	0	0	0	0	0	1	0	cg18181703	0.435075	0	0	1	1.74e-21	1	NA	0	0	1	0
cg24621042	-2.844	0.2784	-2.70084	1.68e-24	3.46891e-14	---+-+--------------+---------	14	94857275	NA	SERPINA1;SERPINA1;SERPINA1;SERPINA1;SERPINA1;SERPINA1;SERPINA1;SERPINA1;SERPINA1;SERPINA1	No	1	1	1	1.37971e-19	0	0	0	0	0	0	0	0	2	0	0	0.427032	0	5265	1	NA	NA	NA	0	1	0	1
cg14266156	-2.5466	0.3178	-2.69899	1.12e-15	2.76455e-09	?--+----+---------?--------?--	17	54829018	NA	NA	No	1	1	1	NA	0	0	0	0	0	0	0	0	2	0	0	0.32894	0	0	1	NA	NA	NA	0	0	0	1
cg09502149	-3.2105	0.263	-2.69692	2.83e-34	1.3367e-19	---------+--------?-+---------	1	43406792	NA	SLC2A1	No	1	1	1	4.43573e-30	0	0	0	0	0	0	0	0	2	0	cg09502149	0.489533	0	0	1	8.58e-14	1	NA	0	0	0	1
cg18120259	-3.4407	0.2323	-2.6947	1.29e-49	4.41804e-28	------------------?-----------	6	43894639	NA	LOC100132354	No	1	1	1	2.5803e-45	0	0	0	0	0	0	0	0	2	0	0	0.478026	0	0	1	NA	NA	NA	0	0	0	1
cg05007163	-2.495	0.3141	-2.69364	1.96e-15	3.77037e-09	----++---+--------?-----------	22	39266069	NA	CBX6	No	1	1	1	9.27923e-11	0	0	0	0	0	0	0	0	1	0	0	0.579184	0	0	1	NA	NA	NA	0	0	1	0
cg22964469	-2.3687	0.3222	-2.69059	1.97e-13	4.931e-08	--+--+----+-------?-++--------	11	121337508	NA	SORL1	No	1	0	1	1.26587e-07	0	0	0	0	0	0	0	0	2	0	0	0.213623	0	0	1	NA	NA	NA	0	0	0	1
cg07136133	-3.0724	0.2588	-2.68965	1.68e-32	1.28223e-18	------+-----------?------+----	11	36422377	NA	PRR5L;PRR5L;PRR5L;PRR5L	No	1	1	1	3.89464e-27	0	0	0	0	0	0	0	0	2	0	0	0.207915	0	0	1	NA	NA	NA	0	0	0	1
cg10919522	-3.8638	0.2046	-2.68438	1.59e-79	1.36186e-44	------------------?-----------	14	74227441	NA	C14orf43;C14orf43	No	1	1	1	2.00075e-75	0	0	0	0	0	0	0	0	1	0	cg10919522	0.227632	0	0	1	6.24e-15	1	NA	0	0	1	0
cg07069636	-2.9278	0.2796	-2.67656	1.15e-25	7.8329e-15	------------------?-+---------	16	30671749	NA	NA	No	1	1	1	5.16632e-20	0	0	0	0	0	0	0	0	1	0	cg07069636	0.402868	0	0	1	1.25e-06	1	NA	0	0	1	0
cg13203811	-2.6007	0.2999	-2.67435	4.22e-18	1.2383e-10	--+--+------------?-------+-+-	12	58136245	NA	AGAP2	No	1	1	1	9.94571e-14	0	0	0	0	0	0	0	0	2	0	0	0.384152	0	0	1	NA	NA	NA	0	0	0	1
cg04424621	-2.907	0.2634	-2.6738	2.59e-28	2.67274e-16	-----+------------------------	6	27101941	NA	HIST1H2BJ	No	1	1	1	1.80041e-23	0	0	0	0	0	0	0	0	2	0	cg04424621	0.141512	0	0	1	5.79e-06	1	NA	0	0	0	1
cg12303084	-2.7452	0.2758	-2.66572	2.39e-23	1.51131e-13	------------------?---------+-	20	45985741	NA	ZMYND8;ZMYND8;ZMYND8	No	1	1	1	1.92787e-19	0	0	0	0	0	0	0	0	1	0	0	0.184035	0	0	1	NA	NA	NA	0	0	1	0
cg10505630	-2.7037	0.3215	-2.66457	4.16e-17	4.41732e-10	---------+--------?-----------	5	151051214	NA	SPARC	No	1	0	1	3.94336e-11	0	0	0	0	0	0	0	0	2	0	0	0.626264	0	0	1	NA	NA	NA	0	0	0	1
cg13442606	-3.0143	0.2637	-2.66194	2.98e-30	2.25449e-17	---------+--------?-----------	11	3071269	NA	CARS;CARS;CARS;CARS	No	1	1	1	6.42786e-26	0	0	0	0	0	0	0	0	0	0	0	0.604235	0	0	NA	NA	NA	NA	0	0	0	0
cg20585830	-2.6113	0.3004	-2.65988	3.55e-18	1.1252e-10	------------------?-----------	22	21998385	NA	SDF2L1	No	1	1	1	1.04456e-13	0	0	0	0	0	0	0	0	2	0	0	0.75641	0	0	1	NA	NA	NA	0	0	0	1
cg18722504	-2.4732	0.3196	-2.65491	1.01e-14	9.39655e-09	--+-------+-------?-+---------	5	139712966	NA	HBEGF	No	1	1	1	2.05818e-09	0	0	0	0	0	0	0	0	1	0	0	0.711458	0	0	1	NA	NA	NA	0	0	1	0
cg03147185	-2.679	0.2982	-2.63934	2.61e-19	2.63569e-11	--------------+---?----------+	2	97008030	NA	NCAPH	No	1	1	1	9.13329e-15	0	0	0	0	0	0	0	0	1	0	cg03147185	0.439229	0	0	1	9.31e-06	1	NA	0	0	1	0
cg26501007	-2.4777	0.3057	-2.63532	5.24e-16	1.81024e-09	-----++-----+-----?-+--+------	8	126614261	NA	NA	No	1	1	1	6.46196e-11	0	0	0	0	0	0	0	0	1	0	0	0.367296	0	0	1	NA	NA	NA	0	0	1	0
cg23542902	-2.3955	0.2959	-2.62851	5.64e-16	1.88535e-09	------------------?-+---------	3	193807749	NA	NA	No	1	0	1	2.65587e-10	0	0	0	0	0	0	0	0	2	0	0	0.292393	0	0	1	NA	NA	NA	0	0	0	1
cg19939077	-2.6469	0.2817	-2.62212	5.62e-21	3.12753e-12	------------------?-+---------	10	81108060	NA	PPIF	No	1	1	1	6.06434e-16	0	0	0	0	0	0	0	0	1	0	0	0.17127	0	0	1	NA	NA	NA	0	0	1	0
cg22749855	-2.9036	0.2552	-2.6199	5.51e-30	3.16837e-17	---------+--------?-----------	17	76353952	NA	SOCS3	No	1	1	1	1.81443e-25	0	0	0	0	0	0	0	0	0	0	0	0.735829	0	0	NA	NA	NA	NA	0	0	0	0
cg08939394	-2.2686	0.3118	-2.61595	3.46e-13	6.74999e-08	--+---------------?-+---------	1	17614144	NA	NA	No	1	0	0	2.45497e-08	0	0	0	0	0	0	0	0	2	0	0	0.306967	0	0	1	NA	NA	NA	0	0	0	1
cg23824762	-2.9777	0.2616	-2.61318	5.12e-30	3.04058e-17	------------------?-+---------	2	97171137	NA	NEURL3	No	1	1	1	3.41937e-25	0	0	0	0	0	0	0	0	1	0	0	0.605805	0	0	1	NA	NA	NA	0	0	1	0
cg26503877	-2.9358	0.2753	-2.61186	1.48e-26	2.5103e-15	-----+------------?------+----	11	128391429	NA	ETS1;ETS1;ETS1	No	1	1	1	1.51282e-20	0	0	0	0	0	0	0	0	0	0	0	0.141799	0	0	NA	NA	NA	NA	0	0	0	0
cg02722808	-2.3882	0.3081	-2.60995	9.03e-15	8.83949e-09	--+---------------?-----------	10	105595043	NA	SH3PXD2A	No	1	1	1	1.31755e-09	0	0	0	0	0	0	0	0	2	0	0	0.581647	0	0	1	NA	NA	NA	0	0	0	1
cg13518625	-3.1469	0.247	-2.60689	3.52e-37	3.30308e-21	-----+---+--------?-----------	8	29522838	NA	NA	No	1	1	1	9.40923e-32	0	0	0	0	0	0	0	0	1	0	0	0.108695	0	0	1	NA	NA	NA	0	0	1	0
cg18119407	-2.7231	0.2889	-2.6043	4.28e-21	2.68972e-12	---??+---+----+-------------+-	2	201980504	NA	CFLAR;CFLAR	No	1	1	1	NA	0	0	0	0	0	0	0	0	1	0	cg18119407	0.584314	0	0	1	1.69e-05	1	NA	0	0	1	0
cg24152264	-2.5706	0.3104	-2.60157	1.21e-16	8.02119e-10	----++---+--+-+---?-----------	1	232820610	NA	NA	No	1	1	1	1.63841e-11	0	0	0	0	0	0	0	0	1	0	0	0.569665	0	0	1	NA	NA	NA	0	0	1	0
cg10421247	-2.3558	0.3147	-2.5982	7.1e-14	2.78947e-08	--+--+------------?------+--?-	12	120524653	NA	CCDC64	No	1	1	1	5.33709e-09	0	0	0	0	0	0	0	0	2	0	0	0.192796	0	0	1	NA	NA	NA	0	0	0	1
cg05168229	-2.7558	0.2601	-2.59701	3.09e-26	3.77927e-15	---+--------------?---+-------	13	45390049	NA	NA	No	1	1	0	4.13225e-22	0	0	0	0	0	0	0	0	2	0	cg05168229	0.210273	0	0	1	1.09e-05	1	NA	0	0	0	1
cg17084044	-2.6424	0.2845	-2.58876	1.56e-20	5.5185e-12	------------------?-----------	1	1150416	NA	TNFRSF4	No	1	1	1	9.43426e-16	0	0	0	0	0	0	0	0	0	0	0	0.657041	0	0	NA	NA	NA	NA	0	0	0	0
cg04011474	-3.3678	0.2356	-2.58438	2.34e-46	2.78764e-26	------------------?-----------	2	28904455	NA	NA	No	1	1	1	7.78917e-40	0	0	0	0	0	0	0	0	1	0	cg04011474	0.66268	0	0	1	1.2e-05	1	NA	0	0	1	0
cg05318454	-2.6045	0.3001	-2.5798	3.99e-18	1.20032e-10	---++----+--+-+---?-+--+------	19	46117805	NA	EML2	No	1	1	1	7.00122e-13	0	0	0	0	0	0	0	0	1	0	cg05318454	0.499416	0	0	1	6.41e-07	1	NA	0	0	1	0
cg25630380	-2.3909	0.3197	-2.55658	7.54e-14	2.88398e-08	------------------?-----------	1	156784869	NA	SH2D2A;SH2D2A;NTRK1;SH2D2A;SH2D2A;SH2D2A	No	1	1	1	2.62795e-09	0	0	0	0	0	0	0	0	1	0	0	0.536288	0	0	1	NA	NA	NA	0	0	1	0
cg06226150	-2.4769	0.2952	-2.55227	4.88e-17	4.83133e-10	--++--+-----------?-+---------	20	62369956	NA	SLC2A4RG;LIME1	No	1	1	1	1.09959e-11	0	0	0	0	0	0	0	0	2	0	0	0.242115	0	0	1	NA	NA	NA	0	0	0	1
cg25536676	-2.3342	0.2972	-2.52622	4.07e-15	5.66603e-09	----------++-------------+----	1	55353327	NA	DHCR24	No	1	1	0	1.73348e-10	0	0	0	0	0	0	0	0	0	0	0	0.170858	0	0	NA	NA	NA	NA	0	0	0	0
cg18372930	-2.6681	0.2638	-2.52309	4.72e-24	6.14494e-14	---+-+---++-------?-+---------	5	137939469	NA	NA	No	1	1	1	1.13843e-17	0	0	0	0	0	0	0	0	1	0	cg18372930	0.450665	0	0	1	2.18e-05	1	NA	0	0	1	0
cg03998636	-2.993	0.2594	-2.51991	8.35e-31	1.11385e-17	--+--+------------?-------+---	13	111210121	NA	RAB20	No	1	1	1	4.01951e-26	0	0	0	0	0	0	0	0	2	0	cg03998636	0.562187	0	55647	1	6.53e-06	1	NA	0	1	0	1
cg03183540	-2.7071	0.2685	-2.51594	6.51e-24	7.34467e-14	--+---------------?-----------	8	134931756	NA	NA	No	1	1	1	3.90501e-19	0	0	0	0	0	0	0	0	2	0	0	0.149491	0	0	1	NA	NA	NA	0	0	0	1
cg07267600	-2.4933	0.2791	-2.51579	4.08e-19	3.37998e-11	---+--------------?-----------	12	2750053	NA	CACNA1C;CACNA1C;CACNA1C;CACNA1C;CACNA1C;CACNA1C;CACNA1C;CACNA1C;CACNA1C;CACNA1C;CACNA1C;CACNA1C;CACNA1C;CACNA1C;CACNA1C;CACNA1C;CACNA1C;CACNA1C;CACNA1C;CACNA1C;CACNA1C;CACNA1C;CACNA1C	No	1	1	0	3.57433e-14	0	0	0	0	0	0	0	0	2	0	0	0.254815	0	0	1	NA	NA	NA	0	0	0	1
cg07217499	-2.4809	0.2847	-2.51098	2.96e-18	1.01658e-10	--+------+--------?-+---------	12	2416339	NA	CACNA1C;CACNA1C;CACNA1C;CACNA1C;CACNA1C;CACNA1C;CACNA1C;CACNA1C;CACNA1C;CACNA1C;CACNA1C;CACNA1C;CACNA1C;CACNA1C;CACNA1C;CACNA1C;CACNA1C;CACNA1C;CACNA1C;CACNA1C;CACNA1C;CACNA1C;CACNA1C	No	1	1	1	3.59041e-13	0	0	0	0	0	0	0	0	2	0	0	0.286153	0	0	1	NA	NA	NA	0	0	0	1
cg18101225	-2.4715	0.2991	-2.51	1.43e-16	8.7933e-10	-----++-----------?--------+--	4	15964913	NA	FGFBP2	No	1	1	1	1.64958e-11	0	0	0	0	0	0	0	0	1	0	0	0.151639	0	83888	1	NA	NA	NA	0	1	1	0
cg03211593	-2.3307	0.3013	-2.50655	1.03e-14	9.49484e-09	------+-----------?-----------	11	44731693	NA	NA	No	1	0	1	5.63696e-09	0	0	0	0	0	0	0	0	2	0	0	0.297091	0	0	1	NA	NA	NA	0	0	0	1
cg05988548	-2.6252	0.2752	-2.5064	1.45e-21	1.47127e-12	------+-----+-----?-----------	7	38695932	NA	NA	No	1	1	1	1.40732e-16	0	0	0	0	0	0	0	0	2	0	0	0.332028	0	0	1	NA	NA	NA	0	0	0	1
cg02867102	-2.275	0.3153	-2.5061	5.34e-13	8.60253e-08	----------+-------?-++--------	17	62398693	NA	NA	No	1	1	1	4.00559e-08	0	0	0	0	0	0	0	0	2	0	0	0.12543	0	0	1	NA	NA	NA	0	0	0	1
cg16401207	-2.4739	0.3023	-2.50021	2.77e-16	1.26896e-09	---+-+---+-+------?-----------	10	53182118	NA	PRKG1;PRKG1	No	1	1	0	1.17375e-11	0	0	0	0	0	0	0	0	1	0	0	0.59709	0	5592	1	NA	NA	NA	0	1	1	0
cg05875421	-2.3936	0.305	-2.49998	4.23e-15	5.79528e-09	-----+------------?-+---------	14	91709951	NA	GPR68	No	1	0	1	2.06431e-09	0	0	0	0	0	0	0	0	0	0	0	0.149121	0	0	NA	NA	NA	NA	0	0	0	0
cg20309891	-2.4109	0.308	-2.49394	4.92e-15	6.30237e-09	---+-----+----+---?-----------	17	41739130	NA	MEOX1;MEOX1;MEOX1	No	1	1	1	3.23091e-10	0	0	0	0	0	0	0	0	1	0	0	0.642613	0	0	1	NA	NA	NA	0	0	1	0
cg02416986	-2.4591	0.3115	-2.48376	2.9e-15	4.69106e-09	---??+------------?-------+-+-	1	44446201	NA	B4GALT2;B4GALT2;B4GALT2	No	1	1	1	NA	0	0	0	0	0	0	0	0	2	0	0	0.707181	0	0	1	NA	NA	NA	0	0	0	1
cg15428620	-2.4835	0.3152	-2.48333	3.31e-15	5.05596e-09	?----------+-+----?-----+--?+-	10	102792835	NA	SFXN3	No	1	1	1	NA	0	0	0	0	0	0	0	0	2	0	0	0.335274	0	0	1	NA	NA	NA	0	0	0	1
cg03179542	-2.7287	0.278	-2.48184	9.62e-23	3.27095e-13	------+-----------?-----------	7	2647333	NA	IQCE;IQCE	No	1	1	1	8.28472e-18	0	0	0	0	0	0	0	0	2	0	cg03179542	0.500402	0	0	1	5.08e-08	1	NA	0	0	0	1
cg24531955	-3.2258	0.225	-2.46658	1.26e-46	1.98225e-26	-----+---+--------?-+---------	8	23154691	NA	LOXL2	No	1	1	1	1.85281e-42	0	0	0	0	0	0	0	0	2	0	cg24531955	0.219132	0	0	1	1.06e-05	1	NA	0	0	0	1
cg12520319	-2.3219	0.2999	-2.46557	9.84e-15	9.27016e-09	-----+---++---+---?-+----++---	15	101740264	NA	CHSY1	No	1	1	1	2.36577e-09	0	0	0	0	0	0	0	0	1	0	0	0.16308	0	0	1	NA	NA	NA	0	0	1	0
cg00944304	-2.4955	0.2944	-2.45643	2.31e-17	3.18819e-10	--+-------+-------?-----------	15	40738072	NA	BAHD1	No	1	1	0	8.54038e-13	0	0	0	0	0	0	0	0	1	0	0	0.668818	0	0	1	NA	NA	NA	0	0	1	0
cg02097604	-2.4752	0.2894	-2.4531	1.21e-17	2.22611e-10	---+++------------?-----------	17	17750910	NA	TOM1L2;TOM1L2	No	1	0	1	4.91418e-12	0	0	0	0	0	0	0	0	2	0	cg02097604	0.843643	0	0	1	2.78e-06	1	NA	0	0	0	1
cg02349866	-2.5883	0.2767	-2.45259	8.51e-21	3.93739e-12	--+------+--------?-----------	15	90391877	NA	AP3S2;AP3S2	No	1	1	1	1.00123e-16	0	0	0	0	0	0	0	0	1	0	cg02349866	0.712898	0	0	1	3.31e-11	1	NA	0	0	1	0
cg06207201	-2.402	0.301	-2.45123	1.46e-15	3.19909e-09	--+------+-+------?-----------	16	50701535	NA	SNX20;SNX20	No	1	1	1	4.49164e-10	0	0	0	0	0	0	0	0	0	0	0	0.374267	0	0	NA	NA	NA	NA	0	0	0	0
cg05759948	-2.2885	0.3161	-2.43534	4.49e-13	7.80857e-08	---+-+---+++--+---?-----------	10	54532533	NA	MBL2	No	1	1	1	4.222e-08	0	0	0	0	0	0	0	0	1	0	0	0.660678	0	0	1	NA	NA	NA	0	0	1	0
cg26913669	-2.3266	0.303	-2.42645	1.62e-14	1.22407e-08	---+++---++-+-----?----------+	1	103574958	NA	COL11A1;COL11A1;COL11A1;COL11A1	No	1	1	1	1.69644e-09	0	0	0	0	0	0	0	0	1	0	0	0.72979	0	0	1	NA	NA	NA	0	0	1	0
cg03699074	-3.2029	0.2277	-2.42499	6.38e-45	1.73277e-25	------------------?-----------	16	88849875	NA	FAM38A	No	1	1	1	5.17762e-41	0	0	0	0	0	0	0	0	1	0	cg03699074	0.177824	0	0	1	1.31e-15	1	NA	0	0	1	0
cg25320169	-2.257	0.3138	-2.42086	6.39e-13	9.50786e-08	--+--+------------?-+---------	2	206641630	NA	NRP2;NRP2;NRP2;NRP2;NRP2	No	1	1	1	3.27903e-08	0	0	0	0	0	0	0	0	1	0	0	0.439726	0	0	1	NA	NA	NA	0	0	1	0
cg26305504	-2.4616	0.3052	-2.41916	7.38e-16	2.19013e-09	------------------?---------?-	19	947612	NA	ARID3A	No	1	0	1	1.07798e-10	0	0	0	0	0	0	0	0	2	0	0	0.598681	0	0	1	NA	NA	NA	0	0	0	1
cg17443080	-2.6894	0.2812	-2.41439	1.15e-21	1.29612e-12	-----+------------?-----------	9	139557460	NA	EGFL7;EGFL7;EGFL7;EGFL7	No	1	1	1	1.72422e-16	0	0	0	0	0	0	0	0	2	0	0	0.579273	0	0	1	NA	NA	NA	0	0	0	1
cg03519879	-2.5176	0.2811	-2.41115	3.35e-19	3.02645e-11	--++-+------------?---------+-	14	74227499	NA	C14orf43;C14orf43	No	1	1	1	9.03559e-15	0	0	0	0	0	0	0	0	0	0	0	0.552327	0	0	NA	NA	NA	NA	0	0	0	0
cg09491962	-2.3823	0.3095	-2.41046	1.4e-14	1.12843e-08	---+------+-------?-+---------	10	98900771	NA	SLIT1	No	1	0	1	6.93455e-09	0	0	0	0	0	0	0	0	2	0	0	0.533105	0	0	1	NA	NA	NA	0	0	0	1
cg06235438	-2.5023	0.2633	-2.40402	2.03e-21	1.77487e-12	---++----+----+---?-----------	16	30485966	NA	ITGAL;ITGAL	No	1	1	1	8.05237e-17	0	0	0	0	0	0	0	0	0	0	0	0.724923	0	0	NA	NA	NA	NA	0	0	0	0
cg19821297	-3.7832	0.1973	-2.38752	6.18e-82	6.37343e-46	------------------?-+---------	19	12890029	NA	NA	No	1	1	1	3.42294e-79	0	0	0	0	0	0	0	0	2	0	cg19821297	0.481146	0	0	1	2.43e-20	1	NA	0	0	0	1
cg27020362	-2.5577	0.2842	-2.38642	2.27e-19	2.44014e-11	------+-----------?-+------+--	5	138723394	NA	MGC29506	No	1	1	1	4.69797e-15	0	0	0	0	0	0	0	0	2	0	0	0.360326	0	0	1	NA	NA	NA	0	0	0	1
cg15095917	-2.2706	0.2843	-2.38078	1.38e-15	3.10255e-09	--+---------------?---------+-	17	7482694	NA	CD68;CD68	No	1	1	0	1.02244e-11	0	0	0	0	0	0	0	0	0	0	0	0.180751	0	0	NA	NA	NA	NA	0	0	0	0
cg03508235	-2.3816	0.2989	-2.37884	1.61e-15	3.38553e-09	-----+------+-----?-------+---	14	23445994	NA	JUB;JUB;JUB	No	1	1	1	3.84155e-10	0	0	0	0	0	0	0	0	1	0	0	0.62506	0	0	1	NA	NA	NA	0	0	1	0
cg13803727	-2.5752	0.2776	-2.37619	1.77e-20	5.91868e-12	-----+---+--+-----?-----------	9	89445247	NA	NA	No	1	1	1	2.92407e-15	0	0	0	0	0	0	0	0	1	0	0	0.572052	0	0	1	NA	NA	NA	0	0	1	0
cg17588094	-2.4745	0.2799	-2.37608	9.54e-19	5.41656e-11	----------+-------?--------+--	8	128755270	NA	NA	No	1	1	1	1.79135e-14	0	0	0	0	0	0	0	0	2	0	cg17588094	0.763755	0	0	1	1.93e-05	1	NA	0	0	0	1
cg06021088	-2.1689	0.2884	-2.37579	5.49e-14	2.41619e-08	--+---------------?-----------	2	127822551	NA	BIN1;BIN1;BIN1;BIN1;BIN1;BIN1;BIN1;BIN1;BIN1;BIN1	No	1	0	0	3.16766e-09	0	0	0	0	0	0	0	0	2	0	0	0.223531	0	0	1	NA	NA	NA	0	0	0	1
cg11448683	-2.5918	0.288	-2.37477	2.24e-19	2.42278e-11	?--??+------------?--------?--	1	45274099	NA	TCTEX1D4;BTBD19	No	1	1	1	NA	0	0	0	0	0	0	0	0	2	0	0	0.200907	0	0	1	NA	NA	NA	0	0	0	1
cg20155035	-2.3133	0.2912	-2.37455	1.98e-15	3.79285e-09	-----+------------?----+------	1	235091106	NA	NA	No	1	1	1	5.40494e-11	0	0	0	0	0	0	0	0	2	0	0	0.192413	0	0	1	NA	NA	NA	0	0	0	1
cg24425149	-2.7859	0.2578	-2.37175	3.22e-27	1.07987e-15	---------+--+-----?-+---------	13	75991251	NA	TBC1D4	No	1	1	1	2.3561e-22	0	0	0	0	0	0	0	0	2	0	cg24425149	0.361451	0	0	1	1.01e-05	1	NA	0	0	0	1
cg05209483	-2.3567	0.2774	-2.36634	1.95e-17	2.90174e-10	-----+------------?----+----+-	17	7482986	NA	CD68;CD68;CD68;CD68	No	1	1	1	1.08691e-13	0	0	0	0	0	0	0	0	2	0	0	0.131712	0	0	1	NA	NA	NA	0	0	0	1
cg17058475	-2.1451	0.2961	-2.36501	4.3e-13	7.62445e-08	-----+---++-------?-+----+----	11	68607737	NA	CPT1A;CPT1A	No	1	0	1	4.43026e-08	0	0	0	0	0	0	0	0	0	0	0	0.0983388	0	0	NA	NA	NA	NA	0	0	0	0
cg00978848	-2.244	0.3013	-2.35737	9.47e-14	3.27628e-08	---+-+---++---+---?-+-----+---	2	235680305	NA	NA	No	1	1	0	3.20082e-08	0	0	0	0	0	0	0	0	1	0	cg00978848	0.658757	0	0	1	4.12e-06	1	NA	0	0	1	0
cg24996979	-2.1881	0.3042	-2.35644	6.37e-13	9.48625e-08	-----++--+-+------?-----------	14	74223355	NA	C14orf43;C14orf43	No	1	1	1	4.01343e-08	0	0	0	0	0	0	0	0	0	0	0	0.194834	0	0	NA	NA	NA	NA	0	0	0	0
cg16949914	-2.3539	0.3018	-2.34792	6.21e-15	7.17377e-09	---??-+--+++------?-------+--+	10	6104515	NA	IL2RA	No	1	0	0	NA	0	0	0	0	0	0	0	0	1	0	0	0.165365	0	0	1	NA	NA	NA	0	0	1	0
cg10080966	-2.4036	0.275	-2.3397	2.31e-18	8.85258e-11	-----+-----+------?-----------	10	112260867	NA	DUSP5	No	1	1	1	3.57898e-13	0	0	0	0	0	0	0	0	0	0	0	0.720568	0	0	NA	NA	NA	NA	0	0	0	0
cg27337540	-2.3587	0.2826	-2.33872	7e-17	5.90547e-10	----++----+-------?-----+-+---	7	130698005	NA	FLJ43663;FLJ43663	No	1	1	1	1.32558e-12	0	0	0	0	0	0	0	0	2	0	0	0.740999	0	0	1	NA	NA	NA	0	0	0	1
cg22700686	-2.3179	0.2776	-2.33647	6.78e-17	5.7996e-10	------------------?--+--------	1	153538764	NA	S100A2	No	1	1	1	3.716e-12	0	0	0	0	0	0	0	0	0	0	0	0.161676	0	0	NA	NA	NA	NA	0	0	0	0
cg27217148	-2.1675	0.2986	-2.33458	3.9e-13	7.21841e-08	--+---------------------------	10	105111158	NA	PCGF6;PCGF6	No	1	1	1	2.94737e-08	0	0	0	0	0	0	0	0	2	0	0	0.149185	0	0	1	NA	NA	NA	0	0	0	1
cg05503062	-2.5864	0.2866	-2.33287	1.8e-19	2.14452e-11	------+-----------?-+------+--	15	90324339	NA	NA	No	1	1	1	5.25851e-15	0	0	0	0	0	0	0	0	2	0	cg05503062	0.62196	0	0	1	2.65e-05	1	NA	0	0	0	1
cg16618104	-2.5284	0.2625	-2.33254	5.79e-22	8.85768e-13	-----------+------?----------+	12	104853100	NA	CHST11	No	1	1	1	1.25205e-16	0	0	0	0	0	0	0	0	0	0	0	0.172121	0	0	NA	NA	NA	NA	0	0	0	0
cg25114611	-2.4941	0.2795	-2.32161	4.58e-19	3.6015e-11	------+----++-----?-+---------	6	35696870	NA	FKBP5;LOC285847	No	1	1	1	8.40231e-14	0	0	0	0	0	0	0	0	2	0	0	0.3035	0	0	1	NA	NA	NA	0	0	0	1
cg18125510	-3.2569	0.2105	-2.31544	5.18e-54	1.64582e-30	------------------?-----------	14	100841768	NA	WARS;WDR25;WARS;WARS;WDR25;WARS;WARS;WARS	No	1	1	1	1.43936e-49	0	0	0	0	0	0	0	0	1	0	cg18125510	0.171456	0	0	1	2.43e-13	1	NA	0	0	1	0
cg09244312	-2.3944	0.2928	-2.31173	2.92e-16	1.30629e-09	----------+-+-----?-+------+--	13	42120657	NA	NA	No	1	0	1	1.47557e-10	0	0	0	0	0	0	0	0	2	0	cg09244312	0.562711	0	0	1	3.42e-05	1	NA	0	0	0	1
cg11649376	-2.7965	0.241	-2.31017	4e-31	7.41572e-18	---+-------+------?-----------	12	81473234	NA	ACSS3	No	1	1	1	5.6228e-27	0	0	0	0	0	0	0	0	1	0	cg11649376	0.545279	0	79611	1	5.32e-06	1	NA	0	1	1	0
cg05870586	-2.3632	0.2849	-2.30982	1.09e-16	7.53511e-10	---??-----+-------?-+---------	2	240196769	NA	HDAC4	No	1	1	1	NA	0	0	0	0	0	0	0	0	2	0	cg05870586	0.194495	0	0	1	3.17e-06	1	NA	0	0	0	1
cg14989202	-2.2189	0.2746	-2.30445	6.4e-16	2.02307e-09	---------+--------?-----------	1	9714843	NA	C1orf200;PIK3CD	No	1	1	1	1.63884e-11	0	0	0	0	0	0	0	0	2	0	0	0.145602	0	0	1	NA	NA	NA	0	0	0	1
cg21108085	-2.2587	0.2735	-2.30374	1.46e-16	8.90212e-10	--+---------------?---------+-	11	44591098	NA	CD82;CD82	No	1	1	1	7.84531e-13	0	0	0	0	0	0	0	0	2	0	0	0.175572	0	0	1	NA	NA	NA	0	0	0	1
cg13770461	-2.6726	0.257	-2.30123	2.48e-25	1.19908e-14	--+---------------?---------++	11	46016312	NA	PHF21A;PHF21A	No	1	1	1	2.50164e-21	0	0	0	0	0	0	0	0	2	0	0	0.470055	0	0	1	NA	NA	NA	0	0	0	1
cg02233149	-2.4145	0.2751	-2.29683	1.71e-18	7.48354e-11	------------+-----?-----------	2	97171243	NA	NEURL3	No	1	1	0	8.88239e-14	0	0	0	0	0	0	0	0	0	0	0	0.726806	0	0	NA	NA	NA	NA	0	0	0	0
cg24215776	-2.3138	0.2791	-2.28227	1.13e-16	7.69985e-10	------------------?-----------	11	65152051	NA	NA	No	1	1	1	7.87195e-12	0	0	0	0	0	0	0	0	1	0	0	0.333846	0	0	1	NA	NA	NA	0	0	1	0
cg13092901	-2.2602	0.2734	-2.28161	1.39e-16	8.63151e-10	---+-+------------?--+---+--+-	22	50965373	NA	TYMP;SCO2;SCO2;TYMP;TYMP;SCO2;SCO2	No	1	1	1	9.37708e-13	0	0	0	0	0	0	0	0	2	0	0	0.134601	0	0	1	NA	NA	NA	0	0	0	1
cg20700731	-2.4645	0.2741	-2.28072	2.47e-19	2.55557e-11	------------------?-----------	1	41951480	NA	EDN2	No	1	1	1	7.63583e-15	0	0	0	0	0	0	0	0	0	0	0	0.510597	0	0	NA	NA	NA	NA	0	0	0	0
cg11554335	-2.3596	0.2686	-2.27412	1.59e-18	7.18369e-11	------+-----------?-----------	11	57336941	NA	UBE2L6	No	1	1	1	2.49482e-13	0	0	0	0	0	0	0	0	2	0	0	0.461626	0	0	1	NA	NA	NA	0	0	0	1
cg05246100	-2.2427	0.2976	-2.27376	4.85e-14	2.25575e-08	-----+---?----+---?-----------	7	55246275	NA	EGFR	No	1	1	1	NA	0	0	0	0	0	0	0	0	1	0	0	0.683516	0	0	1	NA	NA	NA	0	0	1	0
cg13447080	-2.6826	0.26	-2.2697	5.92e-25	1.94214e-14	--------------+---?-----------	8	131054408	NA	NA	No	1	1	1	2.11807e-20	0	0	0	0	0	0	0	0	1	0	0	0.482348	0	50807	1	NA	NA	NA	0	1	1	0
cg22129111	-2.1992	0.3001	-2.26681	2.35e-13	5.44329e-08	--+-+-------------?--------+--	17	8009699	NA	ALOXE3;ALOXE3	No	1	1	1	1.26533e-08	0	0	0	0	0	0	0	0	1	0	0	0.706935	0	0	1	NA	NA	NA	0	0	1	0
cg10160612	-2.182	0.2895	-2.25787	4.83e-14	2.25056e-08	-----+-----+------?----++-----	16	30751899	NA	NA	No	1	1	0	1.3072e-09	0	0	0	0	0	0	0	0	2	0	0	0.323111	0	0	1	NA	NA	NA	0	0	0	1
cg12616487	-2.2595	0.2998	-2.25301	4.78e-14	2.23832e-08	--+-+------+--+------+--------	11	62379063	NA	ROM1;EML3	No	1	1	0	6.14201e-09	0	0	0	0	0	0	0	0	1	0	0	0.503242	0	256364	1	NA	NA	NA	0	1	1	0
cg21196930	-2.2777	0.2948	-2.25248	1.11e-14	9.89019e-09	---+-+--------+---?-------+---	6	23214308	NA	NA	No	1	1	0	8.86529e-10	0	0	0	0	0	0	0	0	1	0	0	0.595654	0	0	1	NA	NA	NA	0	0	1	0
cg03891318	-2.3806	0.2806	-2.24898	2.18e-17	3.08248e-10	---------+--------?-+---------	3	139372675	NA	NMNAT3	No	1	1	0	2.65824e-12	0	0	0	0	0	0	0	0	1	0	0	0.600336	0	0	1	NA	NA	NA	0	0	1	0
cg13976502	-2.6144	0.2493	-2.24555	9.86e-26	7.19333e-15	------------------?----------+	14	74227875	NA	C14orf43;C14orf43	No	1	1	1	1.73312e-20	0	0	0	0	0	0	0	0	0	0	0	0.438964	0	0	NA	NA	NA	NA	0	0	0	0
cg03431738	-2.2371	0.2817	-2.24304	1.99e-15	3.80991e-09	-----------+------?-+---+---+-	21	40031295	NA	ERG;ERG	No	1	1	1	5.66458e-11	0	0	0	0	0	0	0	0	1	0	0	0.739996	0	0	1	NA	NA	NA	0	0	1	0
cg17345741	-2.3902	0.28	-2.24006	1.4e-17	2.41103e-10	---+-----+--+-----?-----------	14	69472652	NA	NA	No	1	1	1	1.90742e-12	0	0	0	0	0	0	0	0	1	0	0	0.544049	0	0	1	NA	NA	NA	0	0	1	0
cg00950718	-2.1779	0.281	-2.23623	9.14e-15	8.89931e-09	------------------?-----------	1	159859904	NA	CCDC19	No	1	1	1	3.79352e-10	0	0	0	0	0	0	0	0	2	0	0	0.169513	0	0	1	NA	NA	NA	0	0	0	1
cg13585930	-3.2614	0.196	-2.23235	3.66e-62	5.19944e-35	-----+------------?-----------	10	72027357	NA	NPFFR1	No	1	1	1	1.38169e-56	0	0	0	0	0	0	0	0	2	0	cg13585930	0.343677	0	0	1	4.9e-13	1	NA	0	0	0	1
cg22103219	-3.1352	0.2135	-2.22963	8.42e-49	1.24476e-27	-----+---+--------?-----------	7	101934892	NA	SH2B2	No	1	1	1	2.65971e-43	0	0	0	0	0	0	0	0	1	0	cg22103219	0.323968	0	0	1	5.13e-10	1	NA	0	0	1	0
cg04945608	-2.5809	0.2526	-2.2282	1.67e-24	3.45747e-14	--+---------------?-----------	20	43118723	NA	TTPAL;TTPAL	No	1	1	1	2.53568e-19	0	0	0	0	0	0	0	0	1	0	0	0.730515	0	0	1	NA	NA	NA	0	0	1	0
cg09365924	-2.2851	0.2958	-2.227	1.13e-14	9.98955e-09	----+-------+-----?-+---------	12	53611399	NA	RARG;RARG	No	1	0	1	1.64161e-09	0	0	0	0	0	0	0	0	2	0	0	0.39726	0	0	1	NA	NA	NA	0	0	0	1
cg12992827	-3.9093	0.1749	-2.22667	1.15e-110	9.11625e-62	------------------?-----------	3	101901234	NA	NA	No	1	1	1	1.45239e-108	0	0	0	0	0	0	0	0	2	0	cg12992827	0.682851	0	0	1	8.38e-15	1	NA	0	0	0	1
cg06442294	-2.2137	0.2866	-2.22021	1.13e-14	9.98955e-09	?----+------------?--+-----?--	19	18404194	NA	NA	No	1	1	1	NA	0	0	0	0	0	0	0	0	2	0	0	0.172522	0	0	1	NA	NA	NA	0	0	0	1
cg17473656	-2.1906	0.2963	-2.21756	1.43e-13	4.11798e-08	---+-----+--------?------+----	4	190286944	NA	NA	No	1	1	1	1.98085e-08	0	0	0	0	0	0	0	0	1	0	0	0.753759	0	0	1	NA	NA	NA	0	0	1	0
cg00467296	-2.262	0.2838	-2.21721	1.58e-15	3.34678e-09	--++--------------?-----------	11	4928760	NA	OR51A7	No	1	1	0	8.18733e-11	0	0	0	0	0	0	0	0	1	0	cg00467296	0.721062	0	0	1	7.93e-06	1	NA	0	0	1	0
cg24048338	-2.3278	0.2777	-2.21483	5.12e-17	4.96369e-10	---------+++------?-----------	8	43046482	NA	HGSNAT	No	1	0	1	9.3679e-12	0	0	0	0	0	0	0	0	1	0	0	0.739074	0	0	1	NA	NA	NA	0	0	1	0
cg27061485	-2.4935	0.2566	-2.20689	2.5e-22	5.55674e-13	------+-----------?-----------	16	88989387	NA	CBFA2T3;CBFA2T3	No	1	1	1	6.50848e-17	0	0	0	0	0	0	0	0	2	0	0	0.502205	0	0	1	NA	NA	NA	0	0	0	1
cg16151960	-2.1737	0.28	-2.19939	8.3e-15	8.43288e-09	----+-------------?----------+	5	133890280	NA	PHF15	No	1	1	0	5.2061e-10	0	0	0	0	0	0	0	0	1	0	cg16151960	0.630501	0	0	1	8.23e-06	1	NA	0	0	1	0
cg03850035	-2.2719	0.2878	-2.19073	2.92e-15	4.71536e-09	---++-+-----+-----?-----------	2	222367110	NA	EPHA4	No	1	1	0	1.02178e-10	0	0	0	0	0	0	0	0	1	0	0	0.571123	0	2043	1	NA	NA	NA	0	1	1	0
cg18879828	-2.1479	0.2939	-2.18953	2.73e-13	5.91027e-08	--+-++---+-+------?-----------	11	46942432	NA	NA	No	1	1	1	4.7954e-08	0	0	0	0	0	0	0	0	1	0	cg18879828	0.68851	0	0	1	3.31e-05	1	NA	0	0	1	0
cg12338137	-2.7811	0.2331	-2.18811	7.95e-33	8.47282e-19	---------+--------?-+---------	2	218701429	NA	TNS1	No	1	1	1	2.94467e-28	0	0	0	0	0	0	0	0	1	0	cg12338137	0.626309	0	0	1	2.24e-08	1	NA	0	0	1	0
cg09501509	-2.4922	0.2299	-2.18314	2.19e-27	8.71813e-16	------+-----------?-----------	6	89745356	NA	NA	No	1	1	1	3.44771e-22	0	0	0	0	0	0	0	0	2	0	0	0.410191	0	0	1	NA	NA	NA	0	0	0	1
cg04324276	-2.2472	0.3017	-2.18011	9.36e-14	3.25481e-08	?-+------+--+-----?--------?--	17	17817462	NA	TOM1L2;TOM1L2	No	1	1	1	NA	0	0	0	0	0	0	0	0	1	0	0	0.376386	0	0	1	NA	NA	NA	0	0	1	0
cg11249283	-2.2725	0.2706	-2.16945	4.58e-17	4.6655e-10	--+-----------+---?-------+---	19	17960227	NA	JAK3	No	1	1	1	8.41973e-12	0	0	0	0	0	0	0	0	0	0	0	0.7639	0	0	NA	NA	NA	NA	0	0	0	0
cg10636246	-3.8082	0.1725	-2.1694	5.77e-108	2.81042e-60	---??-------------?-----------	1	159046973	NA	AIM2	No	1	1	1	NA	0	0	0	0	0	0	0	0	2	0	cg10636246	0.265643	0	9447	1	2.87e-34	1	NA	0	1	0	1
cg09421562	-2.7172	0.2407	-2.15914	1.53e-29	5.57216e-17	------------------------------	17	56357994	NA	MPO	No	1	1	1	3.61617e-25	0	0	0	0	0	0	0	0	2	0	cg09421562	0.458556	0	0	1	2.37e-08	1	NA	0	0	0	1
cg10381071	-2.4873	0.2616	-2.15684	1.91e-21	1.71722e-12	------------------?-----------	15	70391035	NA	TLE3;TLE3;TLE3	No	1	1	1	2.13239e-16	0	0	0	0	0	0	0	0	2	0	0	0.172038	0	0	1	NA	NA	NA	0	0	0	1
cg08594651	-2.3023	0.2553	-2.15033	1.92e-19	2.22152e-11	-+----+----+------?-----------	11	47415397	NA	NA	No	1	0	1	3.49643e-14	0	0	0	0	0	0	0	0	2	0	cg08594651	0.384794	0	0	1	2.22e-05	1	NA	0	0	0	1
cg06008511	-2.4729	0.2653	-2.14346	1.16e-20	4.66965e-12	---??+------------?-----------	15	90727886	NA	SEMA4B	No	1	0	1	NA	0	0	0	0	0	0	0	0	2	0	0	0.418765	0	0	1	NA	NA	NA	0	0	0	1
cg02656560	-2.3276	0.2638	-2.14323	1.12e-18	5.90802e-11	?-+---------------?--------?--	17	19967600	NA	NA	No	1	1	0	NA	0	0	0	0	0	0	0	0	2	0	0	0.242062	0	0	1	NA	NA	NA	0	0	0	1
cg01059398	-3.2623	0.1921	-2.13707	1.09e-64	2.09916e-36	------------------?-----------	3	172235808	NA	TNFSF10	No	1	1	1	5.54248e-59	0	0	0	0	0	0	0	0	1	0	cg01059398	0.417466	0	0	1	1.52e-17	1	NA	0	0	1	0
cg00908292	-2.3916	0.2872	-2.13447	8.22e-17	6.45447e-10	---------+--+-----?-----------	17	38699009	NA	NA	No	1	1	1	1.38547e-11	0	0	0	0	0	0	0	0	1	0	0	0.378394	0	0	1	NA	NA	NA	0	0	1	0
cg15908708	-2.2169	0.2848	-2.12846	7.04e-15	7.69496e-09	------------------?-----------	2	219030830	NA	CXCR1	No	1	1	1	4.81175e-10	0	0	0	0	0	0	0	0	2	0	0	0.67446	0	0	1	NA	NA	NA	0	0	0	1
cg23813257	-2.4407	0.2683	-2.12791	9.36e-20	1.49082e-11	------------------------------	16	3115286	NA	IL32;IL32;IL32;IL32;IL32;IL32;IL32;IL32	No	1	1	0	1.28887e-14	0	0	0	0	0	0	0	0	1	0	cg23813257	0.41051	0	9235	1	1.22e-05	1	NA	0	1	1	0
cg13010621	-2.0959	0.2895	-2.12767	4.5e-13	7.81148e-08	---++----+--------?-----------	6	92344723	NA	NA	No	1	1	0	3.05794e-08	0	0	0	0	0	0	0	0	1	0	0	0.619134	0	0	1	NA	NA	NA	0	0	1	0
cg02323699	-2.3548	0.2746	-2.12733	9.78e-18	1.97555e-10	---++-------+-----?-----------	11	113135432	NA	NCAM1;NCAM1;NCAM1	No	1	1	1	1.23315e-12	0	0	0	0	0	0	0	0	1	0	0	0.600878	0	4684	1	NA	NA	NA	0	1	1	0
cg20248822	-2.5068	0.2539	-2.12547	5.41e-23	2.37649e-13	------------------?--------+--	1	19922867	NA	C1orf151	No	1	1	1	2.54911e-18	0	0	0	0	0	0	0	0	2	0	0	0.612745	0	0	1	NA	NA	NA	0	0	0	1
cg17863076	-2.1458	0.2912	-2.12364	1.72e-13	4.57459e-08	+--+-+---+--------?-----------	2	79312664	NA	REG1B	No	1	1	0	5.12358e-09	0	0	0	0	0	0	0	0	1	0	0	0.653963	0	0	1	NA	NA	NA	0	0	1	0
cg00094412	-2.9086	0.2281	-2.12355	2.96e-37	3.00336e-21	--+---------------?-----------	6	29592854	NA	GABBR1;GABBR1;GABBR1	No	1	1	1	6.24593e-32	0	0	0	0	0	0	0	0	2	0	0	0.553925	0	2550	1	NA	NA	NA	0	1	0	1
cg17588294	-2.1751	0.28	-2.12288	7.99e-15	8.2565e-09	---------+-+--+---?-----------	2	129548156	NA	NA	No	1	1	1	1.1339e-09	0	0	0	0	0	0	0	0	1	0	0	0.586494	0	0	1	NA	NA	NA	0	0	1	0
cg04881228	-2.2159	0.2865	-2.12202	1.03e-14	9.49999e-09	---+++-----+------?-----------	2	64557277	NA	NA	No	1	1	1	4.2408e-10	0	0	0	0	0	0	0	0	1	0	0	0.51179	0	0	1	NA	NA	NA	0	0	1	0
cg16391678	-2.275	0.2774	-2.12001	2.37e-16	1.16393e-09	---++-----+---+---?---------?-	16	30485597	NA	ITGAL;ITGAL	No	1	1	1	3.26597e-11	0	0	0	0	0	0	0	0	0	0	0	0.69124	0	0	NA	NA	NA	NA	0	0	0	0
cg23867494	-2.311	0.2701	-2.11837	1.17e-17	2.18702e-10	?----+--------------+------?+-	1	1150322	NA	TNFRSF4	No	1	1	1	NA	0	0	0	0	0	0	0	0	0	0	0	0.509909	0	0	NA	NA	NA	NA	0	0	0	0
cg03290131	-2.4796	0.2502	-2.1157	3.72e-23	1.93054e-13	?-----------------?----+---?--	10	112263831	NA	DUSP5	No	1	1	1	NA	0	0	0	0	0	0	0	0	2	0	0	0.1359	0	0	1	NA	NA	NA	0	0	0	1
cg11393173	-2.4606	0.2589	-2.11363	2.05e-21	1.78506e-12	--+--+------------?----+------	1	116369577	NA	NA	No	1	1	1	1.01545e-16	0	0	0	0	0	0	0	0	1	0	0	0.471133	0	0	1	NA	NA	NA	0	0	1	0
cg00817377	-2.1051	0.282	-2.09339	8.4e-14	3.06356e-08	---+-+---+----+---?-----------	7	73441057	NA	ELN;ELN;ELN;ELN;ELN	No	1	1	0	3.49381e-09	0	0	0	0	0	0	0	0	1	0	0	0.258563	0	0	1	NA	NA	NA	0	0	1	0
cg17214023	-2.4416	0.2716	-2.09238	2.47e-19	2.55614e-11	-----++-----------?----+------	2	10176748	NA	NA	No	1	0	1	3.82016e-14	0	0	0	0	0	0	0	0	2	0	0	0.449934	0	8462	1	NA	NA	NA	0	1	0	1
cg07533239	-2.1492	0.2825	-2.09175	2.82e-14	1.66624e-08	---++----+-++-----?-+-----+---	12	6422131	NA	PLEKHG6;PLEKHG6;PLEKHG6;PLEKHG6	No	1	1	1	2.61156e-08	0	0	0	0	0	0	0	0	1	0	cg07533239	0.548127	0	0	1	1.39e-06	1	NA	0	0	1	0
cg05181212	-2.0702	0.2864	-2.08882	4.88e-13	8.18186e-08	--+------+----+---?-----------	4	87230737	NA	MAPK10;MAPK10;MAPK10	No	1	1	1	1.49964e-08	0	0	0	0	0	0	0	0	1	0	0	0.775479	0	0	1	NA	NA	NA	0	0	1	0
cg27661394	-2.362	0.2615	-2.0872	1.68e-19	2.0625e-11	------------+-----?-+------+--	4	4661952	NA	NA	No	1	1	1	1.56252e-14	0	0	0	0	0	0	0	0	2	0	0	0.71489	0	0	1	NA	NA	NA	0	0	0	1
cg09888012	-2.1239	0.2957	-2.0864	6.79e-13	9.83473e-08	----+----++---+---?---------+-	1	234861409	NA	NA	No	1	1	1	8.57785e-09	0	0	0	0	0	0	0	0	1	0	cg09888012	0.577551	0	0	1	2.02e-06	1	NA	0	0	1	0
cg27018424	-2.1999	0.2708	-2.08564	4.5e-16	1.66313e-09	---------+--------?----------+	6	33173425	NA	HSD17B8	No	1	1	1	2.24099e-11	0	0	0	0	0	0	0	0	1	0	cg27018424	0.373631	0	0	1	1.43e-06	1	NA	0	0	1	0
cg13709639	-2.0341	0.2788	-2.07984	2.98e-13	6.21257e-08	---+---------+----?-++-----+--	12	49526040	NA	TUBA1B	No	1	1	1	1.5648e-08	0	0	0	0	0	0	0	0	2	0	0	0.139835	0	0	1	NA	NA	NA	0	0	0	1
cg16429725	-2.1412	0.2711	-2.06978	2.84e-15	4.64215e-09	--++------+-+-----?-----------	16	57798273	NA	KIFC3;KIFC3;KIFC3	No	1	1	1	4.22236e-10	0	0	0	0	0	0	0	0	1	0	cg16429725	0.649275	0	0	1	1.45e-05	1	NA	0	0	1	0
cg17680767	-2.5371	0.2289	-2.06407	1.49e-28	1.96648e-16	-----+------------?-----------	5	73623208	NA	NA	No	1	1	1	3.28333e-24	0	0	0	0	0	0	0	0	1	0	0	0.343841	0	0	1	NA	NA	NA	0	0	1	0
cg10324158	-2.1502	0.2888	-2.06286	9.75e-14	3.32995e-08	-----++---+-------?-+---------	3	45067713	NA	CLEC3B	No	1	0	1	1.00195e-07	0	0	0	0	0	0	0	0	2	0	0	0.356067	0	0	1	NA	NA	NA	0	0	0	1
cg06559575	-2.4485	0.2484	-2.06153	6.4e-23	2.60854e-13	----------+-------?-----------	12	53490352	NA	IGFBP6	No	1	0	1	5.26676e-18	0	0	0	0	0	0	0	0	2	0	0	0.524952	0	0	1	NA	NA	NA	0	0	0	1
cg27115863	-3.2261	0.1963	-2.05498	1.16e-60	3.49494e-34	------------------?---------?-	22	37921640	NA	NA	No	1	1	1	5.2336e-58	0	0	0	0	0	0	0	0	2	0	cg27115863	0.371174	0	0	1	4.38e-08	1	NA	0	0	0	1
cg12269535	-2.7573	0.2242	-2.05337	8.98e-35	7.08717e-20	-----+------------?---------+-	6	43142014	NA	SRF	No	1	1	1	9.22404e-33	0	0	0	0	0	0	0	0	1	0	cg12269535	0.474318	0	0	1	2.81e-07	1	NA	0	0	1	0
cg07289618	-2.1086	0.2887	-2.05182	2.82e-13	6.01595e-08	+-----------+-----?-------+---	2	48800297	NA	STON1-GTF2A1L	No	1	1	1	3.91774e-08	0	0	0	0	0	0	0	0	0	0	0	0.675068	0	0	NA	NA	NA	NA	0	0	0	0
cg20146909	-2.1058	0.2876	-2.04064	2.46e-13	5.58004e-08	---+------+-------?---------++	1	90289611	NA	LRRC8D;LRRC8D	No	1	0	1	1.50798e-08	0	0	0	0	0	0	0	0	2	0	0	0.66893	0	0	1	NA	NA	NA	0	0	0	1
cg05820396	-2.379	0.2578	-2.03844	2.75e-20	7.55095e-12	---------++---+---?-----------	11	111055240	NA	NA	No	1	1	1	1.64995e-15	0	0	0	0	0	0	0	0	1	0	0	0.600535	0	0	1	NA	NA	NA	0	0	1	0
cg24263283	-2.6576	0.2153	-2.03207	5.18e-35	5.22623e-20	--------------+---?-----------	15	59587546	NA	MYO1E	No	1	1	1	2.03059e-30	0	0	0	0	0	0	0	0	1	0	0	0.772448	0	4643	1	NA	NA	NA	0	1	1	0
cg26719625	-2.6687	0.2248	-2.03054	1.68e-32	1.28223e-18	------------------?-----------	17	16322482	NA	TRPV2	No	1	1	1	4.42439e-28	0	0	0	0	0	0	0	0	1	0	cg26719625	0.511079	0	0	1	5.39e-06	1	NA	0	0	1	0
cg11658909	-2.1081	0.2774	-2.02726	3e-14	1.72606e-08	----+----++++-----?-------+--+	1	155510764	NA	ASH1L	No	1	1	1	9.52574e-09	0	0	0	0	0	0	0	0	1	0	0	0.691084	0	0	1	NA	NA	NA	0	0	1	0
cg18931633	-2.3587	0.2431	-2.02579	2.91e-22	6.04994e-13	?-+---+-----------?-+------?--	8	27470575	NA	CLU;CLU	No	1	1	1	NA	0	0	0	0	0	0	0	0	0	0	0	0.40516	0	0	NA	NA	NA	NA	0	0	0	0
cg07739369	-2.1459	0.2619	-2.02493	2.51e-16	1.20277e-09	------------------?-+---------	17	80241456	NA	NA	No	1	1	1	1.01602e-11	0	0	0	0	0	0	0	0	2	0	0	0.209857	0	0	1	NA	NA	NA	0	0	0	1
cg18860310	-2.9598	0.2176	-2.02443	3.96e-42	6.0553e-24	--+---------------?-----------	4	87752504	NA	SLC10A6	No	1	1	1	2.86216e-37	0	0	0	0	0	0	0	0	2	0	0	0.637883	0	0	1	NA	NA	NA	0	0	0	1
cg01180628	-2.434	0.2382	-2.02404	1.64e-24	3.41372e-14	------------------?----------+	3	5023394	NA	BHLHE40	No	1	1	1	9.46119e-20	0	0	0	0	0	0	0	0	2	0	0	0.419521	0	8553	1	NA	NA	NA	0	1	0	1
cg15787712	-2.1498	0.2846	-2.02109	4.25e-14	2.09617e-08	--+---+--+--+-----?-+---------	19	13948243	NA	MIR24-2;MIR23A;MIR27A	No	1	1	1	2.43251e-09	0	0	0	0	0	0	0	0	0	0	0	0.518397	0	0	NA	NA	NA	NA	0	0	0	0
cg03297731	-2.1965	0.2739	-2.01687	1.05e-15	2.66846e-09	---------++---------+---------	16	30124293	NA	GDPD3;LOC100271831	No	1	1	0	2.49627e-10	0	0	0	0	0	0	0	0	1	0	0	0.507902	0	0	1	NA	NA	NA	0	0	1	0
cg23829102	-2.0882	0.2711	-2.00958	1.34e-14	1.09985e-08	-----+----+-------?-----------	4	124476694	NA	NA	No	1	0	1	2.61729e-09	0	0	0	0	0	0	0	0	2	0	0	0.213831	0	0	1	NA	NA	NA	0	0	0	1
cg14162417	-2.8326	0.2268	-2.00778	8.25e-36	1.89146e-20	------------------?-----------	1	226315857	NA	NA	No	1	1	1	8.01413e-32	0	0	0	0	0	0	0	0	2	0	0	0.55923	0	0	1	NA	NA	NA	0	0	0	1
cg19607021	-2.1487	0.2724	-2.00342	3.08e-15	4.85124e-09	---+-----+-+------?-----------	5	139104833	NA	NA	No	1	1	1	1.49118e-10	0	0	0	0	0	0	0	0	1	0	0	0.670981	0	0	1	NA	NA	NA	0	0	1	0
cg08928958	-2.0993	0.2775	-1.99739	3.85e-14	1.98325e-08	-----+------------?-+---------	5	149178783	NA	PPARGC1B	No	1	1	1	5.29426e-09	0	0	0	0	0	0	0	0	2	0	0	0.401926	0	0	1	NA	NA	NA	0	0	0	1
cg13134297	-2.4003	0.2366	-1.99502	3.5e-24	5.20791e-14	---+--------------?-----+-----	7	30737556	NA	NA	No	1	1	1	3.60523e-20	0	0	0	0	0	0	0	0	2	0	0	0.254185	0	0	1	NA	NA	NA	0	0	0	1
cg05091997	-2.1727	0.2569	-1.99328	2.73e-17	3.49553e-10	---+--------------?-----------	17	60897721	NA	NA	No	1	1	1	9.35746e-13	0	0	0	0	0	0	0	0	2	0	0	0.122442	0	0	1	NA	NA	NA	0	0	0	1
cg21241889	-2.2809	0.2579	-1.99304	9.3e-19	5.34133e-11	----------+---+---?-----------	9	123690658	NA	TRAF1	No	1	1	1	8.27284e-13	0	0	0	0	0	0	0	0	0	0	0	0.289481	0	0	NA	NA	NA	NA	0	0	0	0
cg27563121	-2.276	0.2654	-1.993	9.99e-18	1.9987e-10	------+---+-------?-+--+------	15	52405647	NA	BCL2L10	No	1	0	1	1.70571e-12	0	0	0	0	0	0	0	0	2	0	0	0.641599	0	0	1	NA	NA	NA	0	0	0	1
cg20458044	-2.3481	0.2514	-1.99075	9.5e-21	4.1855e-12	--++-----+--------?-------+---	17	57904327	NA	TMEM49	No	1	1	1	9.33273e-16	0	0	0	0	0	0	0	0	0	0	0	0.601949	0	0	NA	NA	NA	NA	0	0	0	0
cg06779113	-2.0899	0.2795	-1.9895	7.6e-14	2.89825e-08	------+----+------?-++-----+-+	1	228273674	NA	ARF1;ARF1;ARF1;ARF1	No	1	1	0	1.21649e-09	0	0	0	0	0	0	0	0	2	0	0	0.59475	0	0	1	NA	NA	NA	0	0	0	1
cg17501210	-3.5589	0.1657	-1.98899	2.78e-102	3.82231e-57	-----+------------?-----------	6	166970252	NA	RPS6KA2;RPS6KA2	No	1	1	1	5.48004e-97	0	0	0	0	0	0	0	0	2	0	cg17501210	0.654124	0	0	1	4.49e-12	1	NA	0	0	0	1
cg22146612	-2.4517	0.235	-1.98175	1.75e-25	9.87935e-15	----+----+--------?----------+	6	17715219	NA	NA	No	1	1	1	4.75235e-21	0	0	0	0	0	0	0	0	1	0	cg22146612	0.562686	0	0	1	1.29e-07	1	NA	0	0	1	0
cg05555337	-2.3257	0.2412	-1.98164	5.39e-22	8.51453e-13	------------------?-----------	17	46669113	NA	LOC404266;HOXB5;LOC404266;LOC404266;LOC404266	No	1	0	1	7.20518e-17	0	0	0	0	0	0	0	0	2	0	0	0.78447	0	0	1	NA	NA	NA	0	0	0	1
cg16759787	-2.0464	0.2778	-1.9812	1.75e-13	4.61592e-08	-----+---+-+------?-----------	14	85667733	NA	NA	No	1	1	0	7.48131e-09	0	0	0	0	0	0	0	0	1	0	0	0.695634	0	0	1	NA	NA	NA	0	0	1	0
cg23371680	-2.3891	0.2425	-1.98096	6.66e-23	2.66638e-13	---+-+------------?----------+	2	31511030	NA	NA	No	1	1	1	1.73582e-17	0	0	0	0	0	0	0	0	1	0	0	0.628642	0	0	1	NA	NA	NA	0	0	1	0
cg22383924	-2.1784	0.2722	-1.97811	1.2e-15	2.8714e-09	--+--+----+---+---?--------+--	1	3590479	NA	TP73	No	1	1	1	4.09401e-10	0	0	0	0	0	0	0	0	1	0	cg22383924	0.57272	0	0	1	2.09e-05	1	NA	0	0	1	0
cg26170244	-2.173	0.2444	-1.97508	6.14e-19	4.23879e-11	---+--------------?-----------	15	65176353	NA	NA	No	1	0	1	2.36858e-14	0	0	0	0	0	0	0	0	2	0	0	0.207702	0	0	1	NA	NA	NA	0	0	0	1
cg00417304	-2.557	0.2309	-1.97087	1.72e-28	2.12866e-16	-----+----+---+---?-+---------	11	45124456	NA	PRDM11	No	1	0	1	2.28459e-22	0	0	0	0	0	0	0	0	1	0	cg00417304	0.477323	0	0	1	4.57e-06	1	NA	0	0	1	0
cg11152384	-2.4822	0.2388	-1.97055	2.64e-25	1.24034e-14	------------------?------+-+--	11	68934300	NA	NA	No	1	1	1	4.06724e-21	0	0	0	0	0	0	0	0	1	0	0	0.130483	0	0	1	NA	NA	NA	0	0	1	0
cg22953759	-2.5636	0.2234	-1.96852	1.72e-30	1.65965e-17	------------------?-----------	5	10632397	NA	ANKRD33B	No	1	1	1	1.14206e-26	0	0	0	0	0	0	0	0	2	0	cg22953759	0.221528	0	0	1	1.18e-05	1	NA	0	0	0	1
cg25376310	-2.4279	0.2447	-1.96655	3.29e-23	1.80485e-13	--+---------------?-----------	6	158018910	NA	ZDHHC14;ZDHHC14	No	1	1	1	4.52723e-19	0	0	0	0	0	0	0	0	1	0	0	0.403973	0	0	1	NA	NA	NA	0	0	1	0
cg10092518	-2.5678	0.2386	-1.96587	5.12e-27	1.39637e-15	---??-------------?------+++--	1	57670054	NA	DAB1	No	1	1	1	NA	0	0	0	0	0	0	0	0	1	0	0	0.732615	0	0	1	NA	NA	NA	0	0	1	0
cg01511901	-2.391	0.2356	-1.96502	3.34e-24	5.06961e-14	?----+---+--------?--------?--	13	31004719	NA	NA	No	1	1	1	NA	0	0	0	0	0	0	0	0	1	0	0	0.405183	0	0	1	NA	NA	NA	0	0	1	0
cg16519923	-2.3385	0.2373	-1.96031	6.49e-23	2.62951e-13	---+----------+---?-----------	16	30485810	NA	ITGAL;ITGAL	No	1	1	1	3.50824e-18	0	0	0	0	0	0	0	0	1	0	cg16519923	0.679105	0	0	1	9.72e-08	1	NA	0	0	1	0
cg01015663	-2.7579	0.2057	-1.95881	5.4e-41	2.56789e-23	------------------?-----------	1	23729692	NA	TCEA3	No	1	1	1	2.33804e-36	0	0	0	0	0	0	0	0	2	0	cg01015663	0.403106	0	0	1	3.23e-09	1	NA	0	0	0	1
cg16292768	-2.9271	0.211	-1.95632	8.91e-44	7.44094e-25	------------------?-----------	8	27467783	NA	CLU;CLU;CLU	No	1	1	1	1.46536e-38	0	0	0	0	0	0	0	0	2	0	cg16292768	0.509065	0	0	1	2.56e-12	1	NA	0	0	0	1
cg07473138	-2.1435	0.2614	-1.95269	2.41e-16	1.17563e-09	---------+--+-+---?-----------	10	122213951	NA	NA	No	1	1	1	3.21194e-11	0	0	0	0	0	0	0	0	1	0	cg07473138	0.735572	0	0	1	2.81e-07	1	NA	0	0	1	0
cg01771416	-2.4282	0.2348	-1.95257	4.67e-25	1.70407e-14	------------------?-----+-----	3	101567360	NA	NFKBIZ;NFKBIZ	No	1	1	1	4.08526e-21	0	0	0	0	0	0	0	0	2	0	0	0.624692	0	0	1	NA	NA	NA	0	0	0	1
cg10589813	-2.4378	0.2378	-1.95142	1.17e-24	2.83057e-14	------------------?-----------	20	48809978	NA	NA	No	1	1	1	6.26556e-20	0	0	0	0	0	0	0	0	2	0	0	0.464391	0	0	1	NA	NA	NA	0	0	0	1
cg14649449	-2.5233	0.2331	-1.94769	2.57e-27	9.52672e-16	-----------+------?-+---------	9	72660082	NA	MAMDC2	No	1	1	1	4.78e-22	0	0	0	0	0	0	0	0	2	0	cg14649449	0.67327	0	0	1	3.61e-05	1	NA	0	0	0	1
cg23043143	-2.2314	0.2535	-1.94734	1.32e-18	6.49454e-11	---------+--------?-----------	7	2612101	NA	IQCE;IQCE	No	1	1	1	3.10444e-14	0	0	0	0	0	0	0	0	1	0	0	0.640418	0	0	1	NA	NA	NA	0	0	1	0
cg06690548	-2.8498	0.1568	-1.94575	8.45e-74	1.96431e-41	------------------------------	4	139162808	NA	SLC7A11	No	1	1	1	3.22984e-68	0	0	0	0	0	0	0	0	2	0	0	0.807252	0	23657	1	NA	NA	NA	0	1	0	1
cg07198150	-2.2885	0.2656	-1.94491	6.86e-18	1.62203e-10	--------+---+-----?-----------	1	86623101	NA	COL24A1	No	1	1	1	1.08638e-12	0	0	0	0	0	0	0	0	2	0	0	0.433087	0	0	1	NA	NA	NA	0	0	0	1
cg22304262	-3.0103	0.2002	-1.94475	4.34e-51	6.77757e-29	-----+------------?-----------	19	47287778	NA	SLC1A5;SLC1A5;SLC1A5	No	1	1	1	2.59599e-47	0	0	0	0	0	0	0	0	1	0	cg22304262	0.702874	0	0	1	2.66e-06	1	NA	0	0	1	0
cg06946797	-3.0137	0.1898	-1.94195	9.36e-57	5.02973e-32	------------------?-+---------	16	11422409	NA	NA	No	1	1	1	5.75481e-53	0	0	0	0	0	0	0	0	2	0	cg06946797	0.228042	0	0	1	5.88e-07	1	NA	0	0	0	1
cg02846963	-2.0612	0.2761	-1.93776	8.31e-14	3.04582e-08	-----+------------?-+---------	4	182430815	NA	NA	No	1	1	1	1.09033e-08	0	0	0	0	0	0	0	0	1	0	0	0.724171	0	0	1	NA	NA	NA	0	0	1	0
cg13280803	-2.1479	0.2611	-1.93745	1.95e-16	1.04508e-09	--+--+---+--------?-----------	11	30255943	NA	FSHB;FSHB	No	1	1	0	3.84068e-11	0	0	0	0	0	0	0	0	1	0	0	0.66322	cg13280803	0	1	NA	NA	NA	1	0	1	0
cg00073090	-2.2539	0.2624	-1.93458	8.78e-18	1.86016e-10	----+-------------?-+---------	19	1265879	NA	NA	No	1	0	1	1.2558e-12	0	0	0	0	0	0	0	0	2	0	0	0.334716	0	0	1	NA	NA	NA	0	0	0	1
cg14016363	-2.0734	0.2592	-1.93072	1.26e-15	2.94657e-09	---??+-----++-----?-+-------+-	7	100486297	NA	NA	No	1	1	1	NA	0	0	0	0	0	0	0	0	2	0	0	0.327125	0	0	1	NA	NA	NA	0	0	0	1
cg00277397	-2.6534	0.2197	-1.9276	1.4e-33	3.23862e-19	------------------?--------+--	7	71800412	NA	CALN1;CALN1	No	1	1	1	2.76207e-28	0	0	0	0	0	0	0	0	2	0	0	0.669479	0	0	1	NA	NA	NA	0	0	0	1
cg26724967	-2.2383	0.2665	-1.92655	4.52e-17	4.62915e-10	---+----------+---?-+---------	16	3115223	NA	IL32;IL32;IL32;IL32;IL32;IL32;IL32;IL32	No	1	1	0	5.08667e-12	0	0	0	0	0	0	0	0	0	0	0	0.641648	0	0	NA	NA	NA	NA	0	0	0	0
cg19090437	-2.1363	0.2619	-1.92331	3.45e-16	1.4347e-09	---+------+-------?-+---------	4	38080799	NA	TBC1D1	No	1	0	1	5.0374e-11	0	0	0	0	0	0	0	0	2	0	cg19090437	0.361272	0	0	1	1.33e-07	1	NA	0	0	0	1
cg24935556	-2.1465	0.2597	-1.92272	1.4e-16	8.66613e-10	---+-+----+-------?-----+-----	2	21291088	NA	NA	No	1	0	1	5.84381e-11	0	0	0	0	0	0	0	0	2	0	0	0.708424	0	0	1	NA	NA	NA	0	0	0	1
cg13562284	-2.0822	0.2831	-1.91641	1.91e-13	4.84244e-08	--+--+----+-------?-----------	11	32110323	NA	NA	No	1	1	1	1.96307e-08	0	0	0	0	0	0	0	0	2	0	0	0.468532	0	0	1	NA	NA	NA	0	0	0	1
cg01820374	-2.2776	0.2597	-1.91163	1.79e-18	7.69094e-11	--+??------------------+------	12	6882083	NA	LAG3	No	1	1	1	NA	0	0	0	0	0	0	0	0	2	0	0	0.256342	0	0	1	NA	NA	NA	0	0	0	1
cg26905258	-1.9183	0.256	-1.91013	6.67e-14	2.69415e-08	----+------+------?--------+-+	13	77898407	NA	MYCBP2	No	1	0	1	3.36615e-08	0	0	0	0	0	0	0	0	2	0	0	0.240675	0	0	1	NA	NA	NA	0	0	0	1
cg27407935	-2.0817	0.2584	-1.90549	7.82e-16	2.26208e-09	-----+----+-------?-----------	17	17723235	NA	SREBF1;SREBF1	No	1	0	0	3.98789e-11	0	0	0	0	0	0	0	0	2	0	0	0.206158	0	0	1	NA	NA	NA	0	0	0	1
cg22870429	-2.5081	0.226	-1.90271	1.28e-28	1.80609e-16	---------++-------?-----------	3	114027859	NA	TIGIT	No	1	1	1	1.46989e-23	0	0	0	0	0	0	0	0	1	0	cg22870429	0.550239	0	0	1	1.89e-06	1	NA	0	0	1	0
cg09037630	-1.8559	0.2499	-1.90046	1.12e-13	3.60286e-08	---+-+------------?--+-+------	6	31528239	NA	NA	No	1	1	1	2.03425e-09	0	0	0	0	0	0	0	0	2	0	0	0.178786	0	0	1	NA	NA	NA	0	0	0	1
cg01594685	-2.0064	0.2787	-1.9002	6.02e-13	9.19233e-08	---++---------+---?-------+---	16	3115053	NA	IL32;IL32;IL32;IL32;IL32;IL32;IL32;IL32	No	1	1	0	1.75779e-07	0	0	0	0	0	0	0	0	0	0	0	0.714569	0	0	NA	NA	NA	NA	0	0	0	0
cg23261443	-2.4607	0.2171	-1.89953	9.03e-30	4.16504e-17	------------------?-----------	7	101596340	NA	CUX1;CUX1;CUX1	No	1	0	1	1.24536e-24	0	0	0	0	0	0	0	0	2	0	cg23261443	0.473321	0	0	1	1.33e-06	1	NA	0	0	0	1
cg13583523	-2.1037	0.2617	-1.8966	9.02e-16	2.45001e-09	---+-----++-+-----?-----------	5	24764190	NA	NA	No	1	1	1	2.14999e-11	0	0	0	0	0	0	0	0	1	0	0	0.702298	0	0	1	NA	NA	NA	0	0	1	0
cg05820066	-2.0902	0.2653	-1.89542	3.32e-15	5.06275e-09	--------+---------?-----------	16	75145843	NA	LDHD;LDHD	No	1	0	0	6.4729e-10	0	0	0	0	0	0	0	0	2	0	0	0.395447	0	0	1	NA	NA	NA	0	0	0	1
cg13256912	-2.1478	0.2597	-1.89468	1.33e-16	8.43905e-10	--+-------+-------?-+---------	3	11211081	NA	HRH1;HRH1	No	1	1	1	2.02182e-11	0	0	0	0	0	0	0	0	1	0	cg13256912	0.533821	0	0	1	2.48e-06	1	NA	0	0	1	0
cg14722693	-2.4332	0.2383	-1.89018	1.78e-24	3.57163e-14	---------++-------?-----------	8	19436451	NA	CSGALNACT1;CSGALNACT1;CSGALNACT1	No	1	1	1	5.47998e-20	0	0	0	0	0	0	0	0	1	0	cg14722693	0.484624	0	55790	1	2.29e-06	1	NA	0	1	1	0
cg06012428	-2.0629	0.2635	-1.87894	4.93e-15	6.30737e-09	-----++-----------?-+--------+	6	157477204	NA	ARID1B;ARID1B;ARID1B	No	1	0	1	3.90074e-10	0	0	0	0	0	0	0	0	2	0	0	0.593772	0	0	1	NA	NA	NA	0	0	0	1
cg08324925	-2.1777	0.261	-1.87149	7.22e-17	6.00707e-10	--+-++------------?-----------	5	131409159	NA	CSF2	No	1	1	1	5.96256e-11	0	0	0	0	0	0	0	0	0	0	0	0.631189	0	0	NA	NA	NA	NA	0	0	0	0
cg16664584	-2.0725	0.2398	-1.86929	5.52e-18	1.43752e-10	------+-----------?-----------	1	94454989	NA	NA	No	1	1	1	1.18653e-13	0	0	0	0	0	0	0	0	2	0	0	0.293021	0	0	1	NA	NA	NA	0	0	0	1
cg11436113	-2.3427	0.2384	-1.86816	8.51e-23	3.05604e-13	----+-----+-------?-----------	20	19191145	NA	NA	No	1	1	1	1.07152e-18	0	0	0	0	0	0	0	0	1	0	cg11436113	0.512718	0	0	1	2.15e-08	1	NA	0	0	1	0
cg25376491	-2.0406	0.2656	-1.86498	1.56e-14	1.19902e-08	------+-----------?-+---+-----	5	179192524	NA	MAML1	No	1	1	1	5.77907e-10	0	0	0	0	0	0	0	0	2	0	0	0.653758	0	0	1	NA	NA	NA	0	0	0	1
cg26192309	-1.9833	0.2673	-1.86411	1.18e-13	3.70899e-08	-----+--------+---?-----------	1	211765568	NA	NA	No	1	1	1	8.27276e-09	0	0	0	0	0	0	0	0	1	0	0	0.790893	0	0	1	NA	NA	NA	0	0	1	0
cg25625127	-1.9994	0.2696	-1.86317	1.2e-13	3.73515e-08	--++++---+----+---?---------+-	5	137977051	NA	NA	No	1	1	0	3.00843e-09	0	0	0	0	0	0	0	0	1	0	0	0.638375	0	0	1	NA	NA	NA	0	0	1	0
cg08305942	-2.4751	0.2247	-1.85833	3.28e-28	3.04725e-16	-----+---++-+-----?-----------	16	79692354	NA	NA	No	1	1	1	1.16671e-22	0	0	0	0	0	0	0	0	1	0	0	0.66291	0	0	1	NA	NA	NA	0	0	1	0
cg15962267	-2.1864	0.2587	-1.85389	2.88e-17	3.60465e-10	-----+---+----+---?-----------	5	138612986	NA	SNHG4;SNORA74A;MATR3	No	1	1	1	1.14449e-12	0	0	0	0	0	0	0	0	1	0	0	0.612276	0	0	1	NA	NA	NA	0	0	1	0
cg00934987	-2.2051	0.2664	-1.8492	1.27e-16	8.22502e-10	?----+------------?--------?--	17	56605468	NA	SEPT4;SEPT4;SEPT4	No	1	1	1	NA	0	0	0	0	0	0	0	0	2	0	0	0.359964	0	0	1	NA	NA	NA	0	0	0	1
cg00227093	-2.4937	0.2156	-1.84895	5.97e-31	9.25001e-18	------------------?-----------	5	149979838	NA	SYNPO	No	1	1	1	1.01103e-25	0	0	0	0	0	0	0	0	2	0	cg00227093	0.353131	0	0	1	1.84e-08	1	NA	0	0	0	1
cg06092244	-2.5109	0.2177	-1.84772	8.99e-31	1.16086e-17	---+--------------?-------+---	2	48796151	NA	STON1-GTF2A1L	No	1	1	1	7.67918e-27	0	0	0	0	0	0	0	0	1	0	cg06092244	0.752927	0	0	1	9.4e-06	1	NA	0	0	1	0
cg13097800	-2.0409	0.2616	-1.83814	6.06e-15	7.07345e-09	-----+------------?-----------	14	47104140	NA	NA	No	1	1	1	3.96747e-10	0	0	0	0	0	0	0	0	1	0	0	0.536148	0	0	1	NA	NA	NA	0	0	1	0
cg02325250	-2.3334	0.2465	-1.83336	2.91e-21	2.17167e-12	---??+-----+------?-----------	5	131409289	NA	CSF2	No	1	1	1	NA	0	0	0	0	0	0	0	0	1	0	0	0.503985	0	0	1	NA	NA	NA	0	0	1	0
cg15985157	-2.0121	0.254	-1.8293	2.32e-15	4.14218e-09	+--+-+------------?-----------	6	132468790	NA	NA	No	1	1	1	3.93041e-11	0	0	0	0	0	0	0	0	1	0	0	0.582321	0	0	1	NA	NA	NA	0	0	1	0
cg15030712	-2.037	0.2515	-1.82875	5.56e-16	1.87116e-09	-----------+------?-----------	7	29304984	NA	CHN2	No	1	1	0	2.69675e-11	0	0	0	0	0	0	0	0	2	0	0	0.246618	0	0	1	NA	NA	NA	0	0	0	1
cg00320216	-2.0054	0.2625	-1.82859	2.2e-14	1.44989e-08	-----+---+----+---?------+----	11	128450029	NA	ETS1	No	1	1	1	2.65719e-09	0	0	0	0	0	0	0	0	1	0	0	0.774479	0	0	1	NA	NA	NA	0	0	1	0
cg20510033	-2.2135	0.2339	-1.82607	2.97e-21	2.19474e-12	--+------+--+-+---?-----------	1	8960134	NA	NA	No	1	1	1	2.10687e-15	0	0	0	0	0	0	0	0	1	0	cg20510033	0.57421	0	0	1	1.18e-09	1	NA	0	0	1	0
cg00310412	-2.3215	0.2429	-1.81303	1.23e-21	1.34299e-12	--+-+-----+-------?-----------	15	74724918	NA	SEMA7A;SEMA7A;SEMA7A	No	1	0	1	1.02482e-16	0	0	0	0	0	0	0	0	1	0	cg00310412	0.463789	0	0	1	1.54e-09	1	NA	0	0	1	0
cg26020069	-2.1948	0.2485	-1.81114	1.04e-18	5.67157e-11	---------+--+-----?-------+---	6	52382441	NA	TRAM2	No	1	1	1	1.32438e-13	0	0	0	0	0	0	0	0	1	0	0	0.732643	0	0	1	NA	NA	NA	0	0	1	0
cg24704287	-2.4313	0.2234	-1.80822	1.37e-27	6.73528e-16	--+--+------------?-----------	19	13951481	NA	NA	No	1	1	1	2.05946e-23	0	0	0	0	0	0	0	0	2	0	cg24704287	0.310699	0	0	1	2.53e-06	1	NA	0	0	0	1
cg23005227	-2.3785	0.2218	-1.79997	8.03e-27	1.79112e-15	---------+--------?-----------	3	50645426	NA	CISH;CISH	No	1	1	1	5.25573e-22	0	0	0	0	0	0	0	0	1	0	0	0.582373	0	1154	1	NA	NA	NA	0	1	1	0
cg24328944	-2.0056	0.2553	-1.79875	3.96e-15	5.58405e-09	--+---------------?-----------	13	96256596	NA	DZIP1;DZIP1	No	1	1	1	1.49368e-09	0	0	0	0	0	0	0	0	2	0	0	0.555251	0	0	1	NA	NA	NA	0	0	0	1
cg03128029	-2.2055	0.2316	-1.79873	1.65e-21	1.58531e-12	---------+----+---?---------+-	2	203143288	NA	NOP58	No	1	1	1	2.1953e-17	0	0	0	0	0	0	0	0	1	0	0	0.661178	0	0	1	NA	NA	NA	0	0	1	0
cg06499778	-1.9641	0.2713	-1.79706	4.52e-13	7.83473e-08	+--+-+------+-+---?-----------	11	130505164	NA	NA	No	1	1	0	1.83133e-07	0	0	0	0	0	0	0	0	1	0	0	0.675516	0	0	1	NA	NA	NA	0	0	1	0
cg07266431	-2.0608	0.2356	-1.7968	2.16e-18	8.52139e-11	-----+-----+------?-----------	7	92460113	NA	CDK6;CDK6	No	1	1	1	2.03296e-13	0	0	0	0	0	0	0	0	0	0	0	0.167998	0	0	NA	NA	NA	NA	0	0	0	0
cg07329251	-1.8884	0.2547	-1.79421	1.23e-13	3.78188e-08	------------------?---------+-	11	10476662	NA	AMPD3;AMPD3;AMPD3	No	1	1	1	1.62766e-09	0	0	0	0	0	0	0	0	2	0	0	0.249056	0	0	1	NA	NA	NA	0	0	0	1
cg02417427	-1.8975	0.2461	-1.7937	1.25e-14	1.05842e-08	------------+-----?-+---+-----	5	79479211	NA	SERINC5	No	1	0	1	1.41027e-09	0	0	0	0	0	0	0	0	2	0	0	0.370633	0	0	1	NA	NA	NA	0	0	0	1
cg09757158	-1.9377	0.2678	-1.78884	4.63e-13	7.93965e-08	------------------?---------+-	2	444632	NA	NA	No	1	1	1	2.51537e-09	0	0	0	0	0	0	0	0	1	0	0	0.69858	0	0	1	NA	NA	NA	0	0	1	0
cg24694018	-2.1335	0.2481	-1.78351	8.07e-18	1.77588e-10	------------------?-+-------+-	1	145457621	NA	POLR3GL	No	1	1	1	1.3938e-13	0	0	0	0	0	0	0	0	2	0	0	0.592654	0	0	1	NA	NA	NA	0	0	0	1
cg21653474	-1.9545	0.263	-1.778	1.06e-13	3.49418e-08	---+-+---+--------?-----------	6	98261988	NA	NA	No	1	1	1	4.41215e-09	0	0	0	0	0	0	0	0	1	0	0	0.645486	0	0	1	NA	NA	NA	0	0	1	0
cg14622879	-1.9119	0.2658	-1.77533	6.37e-13	9.48708e-08	----------++------?---+-------	6	12234001	NA	NA	No	1	0	0	1.00066e-07	0	0	0	0	0	0	0	0	2	0	0	0.166931	0	0	1	NA	NA	NA	0	0	0	1
cg26611328	-1.9221	0.2503	-1.77491	1.59e-14	1.20925e-08	---------+--------?-+---------	17	38698893	NA	NA	No	1	1	1	1.92677e-09	0	0	0	0	0	0	0	0	0	0	0	0.580364	0	0	NA	NA	NA	NA	0	0	0	0
cg20456243	-2.0049	0.2576	-1.7716	7.12e-15	7.74112e-09	---+-+--------+---?-+---------	2	220352476	NA	SPEG	No	1	1	0	3.62876e-09	0	0	0	0	0	0	0	0	1	0	cg20456243	0.513243	0	0	1	2.56e-05	1	NA	0	0	1	0
cg06755438	-1.8053	0.2511	-1.76923	6.47e-13	9.56915e-08	--+--+-----+------?-+---------	2	219885614	NA	CCDC108	No	1	1	1	2.35697e-07	0	0	0	0	0	0	0	0	2	0	0	0.381855	0	0	1	NA	NA	NA	0	0	0	1
cg02734358	-2.9899	0.1742	-1.76065	5.15e-66	3.88671e-37	------------------?-----------	4	90227074	NA	GPRIN3	No	1	1	1	4.18126e-62	0	0	0	0	0	0	0	0	1	0	cg02734358	0.3041	0	0	1	3.33e-13	1	NA	0	0	1	0
cg06433467	-2.3544	0.2308	-1.75964	2e-24	3.81072e-14	---------+--+-----?-+---------	5	67730071	NA	NA	No	1	1	1	9.16415e-19	0	0	0	0	0	0	0	0	1	0	0	0.113951	0	0	1	NA	NA	NA	0	0	1	0
cg24721964	-1.9244	0.2497	-1.75911	1.28e-14	1.0744e-08	----+-----+-------?-----------	3	150662697	NA	CLRN1;CLRN1	No	1	1	0	6.09449e-10	0	0	0	0	0	0	0	0	2	0	0	0.250745	0	0	1	NA	NA	NA	0	0	0	1
cg16677191	-1.8684	0.242	-1.75492	1.15e-14	1.00881e-08	-----+----+-------?-+--+------	5	95159423	NA	GLRX;GLRX	No	1	0	1	3.78372e-09	0	0	0	0	0	0	0	0	2	0	0	0.196038	0	0	1	NA	NA	NA	0	0	0	1
cg13708803	-2.0187	0.2516	-1.75226	1.02e-15	2.62582e-09	-----+---+--------?-----------	8	138898243	NA	NA	No	1	1	1	2.42312e-11	0	0	0	0	0	0	0	0	1	0	0	0.492942	0	0	1	NA	NA	NA	0	0	1	0
cg20813374	-2.127	0.2487	-1.75221	1.2e-17	2.20869e-10	------------------?----------+	6	35657180	NA	FKBP5;FKBP5;FKBP5;FKBP5	No	1	1	0	4.50783e-13	0	0	0	0	0	0	0	0	1	0	0	0.376133	0	0	1	NA	NA	NA	0	0	1	0
cg13591783	-2.1026	0.2156	-1.74742	1.79e-22	4.61074e-13	------------------?-----------	9	75768868	NA	ANXA1	No	1	1	0	1.36777e-17	0	0	0	0	0	0	0	0	2	0	cg13591783	0.192084	0	301	1	3.89e-05	1	NA	0	1	0	1
cg16757384	-2.2212	0.2458	-1.74383	1.63e-19	2.02882e-11	--+--+---+----+---?---------?-	12	125030150	NA	NA	No	1	1	1	1.07617e-14	0	0	0	0	0	0	0	0	1	0	cg16757384	0.488905	0	0	1	6.42e-06	1	NA	0	0	1	0
cg05492306	-1.861	0.2509	-1.74297	1.18e-13	3.70899e-08	--+--+------------?-----------	19	45927594	NA	ERCC1;ERCC1;ERCC1	No	1	1	1	4.18618e-08	0	0	0	0	0	0	0	0	0	0	0	0.229127	0	0	NA	NA	NA	NA	0	0	0	0
cg00039326	-1.9755	0.2556	-1.74098	1.09e-14	9.82016e-09	-----+-----+------?--------+--	1	36615845	NA	TRAPPC3	No	1	1	0	3.64886e-09	0	0	0	0	0	0	0	0	1	0	0	0.688918	0	0	1	NA	NA	NA	0	0	1	0
ch.2.11889418R	-1.9985	0.2535	-1.73947	3.22e-15	4.97384e-09	--?--?-----------??-?--?------	2	11971967	NA	NA	No	1	1	1	NA	0	0	0	0	0	0	0	0	0	0	0	NA	0	0	NA	NA	NA	NA	0	0	0	0
cg06547285	-2.0298	0.2457	-1.73484	1.44e-16	8.8172e-10	--+---+-----------?-----------	12	47630263	NA	FAM113B	No	1	1	1	2.50789e-11	0	0	0	0	0	0	0	0	2	0	0	0.693462	0	0	1	NA	NA	NA	0	0	0	1
ch.14.1488981R	-2.3578	0.2161	-1.73371	1.01e-27	5.67933e-16	---------+-------??----?------	14	93077342	NA	RIN3	No	1	1	1	NA	0	0	0	0	0	0	0	0	2	0	0	NA	0	0	1	NA	NA	NA	0	0	0	1
cg19589396	-2.7519	0.1959	-1.73323	8.14e-45	1.98207e-25	---------?--------?-----------	8	103937374	NA	NA	No	1	1	1	NA	0	0	0	0	0	0	0	0	1	0	cg19589396	0.638259	0	0	1	2.25e-09	1	NA	0	0	1	0
cg00295325	-1.9594	0.2672	-1.73194	2.25e-13	5.31166e-08	?----+---++---------------+?+-	2	169887932	NA	ABCB11	No	1	0	0	NA	0	0	0	0	0	0	0	0	2	0	0	0.684753	0	0	1	NA	NA	NA	0	0	0	1
cg08884752	-2.1613	0.2323	-1.73174	1.35e-20	5.07685e-12	-----+---+--------?-----------	1	2162001	NA	SKI	No	1	1	1	8.1797e-15	0	0	0	0	0	0	0	0	0	0	0	0.597046	0	0	NA	NA	NA	NA	0	0	0	0
cg02849507	-1.9176	0.2623	-1.72707	2.68e-13	5.84712e-08	------------+-----?-+---------	16	14051717	NA	NA	No	1	1	0	7.84159e-09	0	0	0	0	0	0	0	0	2	0	0	0.31535	0	0	1	NA	NA	NA	0	0	0	1
cg02544257	-1.8857	0.2595	-1.71972	3.72e-13	7.02642e-08	--+--+---++---+---?-+---------	16	70510663	NA	FUK	No	1	1	1	5.18078e-08	0	0	0	0	0	0	0	0	1	0	cg02544257	0.511596	0	0	1	7.61e-06	1	NA	0	0	1	0
cg14761417	-2.0904	0.2358	-1.71753	7.62e-19	4.7811e-11	------------------?-----------	7	130636860	NA	FLJ43663;FLJ43663	No	1	1	1	2.11635e-14	0	0	0	0	0	0	0	0	1	0	cg14761417	0.726109	0	0	1	4.44e-08	1	NA	0	0	1	0
cg22052056	-1.9866	0.2647	-1.71588	6.16e-14	2.5784e-08	--+---+-+-+----+--?-----------	20	31351813	NA	DNMT3B;DNMT3B;DNMT3B	No	1	0	1	8.83562e-09	0	0	0	0	0	0	0	0	2	0	0	0.577575	0	0	1	NA	NA	NA	0	0	0	1
cg06792126	-1.9596	0.2482	-1.71534	2.9e-15	4.69015e-09	--+--------+------?-+--+----+-	15	90365488	NA	NA	No	1	1	1	5.44539e-11	0	0	0	0	0	0	0	0	2	0	0	0.307461	0	290	1	NA	NA	NA	0	1	0	1
cg19202384	-2.0126	0.2502	-1.71533	8.73e-16	2.40585e-09	-----+----+---------+----++-+-	17	79894511	NA	PYCR1;PYCR1	No	1	0	1	5.43698e-11	0	0	0	0	0	0	0	0	2	0	cg19202384	0.678611	0	0	1	2.63e-05	1	NA	0	0	0	1
cg01649611	-1.9812	0.2519	-1.70815	3.7e-15	5.3768e-09	---+--------------?---+-------	2	43521066	NA	THADA;THADA	No	1	1	0	7.1338e-11	0	1	0	0	1	1	0	1	2	0	0	0.144882	0	0	1	NA	NA	NA	0	0	0	1
cg03273183	-1.9174	0.2617	-1.70611	2.38e-13	5.47548e-08	------------------?-+---------	10	90761751	NA	FAS;FAS;FAS;FAS;FAS;FAS;FAS	No	1	1	1	8.43977e-08	0	0	0	0	0	0	0	0	1	0	0	0.769013	0	0	1	NA	NA	NA	0	0	1	0
cg12510708	-2.338	0.2028	-1.70462	9.28e-31	1.18102e-17	------------------?-----------	7	26193805	NA	NFE2L3	No	1	1	1	1.05255e-26	0	0	0	0	0	0	0	0	2	0	0	0.240585	0	0	1	NA	NA	NA	0	0	0	1
cg08943045	-2.0589	0.236	-1.70225	2.66e-18	9.57742e-11	--+------++-------?-+---------	1	9043919	NA	NA	No	1	1	1	9.65328e-14	0	0	0	0	0	0	0	0	2	0	0	0.25297	0	0	1	NA	NA	NA	0	0	0	1
cg01799015	-2.272	0.2408	-1.69845	3.84e-21	2.53083e-12	---??-------------?-+--+------	19	707791	NA	PALM;PALM	No	1	1	1	NA	0	0	0	0	0	0	0	0	2	0	0	0.536084	0	0	1	NA	NA	NA	0	0	0	1
cg24327132	-2.0362	0.2484	-1.69835	2.43e-16	1.18023e-09	---------+-+------?-----------	15	72520632	NA	PKM2;PKM2;PKM2	No	1	1	1	9.51274e-12	0	0	0	0	0	0	0	0	2	0	0	0.222021	0	0	1	NA	NA	NA	0	0	0	1
cg27275374	-1.9275	0.2352	-1.69504	2.49e-16	1.1969e-09	---+--------+-----?----------+	7	47539765	NA	TNS3	No	1	1	1	2.86489e-11	0	0	0	0	0	0	0	0	0	0	0	0.728747	0	0	NA	NA	NA	NA	0	0	0	0
cg02956542	-1.8539	0.2518	-1.69351	1.79e-13	4.673e-08	--+--+----+-------?-----------	1	153321421	NA	PGLYRP4	No	1	1	0	8.9582e-09	0	0	0	0	0	0	0	0	2	0	0	0.285998	0	0	1	NA	NA	NA	0	0	0	1
cg26361533	-1.8383	0.2553	-1.69297	6.02e-13	9.19319e-08	---+--+-----+-----?-----------	12	2445561	NA	CACNA1C;CACNA1C;CACNA1C;CACNA1C;CACNA1C;CACNA1C;CACNA1C;CACNA1C;CACNA1C;CACNA1C;CACNA1C;CACNA1C;CACNA1C;CACNA1C;CACNA1C;CACNA1C;CACNA1C;CACNA1C;CACNA1C;CACNA1C;CACNA1C;CACNA1C;CACNA1C	No	1	1	0	2.37913e-08	0	0	0	0	0	0	0	0	2	0	0	0.202075	0	0	1	NA	NA	NA	0	0	0	1
cg14387452	-2.0049	0.2509	-1.68873	1.34e-15	3.0483e-09	--++--------+---+-?-----------	9	20512334	NA	MLLT3	No	1	0	0	3.22148e-10	0	0	0	0	0	0	0	0	2	0	0	0.657642	0	0	1	NA	NA	NA	0	0	0	1
cg27303735	-2.144	0.2314	-1.6885	1.92e-20	6.18637e-12	?-----------------?------+-?--	6	30709605	NA	FLOT1	No	1	1	0	NA	0	0	0	0	0	0	0	0	2	0	0	0.674918	0	0	1	NA	NA	NA	0	0	0	1
cg05058313	-1.9141	0.2526	-1.68814	3.52e-14	1.88749e-08	-----+-+-+-+--+---?-----------	7	122317958	NA	CADPS2;CADPS2;CADPS2	No	1	1	1	2.76036e-09	0	0	0	0	0	0	0	0	1	0	0	0.664341	0	0	1	NA	NA	NA	0	0	1	0
cg01890836	-1.979	0.2529	-1.68714	5.09e-15	6.41781e-09	------------------?----+----?-	17	17055584	NA	MPRIP;MPRIP	No	1	0	1	2.15245e-10	0	0	0	0	0	0	0	0	2	0	0	0.54151	0	0	1	NA	NA	NA	0	0	0	1
cg14114377	-1.9382	0.2469	-1.68359	4.13e-15	5.71632e-09	--+---------+-+---?-+---------	19	45756845	NA	MARK4	No	1	1	1	1.47179e-09	0	0	0	0	0	0	0	0	1	0	0	0.522297	0	0	1	NA	NA	NA	0	0	1	0
cg19405484	-2.0673	0.2336	-1.6781	8.74e-19	5.15913e-11	-----+------+-----?-----------	8	29513210	NA	NA	No	1	1	0	2.00506e-14	0	0	0	0	0	0	0	0	2	0	0	0.177854	0	0	1	NA	NA	NA	0	0	0	1
cg21171320	-1.8626	0.2518	-1.67647	1.39e-13	4.06296e-08	?---++------------?--------?--	9	73178360	NA	TRPM3;TRPM3;TRPM3;TRPM3;TRPM3;TRPM3;TRPM3	No	1	1	1	NA	0	0	0	0	0	0	0	0	2	0	0	0.300178	0	0	1	NA	NA	NA	0	0	0	1
cg20952257	-2.161	0.2327	-1.67388	1.6e-20	5.59649e-12	---------+--------?-----------	5	171074407	NA	NA	No	1	1	1	2.47441e-15	0	0	0	0	0	0	0	0	2	0	0	0.375387	0	0	1	NA	NA	NA	0	0	0	1
cg19465320	-2.0249	0.2462	-1.67378	1.95e-16	1.04418e-09	---+-----+--------?-----------	17	40426890	NA	STAT5B	No	1	1	1	1.47246e-11	0	0	0	0	0	0	0	0	1	0	0	0.58094	0	0	1	NA	NA	NA	0	0	1	0
cg03254336	-2.1552	0.2333	-1.66814	2.54e-20	7.23284e-12	---------++-------?-----------	10	114635839	NA	NA	No	1	1	1	1.20642e-16	0	0	0	0	0	0	0	0	1	0	0	0.587386	0	0	1	NA	NA	NA	0	0	1	0
cg06567920	-2.1325	0.2308	-1.6636	2.49e-20	7.14398e-12	------------------?-----------	4	129582864	NA	NA	No	1	1	0	1.01834e-15	0	0	0	0	0	0	0	0	1	0	0	0.704646	0	0	1	NA	NA	NA	0	0	1	0
cg08876103	-2.2503	0.2192	-1.66116	1e-24	2.60259e-14	------------------?----------+	1	39572323	NA	MACF1	No	1	0	1	3.85224e-20	0	0	0	0	0	0	0	0	2	0	cg08876103	0.339236	0	0	1	3.64e-07	1	NA	0	0	0	1
cg16201146	-1.9753	0.2412	-1.66044	2.65e-16	1.2383e-09	---++---------+---?-----------	20	19191526	NA	NA	No	1	1	1	6.48064e-12	0	0	0	0	0	0	0	0	0	0	0	0.674485	0	0	NA	NA	NA	NA	0	0	0	0
cg01597398	-1.9401	0.2598	-1.66023	8.15e-14	3.01318e-08	--+--+------------?-+----+----	17	40250727	NA	NA	No	1	1	1	3.50637e-08	0	0	0	0	0	0	0	0	2	0	0	0.541293	0	0	1	NA	NA	NA	0	0	0	1
cg01971407	-2.3548	0.2157	-1.658	9.68e-28	5.54661e-16	---++-------------?-+---------	11	313624	NA	IFITM1	No	1	1	1	5.62379e-23	0	0	0	0	0	0	0	0	0	0	0	0.442118	0	0	NA	NA	NA	NA	0	0	0	0
cg22672060	-2.3911	0.208	-1.65379	1.34e-30	1.4501e-17	--+---------------?-----------	4	156464550	NA	NA	No	1	1	1	6.12975e-26	0	0	0	0	0	0	0	0	2	0	0	0.423767	0	0	1	NA	NA	NA	0	0	0	1
cg13854219	-1.9912	0.2242	-1.65214	6.69e-19	4.44594e-11	------------------?-----------	1	101757037	NA	NA	No	1	1	0	2.13043e-14	0	0	0	0	0	0	0	0	2	0	0	0.286982	0	0	1	NA	NA	NA	0	0	0	1
cg12559228	-1.9636	0.242	-1.64848	4.85e-16	1.73375e-09	------------------?-----+-+-++	19	50191882	NA	C19orf76	No	1	1	1	1.47168e-11	0	0	0	0	0	0	0	0	0	0	0	0.663871	0	0	NA	NA	NA	NA	0	0	0	0
cg17840178	-1.9722	0.229	-1.64554	7.27e-18	1.67512e-10	-----+----+-------?--+--------	6	30709803	NA	FLOT1	No	1	1	1	1.165e-12	0	0	0	0	0	0	0	0	0	0	0	0.174146	0	0	NA	NA	NA	NA	0	0	0	0
cg08324157	-2.0225	0.2338	-1.6439	5.2e-18	1.38983e-10	-----+------------?-----------	6	23455043	NA	NA	No	1	1	1	9.25972e-14	0	0	0	0	0	0	0	0	1	0	cg08324157	0.56036	0	0	1	3.82e-06	1	NA	0	0	1	0
cg17178175	-2.547	0.1889	-1.64366	2.06e-41	1.50747e-23	----------+-------?-----------	2	178109973	NA	NFE2L2;NFE2L2;NFE2L2	No	1	1	1	1.88627e-37	0	0	0	0	0	0	0	0	2	0	cg17178175	0.537157	0	0	1	2.83e-05	1	NA	0	0	0	1
cg01409343	-2.7878	0.1771	-1.64282	7.43e-56	1.57917e-31	--------------+---?-----------	17	57915740	NA	TMEM49	No	1	1	1	3.0746e-50	0	0	0	0	0	0	0	0	0	0	0	0.557989	0	0	NA	NA	NA	NA	0	0	0	0
cg13519373	-1.8225	0.2461	-1.64015	1.29e-13	3.8959e-08	--++-+---+--------------------	2	219030898	NA	CXCR1	No	1	1	0	1.89987e-09	0	0	0	0	0	0	0	0	0	0	0	0.735441	0	0	NA	NA	NA	NA	0	0	0	0
cg03450842	-1.975	0.2501	-1.63894	2.89e-15	4.68654e-09	---+-+------------?--+-------+	10	80834947	NA	ZMIZ1	No	1	0	0	5.79004e-10	0	0	0	0	0	0	0	0	2	0	0	0.547533	0	0	1	NA	NA	NA	0	0	0	1
cg01652514	-1.9791	0.2446	-1.63652	5.97e-16	1.94566e-09	-------------+----?-+------++-	13	114831142	NA	RASA3	No	1	0	1	1.03571e-11	0	0	0	0	0	0	0	0	2	0	0	0.406974	0	0	1	NA	NA	NA	0	0	0	1
cg02217713	-2.0317	0.2442	-1.62828	8.74e-17	6.68082e-10	-----++-----------?-+------+--	7	643155	NA	PRKAR1B;PRKAR1B;PRKAR1B;PRKAR1B;PRKAR1B;PRKAR1B	No	1	0	1	9.98619e-12	0	0	0	0	0	0	0	0	0	0	0	0.425737	0	0	NA	NA	NA	NA	0	0	0	0
cg18196453	-2.171	0.2198	-1.62506	5.19e-23	2.32312e-13	----------+-------?-+---------	6	125334555	NA	RNF217	No	1	1	1	1.52597e-18	0	0	0	0	0	0	0	0	2	0	0	0.451121	0	0	1	NA	NA	NA	0	0	0	1
cg12635790	-2.3236	0.2082	-1.62468	6.31e-29	1.22233e-16	------------------?-----------	8	96112814	NA	NA	No	1	1	1	2.17161e-23	0	0	0	0	0	0	0	0	1	0	0	0.26821	0	0	1	NA	NA	NA	0	0	1	0
cg09577455	-2.2349	0.2246	-1.624	2.47e-23	1.53673e-13	--+---------------?-----------	6	29593382	NA	GABBR1;GABBR1;GABBR1	No	1	1	1	3.09561e-18	0	0	0	0	0	0	0	0	0	0	0	0.437565	0	0	NA	NA	NA	NA	0	0	0	0
cg02088996	-1.8338	0.2469	-1.62343	1.11e-13	3.57593e-08	-----+------------?-----------	7	41817771	NA	LOC285954	No	1	1	0	1.11577e-08	0	0	0	0	0	0	0	0	2	0	0	0.250401	0	0	1	NA	NA	NA	0	0	0	1
cg00340958	-1.8287	0.2512	-1.62318	3.37e-13	6.64703e-08	?-----------------?-++---+-?--	20	48328658	NA	B4GALT5	No	1	1	1	NA	0	0	0	0	0	0	0	0	2	0	0	0.429116	0	0	1	NA	NA	NA	0	0	0	1
cg26647771	-1.9212	0.2433	-1.62291	2.89e-15	4.68113e-09	---+-+---+--------?-----------	5	32768395	NA	NPR3	No	1	1	1	1.38688e-10	0	0	0	0	0	0	0	0	1	0	0	0.621094	0	0	1	NA	NA	NA	0	0	1	0
cg25368647	-2.7562	0.1776	-1.61922	2.43e-54	1.08472e-30	------------------?-+---------	5	176736591	NA	MXD3;MXD3	No	1	1	1	6.47367e-49	0	0	0	0	0	0	0	0	2	0	cg25368647	0.517674	0	0	1	1.42e-11	1	NA	0	0	0	1
cg10472711	-2.4157	0.2051	-1.61813	4.92e-32	2.32295e-18	-----+------+-----?-+---------	7	797592	NA	HEATR2	No	1	1	1	1.36805e-27	0	0	0	0	0	0	0	0	2	0	0	0.618333	0	0	1	NA	NA	NA	0	0	0	1
cg16463452	-2.2127	0.2091	-1.61799	3.71e-26	4.18326e-15	------+---+-------?-----------	13	29195249	NA	NA	No	1	1	1	1.54292e-21	0	0	0	0	0	0	0	0	2	0	0	0.395158	0	0	1	NA	NA	NA	0	0	0	1
cg08003402	-2.2249	0.2224	-1.61768	1.49e-23	1.16274e-13	---??-----+-+-----?-----------	3	15311021	NA	SH3BP5;SH3BP5	No	1	1	1	NA	0	0	0	0	0	0	0	0	2	0	0	0.339772	0	0	1	NA	NA	NA	0	0	0	1
cg26894079	-2.4286	0.1988	-1.61519	2.62e-34	1.28163e-19	---------+--------?-+---------	11	122954435	NA	ASAM	No	1	1	1	9.17161e-30	0	0	0	0	0	0	0	0	2	0	0	0.37175	0	0	1	NA	NA	NA	0	0	0	1
cg06970472	-1.964	0.2581	-1.61288	2.77e-14	1.65035e-08	+-+-------+-------?-----------	4	40910981	NA	APBB2;APBB2;APBB2	No	1	0	1	2.0796e-09	0	0	0	0	0	0	0	0	2	0	0	0.193124	0	0	1	NA	NA	NA	0	0	0	1
cg20519581	-2.0768	0.2346	-1.60885	8.54e-19	5.09283e-11	------------------?-+-------+-	20	48959844	NA	NA	No	1	1	1	5.99321e-15	0	0	0	0	0	0	0	0	2	0	0	0.468527	0	0	1	NA	NA	NA	0	0	0	1
cg01702055	-2.1182	0.2157	-1.60692	9.23e-23	3.19708e-13	------------------?-----------	6	13303065	NA	NA	No	1	1	0	2.44549e-18	0	0	0	0	0	0	0	0	2	0	cg01702055	0.241708	0	0	1	1.57e-05	1	NA	0	0	0	1
cg00448868	-1.8352	0.2519	-1.60636	3.2e-13	6.45755e-08	----------++------?-----------	16	66775493	NA	DYNC1LI2	No	1	1	1	1.5148e-08	0	0	0	0	0	0	0	0	2	0	0	0.639443	0	0	1	NA	NA	NA	0	0	0	1
cg06197751	-1.9614	0.2589	-1.60077	3.53e-14	1.89077e-08	----------++------?-----------	3	153912866	NA	SGEF	No	1	0	1	5.0752e-09	0	0	0	0	0	0	0	0	2	0	0	0.45757	0	0	1	NA	NA	NA	0	0	0	1
cg01311537	-2.0454	0.2383	-1.59923	9.18e-18	1.90754e-10	---+--------------?-----------	10	50386709	NA	C10orf128	No	1	0	1	9.88834e-13	0	0	0	0	0	0	0	0	2	0	0	0.743352	0	0	1	NA	NA	NA	0	0	0	1
cg10045881	-2.0574	0.2206	-1.59656	1.11e-20	4.57247e-12	-----------++-----------------	1	111770291	NA	CHI3L2;CHI3L2;CHI3L2;CHI3L2	No	1	1	1	5.63999e-16	0	0	0	0	0	0	0	0	2	0	cg10045881	0.562662	0	1117	1	1.57e-05	1	NA	0	1	0	1
cg11963400	-2.0146	0.2358	-1.59647	1.28e-17	2.29771e-10	-----+------------?-+---------	6	30112769	NA	TRIM40	No	1	1	1	2.98694e-13	0	0	0	0	0	0	0	0	2	0	0	0.601238	0	0	1	NA	NA	NA	0	0	0	1
cg05579598	-2.121	0.2339	-1.59627	1.22e-19	1.72856e-11	------------------?-+------+--	16	88989069	NA	CBFA2T3;CBFA2T3	No	1	0	1	2.94625e-15	0	0	0	0	0	0	0	0	0	0	0	0.369419	0	0	NA	NA	NA	NA	0	0	0	0
cg11993160	-2.1243	0.214	-1.59227	3.18e-23	1.76993e-13	---------+--------?-----------	18	12404041	NA	NA	No	1	1	1	6.16371e-19	0	0	0	0	0	0	0	0	1	0	cg11993160	0.302808	0	0	1	4.26e-05	1	NA	0	0	1	0
cg22593432	-1.9844	0.2381	-1.58766	7.74e-17	6.24587e-10	-----++--+--------?-+---------	13	32575905	NA	NA	No	1	1	1	9.15341e-12	0	0	0	0	0	0	0	0	1	0	0	0.610224	0	0	1	NA	NA	NA	0	0	1	0
cg06189394	-2.0504	0.2154	-1.58445	1.72e-21	1.61804e-12	---+--------------?-+---------	3	66534050	NA	LRIG1	No	1	1	1	6.58861e-16	0	0	0	0	0	0	0	0	2	0	0	0.230692	0	0	1	NA	NA	NA	0	0	0	1
cg17602444	-2.5508	0.1932	-1.58429	8.09e-40	1.14762e-22	---------+--------?-----------	7	644819	NA	PRKAR1B;PRKAR1B;PRKAR1B;PRKAR1B;PRKAR1B;PRKAR1B	No	1	1	1	4.26295e-36	0	0	0	0	0	0	0	0	1	0	cg17602444	0.592738	0	0	1	1.85e-10	1	NA	0	0	1	0
cg14406814	-1.8848	0.2346	-1.58417	9.37e-16	2.50203e-09	---++----+--------?-----------	9	10232876	NA	PTPRD;PTPRD	No	1	1	1	1.88344e-10	0	0	0	0	0	0	0	0	1	0	cg14406814	0.634184	0	0	1	1.93e-05	1	NA	0	0	1	0
cg25375916	-2.0731	0.2173	-1.5838	1.41e-21	1.45367e-12	------------------?-----------	3	155570275	NA	SLC33A1	No	1	1	1	2.84228e-17	0	0	0	0	0	0	0	0	2	0	0	0.270305	0	0	1	NA	NA	NA	0	0	0	1
cg18734877	-2.0269	0.2369	-1.5808	1.16e-17	2.17456e-10	------+-----------?----+------	8	27297419	NA	PTK2B;PTK2B;PTK2B;PTK2B	No	1	1	1	1.09673e-12	0	0	0	0	0	0	0	0	2	0	cg18734877	0.534177	0	0	1	4.71e-07	1	NA	0	0	0	1
cg01176329	-2.2343	0.2135	-1.58032	1.26e-25	8.22525e-15	------------------?-------+---	6	29592381	NA	GABBR1;GABBR1;GABBR1	No	1	1	1	5.12598e-21	0	0	0	0	0	0	0	0	0	0	0	0.704208	0	0	NA	NA	NA	NA	0	0	0	0
cg25621991	-2.0108	0.2214	-1.57632	1.05e-19	1.58706e-11	--+--+------------?-----------	5	142942670	NA	NA	No	1	1	1	6.95448e-15	0	0	0	0	0	0	0	0	2	0	cg25621991	0.511422	0	0	1	1.08e-05	1	NA	0	0	0	1
cg22363368	-1.893	0.2408	-1.57617	3.78e-15	5.43642e-09	---+++------+-----?-----------	2	59126860	NA	NA	No	1	1	0	2.81847e-10	0	0	0	0	0	0	0	0	1	0	0	0.626754	0	0	1	NA	NA	NA	0	0	1	0
cg23900712	-2.0215	0.2341	-1.5752	5.81e-18	1.47889e-10	----------+-------?-----+-----	15	99344807	NA	IGF1R	No	1	1	1	4.03586e-13	0	0	0	0	0	0	0	0	2	0	0	0.612628	0	0	1	NA	NA	NA	0	0	0	1
cg14354820	-1.8487	0.2479	-1.57247	8.78e-14	3.14133e-08	-----------+--+---?-------+---	8	41691767	NA	ANK1	No	1	1	1	1.63515e-08	0	0	0	0	0	0	0	0	1	0	0	0.540412	0	0	1	NA	NA	NA	0	0	1	0
cg16506910	-1.8036	0.2465	-1.57102	2.53e-13	5.67309e-08	--++-----+--------?-----------	6	72114693	NA	MIR30A	No	1	1	0	1.15964e-08	0	0	0	0	0	0	0	0	1	0	0	0.664514	0	0	1	NA	NA	NA	0	0	1	0
cg01823718	-1.8316	0.2446	-1.57094	7.02e-14	2.77211e-08	----+----+------+-?-----------	11	24015048	NA	NA	No	1	1	1	5.16067e-09	0	0	0	0	0	0	0	0	1	0	0	0.6312	0	0	1	NA	NA	NA	0	0	1	0
cg17417856	-2.2143	0.2144	-1.57071	5.17e-25	1.80248e-14	------------------?---------+-	19	50191637	NA	PRMT1;C19orf76;PRMT1;PRMT1	No	1	1	1	1.95655e-21	0	0	0	0	0	0	0	0	0	0	0	0.546439	0	0	NA	NA	NA	NA	0	0	0	0
cg25281677	-1.8872	0.2393	-1.57065	3.15e-15	4.91589e-09	-----+---+++------?----------+	11	57248038	NA	NA	No	1	1	1	3.02959e-10	0	0	0	0	0	0	0	0	1	0	0	0.356938	0	0	1	NA	NA	NA	0	0	1	0
cg05522498	-2.0533	0.2235	-1.57058	4.05e-20	9.36407e-12	--+------------+--?-----------	11	126211099	NA	DCPS	No	1	1	1	1.38613e-15	0	0	0	0	0	0	0	0	2	0	0	0.529258	0	0	1	NA	NA	NA	0	0	0	1
cg07434438	-1.8867	0.2479	-1.56964	2.74e-14	1.64136e-08	---+--+-----------?-----------	16	72961899	NA	ZFHX3;ZFHX3	No	1	0	1	3.8616e-09	0	0	0	0	0	0	0	0	2	0	0	0.582571	0	0	1	NA	NA	NA	0	0	0	1
cg24362829	-1.9298	0.2466	-1.56343	5.05e-15	6.39034e-09	+---------++--+---?-------+---	1	178455607	NA	NA	No	1	1	1	5.90829e-10	0	0	0	0	0	0	0	0	1	0	0	0.607999	0	0	1	NA	NA	NA	0	0	1	0
cg24921221	-1.8895	0.2306	-1.56235	2.56e-16	1.21365e-09	---+-+---+--------?--------+--	8	12584192	NA	LONRF1	No	1	1	1	1.859e-11	0	0	0	0	0	0	0	0	1	0	cg24921221	0.414083	0	0	1	5.04e-08	1	NA	0	0	1	0
cg27108889	-2.0031	0.2367	-1.55333	2.62e-17	3.41423e-10	----------++------?----------+	3	128292314	NA	C3orf27	No	1	1	1	6.21885e-12	0	0	0	0	0	0	0	0	1	0	0	0.441129	0	0	1	NA	NA	NA	0	0	1	0
cg24174557	-2.9503	0.1674	-1.54478	1.6e-69	4.50508e-39	------------------?-?---------	17	57903544	NA	TMEM49	No	1	1	1	NA	0	0	0	0	0	0	0	0	1	0	cg24174557	0.268712	0	0	1	3.04e-11	1	NA	0	0	1	0
cg17907003	-2.2003	0.2068	-1.54458	1.93e-26	2.91089e-15	----+-----+-------?-+---------	1	117533414	NA	NA	No	1	1	1	3.1748e-22	0	0	0	0	0	0	0	0	2	0	0	0.634116	0	0	1	NA	NA	NA	0	0	0	1
cg23068772	-2.1848	0.2174	-1.54068	9.29e-24	8.94316e-14	------------------?-----------	7	30737061	NA	NA	No	1	1	1	1.08013e-18	0	0	0	0	0	0	0	0	0	0	0	0.523562	0	0	NA	NA	NA	NA	0	0	0	0
cg00506299	-2.4258	0.2	-1.5359	7.22e-34	2.24617e-19	----------+-+-----?-+---------	3	16469127	NA	RFTN1	No	1	1	1	1.73247e-29	0	0	0	0	0	0	0	0	2	0	cg00506299	0.664374	0	0	1	2.58e-11	1	NA	0	0	0	1
cg12577411	-1.8951	0.2398	-1.53486	2.73e-15	4.53938e-09	---+--+-----------?-----------	6	15551489	NA	DTNBP1;DTNBP1;DTNBP1	No	1	1	1	1.44505e-10	0	0	0	0	0	0	0	0	2	0	0	0.594778	0	0	1	NA	NA	NA	0	0	0	1
cg26315985	-2.0626	0.2112	-1.53407	1.6e-22	4.33026e-13	------+--+-+------?-----+-----	1	65363870	NA	JAK1	No	1	1	1	6.93154e-18	0	0	0	0	0	0	0	0	1	0	0	0.641838	0	0	1	NA	NA	NA	0	0	1	0
cg25423174	-2.3831	0.1968	-1.53372	9.46e-34	2.60731e-19	----------+-------?-----------	3	12236303	NA	NA	No	1	1	1	1.74083e-29	0	0	0	0	0	0	0	0	2	0	cg25423174	0.453803	0	0	1	1.04e-10	1	NA	0	0	0	1
cg09356916	-1.8615	0.2326	-1.53276	1.21e-15	2.88735e-09	---+-+---+-+--+---?-+---------	4	23791473	NA	NA	No	1	1	1	5.0165e-11	0	0	0	0	0	0	0	0	1	0	cg09356916	0.625912	0	10891	1	3.58e-06	1	NA	0	1	1	0
cg13359998	-1.8585	0.2274	-1.52843	3.05e-16	1.33864e-09	---+--------------?---+-----+-	1	230241764	NA	GALNT2	No	1	1	0	3.36723e-12	0	0	0	0	0	0	0	0	2	0	0	0.220041	0	0	1	NA	NA	NA	0	0	0	1
cg08548559	-2.7215	0.1712	-1.52166	6.28e-57	4.03567e-32	------------------?-----------	22	31686097	NA	PIK3IP1;PIK3IP1	No	1	1	1	1.0839e-51	0	0	0	0	0	0	0	0	1	0	cg08548559	0.227349	0	0	1	1.13e-07	1	NA	0	0	1	0
cg03149958	-2.2763	0.1967	-1.52165	5.62e-31	8.94644e-18	------------------?--------+-+	6	36326677	NA	NA	No	1	1	1	3.74819e-26	0	0	0	0	0	0	0	0	1	0	cg03149958	0.722072	0	0	1	5.21e-10	1	NA	0	0	1	0
cg10892950	-1.8126	0.2371	-1.51826	2.08e-14	1.4078e-08	---+-----++---+---?-----------	12	45626938	NA	ANO6;ANO6;ANO6	No	1	1	1	9.60318e-10	0	0	0	0	0	0	0	0	1	0	cg10892950	0.673972	0	0	1	3.7e-06	1	NA	0	0	1	0
cg21120249	-1.9287	0.2402	-1.51445	9.81e-16	2.56678e-09	-----+-----+------+-----------	9	139921971	NA	C9orf139;C9orf139;ABCA2;ABCA2	No	1	1	1	1.94645e-11	0	0	0	0	0	0	0	0	2	0	0	0.544895	0	0	1	NA	NA	NA	0	0	0	1
cg15484033	-1.8741	0.2399	-1.5125	5.61e-15	6.77758e-09	?--+-----+------+-?--------?--	3	86224327	NA	NA	No	1	1	1	NA	0	0	0	0	0	0	0	0	1	0	0	0.598325	0	0	1	NA	NA	NA	0	0	1	0
cg17666418	-1.7922	0.2316	-1.51097	1.01e-14	9.39135e-09	------------------?----+-+----	6	106612002	NA	NA	No	1	1	0	2.4781e-10	0	0	0	0	0	0	0	0	2	0	0	0.165821	0	0	1	NA	NA	NA	0	0	0	1
cg25325512	-2.469	0.1934	-1.50688	2.52e-37	2.74483e-21	------------------?-----------	6	37142220	NA	PIM1	No	1	1	1	3.73932e-33	0	0	0	0	0	0	0	0	2	0	cg25325512	0.329061	0	0	1	1.06e-08	1	NA	0	0	0	1
cg22805381	-2.1461	0.2035	-1.50683	5.45e-26	5.179e-15	------------------?------+----	14	51760188	NA	NA	No	1	1	1	4.26844e-21	0	0	0	0	0	0	0	0	1	0	cg22805381	0.609875	0	0	1	2.83e-07	1	NA	0	0	1	0
cg25966016	-1.8714	0.2308	-1.49959	5.18e-16	1.79944e-09	--------++-++-----?-+---++----	10	134353618	NA	INPP5A	No	1	0	1	1.43246e-10	0	0	0	0	0	0	0	0	2	0	0	0.398426	0	0	1	NA	NA	NA	0	0	0	1
cg08745334	-1.9599	0.2449	-1.49519	1.21e-15	2.88337e-09	?--+-+------------?--------?--	4	1754069	NA	NA	No	1	0	0	NA	0	0	0	0	0	0	0	0	2	0	0	0.56296	0	0	1	NA	NA	NA	0	0	0	1
cg02990302	-1.7914	0.2233	-1.49004	1.04e-15	2.64436e-09	-----+------------?----------+	16	58155189	NA	C16orf80	No	1	1	0	2.82779e-11	0	0	0	0	0	0	0	0	2	0	0	0.356067	0	0	1	NA	NA	NA	0	0	0	1
cg25648203	-1.9875	0.2332	-1.48577	1.54e-17	2.54512e-10	--++--------------?---+-------	5	395444	NA	AHRR	No	1	0	0	3.20843e-12	0	1	0	0	0	0	0	0	0	0	0	0.744629	0	0	NA	NA	NA	NA	0	0	0	0
cg09238801	-1.7101	0.2268	-1.48288	4.71e-14	2.21868e-08	---+--+----+------?-----------	14	74179101	NA	PNMA1;PNMA1	No	1	0	1	9.11022e-09	0	0	0	0	0	0	0	0	1	0	0	0.174177	0	0	1	NA	NA	NA	0	0	1	0
cg09701700	-2.359	0.1923	-1.47816	1.37e-34	8.93452e-20	------------------?-----------	10	104194843	NA	MIR146B	No	1	1	1	4.09261e-30	0	0	0	0	0	0	0	0	1	0	cg09701700	0.330027	0	0	1	2.87e-07	1	NA	0	0	1	0
cg01286624	-1.867	0.2418	-1.47621	1.14e-14	1.00832e-08	---??+-----+------?-+-----+---	2	242874617	NA	NA	No	1	1	0	NA	0	0	0	0	0	0	0	0	2	0	0	0.645431	0	0	1	NA	NA	NA	0	0	0	1
cg23732483	-1.7429	0.2299	-1.47409	3.39e-14	1.84803e-08	------------------?---------++	3	48965611	NA	ARIH2	No	1	1	0	1.85119e-10	0	0	0	0	0	0	0	0	2	0	0	0.178478	0	0	1	NA	NA	NA	0	0	0	1
cg18369972	-1.7906	0.2285	-1.47342	4.68e-15	6.12563e-09	-----+-----+------?---------+-	17	9940121	NA	GAS7;GAS7	No	1	1	0	3.99099e-11	0	0	0	0	0	0	0	0	2	0	0	0.260672	0	0	1	NA	NA	NA	0	0	0	1
cg04232972	-1.8237	0.2401	-1.47106	3.05e-14	1.74076e-08	----------+-------?-----------	16	30671644	NA	NA	No	1	0	0	3.72132e-09	0	0	0	0	0	0	0	0	0	0	0	0.189567	0	0	NA	NA	NA	NA	0	0	0	0
cg04973995	-1.89	0.2151	-1.46962	1.54e-18	7.06959e-11	---+--------------?----+------	10	74057977	NA	NA	No	1	1	1	2.96731e-14	0	0	0	0	0	0	0	0	2	0	0	0.197423	0	0	1	NA	NA	NA	0	0	0	1
cg24397007	-2.2232	0.2052	-1.46579	2.32e-27	9.00347e-16	?-----------------?--------?--	2	28619094	NA	FOSL2	No	1	1	1	NA	0	0	0	0	0	0	0	0	2	0	0	0.546821	0	0	1	NA	NA	NA	0	0	0	1
cg12644285	-2.4797	0.1828	-1.46457	6.62e-42	8.04956e-24	---+--+-----------?-+---------	15	93570953	NA	CHD2	No	1	1	1	1.53693e-37	0	0	0	0	0	0	0	0	2	0	cg12644285	0.552066	0	0	1	3.46e-09	1	NA	0	0	0	1
cg20995564	-2.7806	0.1627	-1.46256	1.65e-65	7.39498e-37	------------------?-----------	2	145172035	NA	ZEB2;ZEB2	No	1	1	1	4.52239e-62	0	0	0	0	0	0	0	0	2	0	cg20995564	0.615452	0	0	1	1.84e-20	1	NA	0	0	0	1
cg26645237	-1.7729	0.2397	-1.4623	1.41e-13	4.09701e-08	--------------+---?-----------	5	157733288	NA	NA	No	1	1	0	9.97298e-09	0	0	0	0	0	0	0	0	1	0	cg26645237	0.717684	0	0	1	5.31e-06	1	NA	0	0	1	0
cg08922729	-2.2865	0.1951	-1.46182	9.88e-32	3.41749e-18	------------------?------+----	1	21913557	NA	NA	No	1	1	1	2.53039e-27	0	0	0	0	0	0	0	0	2	0	cg08922729	0.471308	0	0	1	2.99e-06	1	NA	0	0	0	1
cg13033858	-2.4018	0.1855	-1.45412	2.32e-38	7.33231e-22	------------------?-----------	12	109248326	NA	SSH1;SSH1	No	1	1	1	1.36485e-34	0	0	0	0	0	0	0	0	1	0	cg13033858	0.559277	0	0	1	1.38e-12	1	NA	0	0	1	0
cg04433322	-1.7433	0.2347	-1.45157	1.09e-13	3.54704e-08	--+--+---+----+---?--------+--	17	42346894	NA	SLC4A1	No	1	1	1	1.52778e-08	0	0	0	0	0	0	0	0	1	0	cg04433322	0.59247	0	0	1	6.06e-07	1	NA	0	0	1	0
cg16204414	-2.0865	0.2093	-1.45033	2.06e-23	1.39221e-13	------------------?-+---------	3	10325494	NA	C3orf42	No	1	1	1	2.69083e-18	0	0	0	0	0	0	0	0	0	0	0	0.756142	0	0	NA	NA	NA	NA	0	0	0	0
cg08327428	-1.8426	0.2385	-1.44812	1.1e-14	9.85522e-09	+-++-+---?--------?-----------	10	109641026	NA	NA	No	1	1	0	NA	0	0	0	0	0	0	0	0	1	0	cg08327428	0.580091	0	0	1	1.65e-05	1	NA	0	0	1	0
cg25649895	-1.8812	0.2422	-1.44729	7.93e-15	8.21959e-09	--+---------------?-+---------	17	48356195	NA	TMEM92;TMEM92	No	1	1	1	6.32139e-10	0	0	0	0	0	0	0	0	2	0	cg25649895	0.502113	0	162461	1	8.3e-07	1	NA	0	1	0	1
cg07551060	-2.02	0.2041	-1.44331	4.24e-23	2.07674e-13	-----+---+--------?-----------	10	121075316	NA	GRK5	No	1	1	1	1.12558e-18	0	0	0	0	0	0	0	0	2	0	0	0.262403	0	0	1	NA	NA	NA	0	0	0	1
cg26878655	-1.751	0.2426	-1.43976	5.29e-13	8.55389e-08	---++----+---+----?-----------	17	38481877	NA	RARA;RARA;RARA	No	1	1	0	1.72557e-08	0	0	0	0	0	0	0	0	1	0	0	0.650435	0	0	1	NA	NA	NA	0	0	1	0
cg01973676	-1.8845	0.2287	-1.43957	1.7e-16	9.65836e-10	------------------?-----------	7	101596404	NA	CUX1;CUX1;CUX1	No	1	1	0	1.93735e-12	0	0	0	0	0	0	0	0	0	0	0	0.209434	0	0	NA	NA	NA	NA	0	0	0	0
cg06647068	-2.221	0.1849	-1.43845	3.11e-33	5.03661e-19	-----------+------?-----------	12	104853274	NA	CHST11	No	1	1	1	7.4629e-29	0	0	0	0	0	0	0	0	2	0	0	0.294738	0	0	1	NA	NA	NA	0	0	0	1
cg01243823	-2.5662	0.1662	-1.43104	8.2e-54	2.12153e-30	------------------?-----------	16	50732212	NA	NOD2	No	1	1	1	1.76532e-47	0	0	0	0	0	0	0	0	1	0	cg01243823	0.259151	0	64127	1	1.77e-09	1	NA	0	1	1	0
cg16903811	-1.7091	0.2333	-1.42898	2.4e-13	5.50241e-08	-----+----+---+---?------+---+	22	21316245	NA	NA	No	1	0	1	2.87789e-08	0	0	0	0	0	0	0	0	1	0	0	0.194796	0	0	1	NA	NA	NA	0	0	1	0
cg01231543	-2.0626	0.2177	-1.42628	2.7e-21	2.08164e-12	------+---+-------?-+--+--+-?-	16	68741748	NA	NA	No	1	1	1	7.73104e-17	0	0	0	0	0	0	0	0	2	0	0	0.70278	0	0	1	NA	NA	NA	0	0	0	1
cg26581729	-2.1567	0.1996	-1.41978	3.34e-27	1.10107e-15	--+---------------------+-----	9	139939792	NA	NPDC1	No	1	1	1	1.82688e-22	0	0	0	0	0	0	0	0	2	0	0	0.407682	0	56654	1	NA	NA	NA	0	1	0	1
cg02387843	-1.7855	0.2402	-1.41218	1.07e-13	3.50151e-08	--++-+--------+---?-+------+--	4	9892887	NA	SLC2A9;SLC2A9	No	1	1	1	6.61514e-08	0	0	0	0	0	0	0	0	1	0	0	0.643282	0	0	1	NA	NA	NA	0	0	1	0
cg15058210	-1.7354	0.2316	-1.41182	6.66e-14	2.69145e-08	--++++----+-------?-----------	2	240196877	NA	HDAC4	No	1	0	0	5.20923e-09	0	0	0	0	0	0	0	0	0	0	0	0.165948	0	0	NA	NA	NA	NA	0	0	0	0
cg14531564	-1.8467	0.2456	-1.41083	5.56e-14	2.43528e-08	------------+-+---?-+---------	1	1154853	NA	SDF4;SDF4	No	1	1	1	1.20072e-08	0	0	0	0	0	0	0	0	0	0	0	0.681021	0	0	NA	NA	NA	NA	0	0	0	0
cg26182406	-2.0108	0.2121	-1.40838	2.51e-21	1.99767e-12	----------+-------?-+---------	14	105491309	NA	NA	No	1	1	1	8.33028e-17	0	0	0	0	0	0	0	0	1	0	cg26182406	0.46274	0	0	1	6.52e-06	1	NA	0	0	1	0
cg00464046	-1.9714	0.2148	-1.40504	4.41e-20	9.81143e-12	--+--+---+-+------?-----------	7	134854551	NA	C7orf49;C7orf49;C7orf49	No	1	1	1	2.06268e-15	0	0	0	0	0	0	0	0	1	0	0	0.485901	0	0	1	NA	NA	NA	0	0	1	0
cg16037711	-1.9256	0.2204	-1.40482	2.44e-18	9.12015e-11	-----------+------?-----------	1	59280841	NA	NA	No	1	1	1	3.67867e-13	0	0	0	0	0	0	0	0	2	0	0	0.370051	0	0	1	NA	NA	NA	0	0	0	1
cg25230327	-1.9078	0.2041	-1.40474	9.02e-21	4.06722e-12	--+------+--------?---------+-	8	82042993	NA	NA	No	1	1	1	4.02417e-17	0	0	0	0	0	0	0	0	2	0	0	0.297465	0	55824	1	NA	NA	NA	0	1	0	1
cg25064552	-1.8815	0.2218	-1.40306	2.21e-17	3.10839e-10	---------+----+---?-----------	1	153938859	NA	SLC39A1	No	1	1	0	2.32319e-11	0	0	0	0	0	0	0	0	1	0	0	0.738033	0	0	1	NA	NA	NA	0	0	1	0
cg13607323	-1.7535	0.2409	-1.40187	3.38e-13	6.65695e-08	--+-++------------?-----------	5	124526339	NA	NA	No	1	1	1	5.2751e-08	0	0	0	0	0	0	0	0	1	0	cg13607323	0.540213	0	0	1	4.45e-07	1	NA	0	0	1	0
cg07708487	-1.7693	0.2313	-1.40086	2e-14	1.37739e-08	------------+-----?-----------	16	89387014	NA	ANKRD11	No	1	0	1	2.03729e-09	0	0	0	0	0	0	0	0	2	0	cg07708487	0.453792	0	0	1	3.69e-05	1	NA	0	0	0	1
cg03900492	-1.7562	0.2372	-1.39972	1.33e-13	3.95941e-08	--+--------+------?-+-+-------	7	157345659	NA	PTPRN2;PTPRN2;PTPRN2	No	1	1	0	8.26408e-09	0	0	0	0	0	0	0	0	0	0	0	0.68853	0	0	NA	NA	NA	NA	0	0	0	0
cg03354554	-1.9199	0.2101	-1.3984	6.4e-20	1.20759e-11	-----+------------?-+------+--	11	9781412	NA	NA	No	1	1	1	7.86736e-15	0	0	0	0	0	0	0	0	1	0	0	0.208492	0	0	1	NA	NA	NA	0	0	1	0
cg18192491	-1.9336	0.2162	-1.39661	3.8e-19	3.24721e-11	---+-----+-+--+---?-----------	6	114384871	NA	HS3ST5	No	1	1	1	3.39711e-14	0	0	0	0	0	0	0	0	1	0	0	0.625711	0	0	1	NA	NA	NA	0	0	1	0
cg10864794	-2.2392	0.1927	-1.39324	3.28e-31	6.64135e-18	----------+-------?--------+--	5	78203170	NA	ARSB;ARSB	No	1	1	1	2.27935e-26	0	0	0	0	0	0	0	0	2	0	0	0.684527	0	0	1	NA	NA	NA	0	0	0	1
cg26559804	-1.9489	0.2209	-1.39171	1.13e-18	5.93741e-11	--+--+--------+---?-----+----+	11	128391271	NA	ETS1;ETS1;ETS1	No	1	1	1	4.83307e-12	0	0	0	0	0	0	0	0	0	0	0	0.227398	0	0	NA	NA	NA	NA	0	0	0	0
cg24512093	-1.8264	0.2199	-1.38376	9.88e-17	7.1537e-10	---++-------------?-----------	3	78698151	NA	ROBO1;ROBO1;ROBO1;ROBO1	No	1	1	1	1.22825e-12	0	0	0	0	0	0	0	0	1	0	0	0.555362	0	0	1	NA	NA	NA	0	0	1	0
cg01020263	-1.7293	0.2167	-1.3808	1.45e-15	3.18807e-09	------+---+-------?-----------	16	50732073	NA	NOD2	No	1	0	1	9.50801e-10	0	0	0	0	0	0	0	0	0	0	0	0.117696	0	0	NA	NA	NA	NA	0	0	0	0
cg22995042	-1.7237	0.2393	-1.38014	5.86e-13	9.05421e-08	------+--++++-----?--------+--	10	4093925	NA	NA	No	1	0	0	5.07392e-08	0	0	0	0	0	0	0	0	2	0	0	0.752509	0	0	1	NA	NA	NA	0	0	0	1
cg26810908	-1.6949	0.2334	-1.37609	3.84e-13	7.15001e-08	--+++----+-+------?---------+-	1	238054569	NA	ZP4;LOC100130331	No	1	1	0	1.04598e-08	0	0	0	0	0	0	0	0	1	0	cg26810908	0.72503	0	0	1	8.06e-06	1	NA	0	0	1	0
cg11746996	-1.7585	0.239	-1.37486	1.85e-13	4.75544e-08	---+------+---+---?-----------	13	69459533	NA	NA	No	1	0	0	2.01734e-08	0	0	0	0	0	0	0	0	1	0	0	0.493047	0	0	1	NA	NA	NA	0	0	1	0
cg24304210	-2.0984	0.1963	-1.36858	1.11e-26	2.13928e-15	------------------?-----------	11	77118761	NA	PAK1;PAK1	No	1	1	1	7.30933e-23	0	0	0	0	0	0	0	0	2	0	0	0.491322	0	0	1	NA	NA	NA	0	0	0	1
cg10207609	-1.6837	0.2344	-1.36783	6.8e-13	9.83878e-08	-----------++-----?-----------	7	80267619	NA	CD36;CD36;CD36	No	1	1	0	8.10648e-08	0	0	0	0	0	0	0	0	2	0	0	0.693417	0	0	1	NA	NA	NA	0	0	0	1
cg02893429	-2.1875	0.1829	-1.36293	5.91e-33	7.19138e-19	----------+-------?-----------	2	38404263	NA	C2orf58	No	1	1	1	9.79817e-29	0	0	0	0	0	0	0	0	2	0	0	0.44193	0	0	1	NA	NA	NA	0	0	0	1
cg07195224	-1.7201	0.223	-1.36173	1.21e-14	1.03986e-08	---+-+----+-------?---+-----+-	1	159047034	NA	AIM2	No	1	1	0	9.01011e-11	0	0	0	0	0	0	0	0	0	0	0	0.171198	0	0	NA	NA	NA	NA	0	0	0	0
cg03038262	-1.8418	0.2184	-1.35713	3.4e-17	3.95232e-10	---------+----+---?-+---+-+---	11	315262	NA	IFITM1	No	1	1	1	1.41825e-11	0	0	0	0	0	0	0	0	0	0	0	0.479274	0	0	NA	NA	NA	NA	0	0	0	0
cg26307105	-1.7704	0.2027	-1.35185	2.42e-18	9.08052e-11	---------+--------?-+---------	19	17861017	NA	FCHO1;FCHO1;FCHO1;FCHO1	No	1	0	1	2.47661e-13	0	0	0	0	0	0	0	0	1	0	0	0.623446	0	0	1	NA	NA	NA	0	0	1	0
cg19050940	-1.664	0.23	-1.34754	4.63e-13	7.94252e-08	---+-----+-+------?--------+--	13	76445108	NA	NA	No	1	1	1	3.49075e-08	0	0	0	0	0	0	0	0	1	0	0	0.584187	0	0	1	NA	NA	NA	0	0	1	0
cg05438378	-2.1563	0.1879	-1.3473	1.76e-30	1.68468e-17	-----+------------?-+---------	15	67383736	NA	SMAD3	No	1	1	1	7.53876e-26	0	0	0	0	0	0	0	0	2	0	0	0.226217	0	0	1	NA	NA	NA	0	0	0	1
cg16708465	-1.866	0.2103	-1.34716	7.1e-19	4.59583e-11	------------------?-----------	13	95933097	NA	ABCC4;ABCC4	No	1	0	1	3.11618e-14	0	0	0	0	0	0	0	0	1	0	0	0.665178	0	0	1	NA	NA	NA	0	0	1	0
cg05845030	-1.6563	0.2231	-1.34366	1.13e-13	3.61001e-08	---+-+---+-++-+---?-----------	12	91573247	NA	DCN;DCN;DCN;DCN;DCN;DCN;DCN	No	1	1	1	3.01878e-09	0	0	0	0	0	0	0	0	1	0	0	0.485059	0	0	1	NA	NA	NA	0	0	1	0
cg25001190	-2.3146	0.1736	-1.339	1.46e-40	4.45566e-23	------------------?-----------	1	61668835	NA	NFIA;NFIA;NFIA;NFIA	No	1	1	1	6.02248e-37	0	0	0	0	0	0	0	0	2	0	0	0.630184	0	0	1	NA	NA	NA	0	0	0	1
cg21241410	-1.7224	0.2178	-1.33867	2.6e-15	4.42056e-09	+-----------------?----------+	2	43267816	NA	NA	No	1	1	0	7.5053e-11	0	0	0	0	0	0	0	0	2	0	0	0.232029	0	0	1	NA	NA	NA	0	0	0	1
cg20692268	-1.9989	0.1948	-1.33767	1.07e-24	2.70039e-14	--------------+---?-----------	1	25358981	NA	NA	No	1	1	1	1.33853e-20	0	0	0	0	0	0	0	0	1	0	cg20692268	0.320633	0	0	1	4.42e-08	1	NA	0	0	1	0
cg25100871	-1.7059	0.2303	-1.32839	1.27e-13	3.86214e-08	-----+-----+------?----------+	3	52039819	NA	NA	No	1	0	1	8.10383e-08	0	0	0	0	0	0	0	0	2	0	0	0.363202	0	0	1	NA	NA	NA	0	0	0	1
cg03139435	-1.6531	0.2194	-1.32752	4.85e-14	2.25471e-08	-----------+------?-+-------+-	20	54966401	NA	AURKA;AURKA;AURKA;CSTF1;AURKA;CSTF1;AURKA;AURKA;CSTF1	No	1	1	0	9.59198e-10	0	0	0	0	0	0	0	0	2	0	0	0.224581	0	0	1	NA	NA	NA	0	0	0	1
cg04158018	-1.9738	0.199	-1.32737	3.43e-23	1.84463e-13	------------------?-----------	12	54696210	NA	NFE2	No	1	1	1	9.30212e-19	0	0	0	0	0	0	0	0	2	0	0	0.270961	0	0	1	NA	NA	NA	0	0	0	1
cg04193065	-1.7868	0.2114	-1.3265	2.85e-17	3.58234e-10	-----+---+--------?-+---------	15	31528995	NA	NA	No	1	1	1	4.61689e-13	0	0	0	0	0	0	0	0	1	0	0	0.607207	0	0	1	NA	NA	NA	0	0	1	0
cg07469815	-1.9419	0.2029	-1.32631	1.04e-21	1.22643e-12	--+--+----+-------??--------+-	2	174049232	NA	ZAK;ZAK	No	1	1	1	NA	0	0	0	0	0	0	0	0	2	0	cg07469815	0.640878	0	0	1	3.73e-07	1	NA	0	0	0	1
cg02210115	-1.9989	0.201	-1.32516	2.65e-23	1.60101e-13	---------+--------?-----------	13	49990767	NA	CAB39L	No	1	1	1	2.54398e-18	0	0	0	0	0	0	0	0	2	0	0	0.579067	0	0	1	NA	NA	NA	0	0	0	1
cg04671742	-1.8213	0.2122	-1.32447	9.27e-18	1.91814e-10	-----+------------?-+---------	12	6881997	NA	LAG3;LAG3	No	1	1	1	2.55302e-12	0	0	0	0	0	0	0	0	0	0	0	0.586198	0	0	NA	NA	NA	NA	0	0	0	0
cg00275828	-1.6902	0.2179	-1.32232	8.62e-15	8.60972e-09	--------------+---?-+---------	17	39222690	NA	KRTAP2-4	No	1	1	1	6.2608e-10	0	0	0	0	0	0	0	0	1	0	0	0.520285	0	0	1	NA	NA	NA	0	0	1	0
cg17215278	-1.6966	0.2338	-1.32161	4.01e-13	7.32414e-08	--+---+----+------?--------+--	1	117114263	NA	CD58;CD58;CD58	No	1	0	1	7.73509e-08	0	0	0	0	0	0	0	0	2	0	0	0.420125	0	0	1	NA	NA	NA	0	0	0	1
cg04777348	-1.6618	0.2294	-1.31983	4.37e-13	7.68457e-08	+-+------+--------?-+---------	1	92952897	NA	GFI1;GFI1	No	1	1	1	5.57759e-08	0	0	0	0	0	0	0	0	0	0	0	0.53132	0	0	NA	NA	NA	NA	0	0	0	0
cg14959425	-1.7903	0.2169	-1.3179	1.52e-16	9.10002e-10	--+--+----+-------?-----+-----	7	20447707	NA	ITGB8	No	1	1	1	9.83298e-12	0	0	0	0	0	0	0	0	2	0	0	0.691248	0	0	1	NA	NA	NA	0	0	0	1
cg04465154	-2.0518	0.1836	-1.31592	5.38e-29	1.1188e-16	--+---------+-----?-----------	8	9045558	NA	NA	No	1	1	1	5.00214e-24	0	0	0	0	0	0	0	0	2	0	cg04465154	0.368509	0	0	1	1.66e-06	1	NA	0	0	0	1
cg24954967	-1.975	0.2078	-1.31474	2.01e-21	1.76659e-12	------+--+-+------?-+---??-+--	3	46130858	NA	NA	No	1	1	1	NA	0	0	0	0	0	0	0	0	0	0	0	0.661654	0	0	1	NA	NA	NA	0	0	0	0
cg07094298	-2.8226	0.1486	-1.31131	2.1e-80	4.46372e-45	?-----------------?--------?--	4	2748026	NA	TNIP2;TNIP2	No	1	1	1	NA	0	0	0	0	0	0	0	0	1	0	0	0.283129	0	0	1	NA	NA	NA	0	0	1	0
cg03800922	-1.7215	0.2377	-1.31069	4.36e-13	7.68163e-08	--+--+------------?-----------	6	74290220	NA	NA	No	1	0	1	7.0577e-08	0	0	0	0	0	0	0	0	2	0	0	0.16634	0	0	1	NA	NA	NA	0	0	0	1
cg04657325	-1.5951	0.2076	-1.30506	1.54e-14	1.18827e-08	-----+---+--------?-----------	4	185435601	NA	NA	No	1	1	1	1.33305e-09	0	0	0	0	0	0	0	0	2	0	0	0.215112	0	0	1	NA	NA	NA	0	0	0	1
cg22396959	-1.8317	0.2135	-1.30467	9.61e-18	1.95671e-10	?----+------------?-+------?--	1	57013771	NA	PPAP2B;PPAP2B	No	1	1	1	NA	0	0	0	0	0	0	0	0	2	0	0	0.443856	0	0	1	NA	NA	NA	0	0	0	1
cg03125341	-1.8045	0.2176	-1.30188	1.09e-16	7.56597e-10	?----++-----------?----+---?--	6	157882207	NA	ZDHHC14;ZDHHC14	No	1	1	1	NA	0	0	0	0	0	0	0	0	1	0	0	0.340114	0	0	1	NA	NA	NA	0	0	1	0
cg11753018	-2.0082	0.1983	-1.3006	4.2e-24	5.75687e-14	---+----------+---?-----------	10	45469396	NA	RASSF4	No	1	1	1	3.52175e-19	0	0	0	0	0	0	0	0	1	0	0	0.49109	0	83937	1	NA	NA	NA	0	1	1	0
cg13707794	-1.6565	0.2177	-1.29981	2.79e-14	1.65599e-08	-----------+---+--?----+------	21	35889668	NA	RCAN1;RCAN1;RCAN1	No	1	1	1	2.60469e-09	0	0	0	0	0	0	0	0	2	0	0	0.242386	0	0	1	NA	NA	NA	0	0	0	1
cg06532880	-1.6624	0.2192	-1.29647	3.33e-14	1.82759e-08	-----------+------?-----------	5	176731545	NA	PRELID1;RAB24;RAB24	No	1	1	1	1.57674e-09	0	0	0	0	0	0	0	0	1	0	0	0.201344	0	0	1	NA	NA	NA	0	0	1	0
cg09380069	-1.6022	0.2197	-1.29345	3.03e-13	6.2624e-08	------------------?-++------+-	17	53847116	NA	PCTP;PCTP	No	1	1	1	4.677e-09	0	0	0	0	0	0	0	0	2	0	0	0.362753	0	0	1	NA	NA	NA	0	0	0	1
cg18942579	-2.6408	0.1468	-1.29325	2.46e-72	1.26305e-40	------------------?-+---------	17	57915773	NA	TMEM49	No	1	1	1	2.09006e-67	0	0	0	0	0	0	0	0	0	0	0	0.454966	0	0	NA	NA	NA	NA	0	0	0	0
cg23119026	-1.7314	0.2295	-1.29248	4.6e-14	2.19016e-08	--+-------+-------?-----+-----	2	20776830	NA	NA	No	1	1	1	2.1738e-08	0	0	0	0	0	0	0	0	1	0	0	0.502331	0	0	1	NA	NA	NA	0	0	1	0
cg00548098	-1.9011	0.202	-1.28765	4.89e-21	2.89309e-12	----+-------------?-----------	16	11295667	NA	NA	No	1	1	1	5.18345e-16	0	0	0	0	0	0	0	0	2	0	cg00548098	0.461074	0	0	1	4.63e-07	1	NA	0	0	0	1
cg03875678	-1.6624	0.2203	-1.2835	4.47e-14	2.15543e-08	--+++----+--+-+-----+---------	14	25103546	NA	GZMB	No	1	1	1	9.52866e-08	0	0	0	0	0	0	0	0	1	0	0	0.292076	0	3002	1	NA	NA	NA	0	1	1	0
cg21990700	-1.8901	0.1998	-1.27805	3.15e-21	2.26922e-12	--+--+----+-------?-----------	12	7260776	NA	LOC283314;C1RL	No	1	1	1	3.47362e-16	0	0	0	0	0	0	0	0	2	0	0	0.214101	0	51279	1	NA	NA	NA	0	1	0	1
cg07807757	-1.7573	0.2156	-1.27215	3.66e-16	1.48311e-09	---------+--+-----?-+------+--	7	50894570	NA	NA	No	1	1	1	7.27178e-11	0	0	0	0	0	0	0	0	1	0	0	0.498505	0	0	1	NA	NA	NA	0	0	1	0
cg07121693	-1.6517	0.2277	-1.27088	4.04e-13	7.36386e-08	-----+----+-+-----?-----------	10	44148437	NA	NA	No	1	1	1	1.50401e-08	0	0	0	0	0	0	0	0	1	0	cg07121693	0.47132	0	0	1	3.77e-07	1	NA	0	0	1	0
cg06826457	-1.6824	0.2224	-1.26868	3.9e-14	1.997e-08	+----+--+-----+---?----------+	12	12867669	NA	NA	No	1	1	1	2.58368e-08	0	0	0	0	0	0	0	0	1	0	0	0.222361	0	0	1	NA	NA	NA	0	0	1	0
cg09516200	-1.6114	0.2229	-1.26703	4.85e-13	8.15002e-08	-----+---++----+--?-+---------	17	78735324	NA	RPTOR;RPTOR	No	1	0	1	8.66387e-08	0	0	0	0	0	0	0	0	2	0	0	0.149308	0	0	1	NA	NA	NA	0	0	0	1
cg01671681	-1.9247	0.1922	-1.26108	1.34e-23	1.09723e-13	---------+------+-?-----------	3	155421735	NA	PLCH1	No	1	1	1	1.14076e-19	0	0	0	0	0	0	0	0	2	0	0	0.60289	0	0	1	NA	NA	NA	0	0	0	1
cg10552523	-2.0636	0.1865	-1.25786	1.83e-28	2.20378e-16	------------------?-----------	11	313478	NA	IFITM1	No	1	1	1	1.74209e-23	0	0	0	0	0	0	0	0	1	0	0	0.330901	0	8519	1	NA	NA	NA	0	1	1	0
cg16246545	-2.2933	0.1696	-1.25396	1.22e-41	1.1277e-23	-----+------------?-----------	1	120255941	NA	PHGDH	No	1	1	1	6.52953e-38	0	0	0	0	0	0	0	0	0	0	0	0.417264	0	0	NA	NA	NA	NA	0	0	0	0
cg16551670	-1.7328	0.2132	-1.25095	4.33e-16	1.62744e-09	----------+++-----?-----------	5	106637856	NA	NA	No	1	1	0	1.98126e-11	0	0	0	0	0	0	0	0	1	0	0	0.637724	0	0	1	NA	NA	NA	0	0	1	0
cg06881965	-2.01	0.1837	-1.24878	7.47e-28	4.80562e-16	------------------?-----------	14	69600007	NA	DCAF5	No	1	1	1	1.02744e-23	0	0	0	0	0	0	0	0	2	0	cg06881965	0.444685	0	0	1	1.91e-05	1	NA	0	0	0	1
cg14024579	-1.6826	0.2201	-1.24487	2.11e-14	1.4187e-08	---+-+------------?--------++-	9	139332845	NA	INPP5E	No	1	1	1	4.50356e-10	0	0	0	0	0	0	0	0	1	0	0	0.50578	0	0	1	NA	NA	NA	0	0	1	0
cg03929796	-1.6447	0.2178	-1.24478	4.36e-14	2.12569e-08	-----------+-+------+-----++--	3	52231840	NA	ALAS1;ALAS1	No	1	1	1	3.32661e-08	0	0	0	0	0	0	0	0	0	0	0	0.203408	0	0	NA	NA	NA	NA	0	0	0	0
cg27117792	-1.7102	0.2061	-1.24411	1.06e-16	7.4536e-10	---+-+----+-------?-----------	12	102330180	NA	NA	No	1	1	0	2.74594e-12	0	0	0	0	0	0	0	0	2	0	0	0.255088	0	0	1	NA	NA	NA	0	0	0	1
cg05673882	-2.3148	0.1586	-1.24392	3.04e-48	2.52992e-27	-----+------------?-----------	5	74862702	NA	POLK	No	1	1	1	3.88854e-43	0	0	0	0	0	0	0	0	1	0	cg05673882	0.28188	0	0	1	1.23e-10	1	NA	0	0	1	0
cg24067911	-1.7429	0.2042	-1.24093	1.43e-17	2.43584e-10	-----------+------?-+---------	6	16729610	NA	ATXN1;ATXN1	No	1	1	1	7.03077e-13	0	0	0	0	0	0	0	0	2	0	0	0.313799	0	0	1	NA	NA	NA	0	0	0	1
cg25112191	-1.7015	0.2312	-1.23853	1.86e-13	4.77981e-08	----------+-------------------	1	151804260	NA	RORC;RORC	No	1	1	1	1.74914e-08	0	0	0	0	0	0	0	0	2	0	0	0.616504	0	0	1	NA	NA	NA	0	0	0	1
cg25278941	-1.642	0.2132	-1.23805	1.32e-14	1.09387e-08	------------------?--------+--	6	139795527	NA	NA	No	1	1	0	1.05315e-09	0	0	0	0	0	0	0	0	2	0	0	0.259751	0	0	1	NA	NA	NA	0	0	0	1
cg16936953	-2.8623	0.1335	-1.23248	6.35e-102	6.02753e-57	------------------?-----------	17	57915665	NA	TMEM49	No	1	1	1	2.50218e-98	0	0	0	0	0	0	0	0	1	0	cg16936953	0.434898	0	0	1	8.47e-19	1	NA	0	0	1	0
cg14277403	-1.6898	0.2069	-1.2311	3.16e-16	1.36605e-09	---+-+----++------?--------+++	9	100748520	NA	ANP32B	No	1	1	1	1.5489e-11	0	0	0	0	0	0	0	0	1	0	0	0.665943	0	0	1	NA	NA	NA	0	0	1	0
cg17901584	-2.1701	0.17	-1.23009	2.49e-37	2.72608e-21	----------+-------?-----------	1	55353706	NA	DHCR24	No	1	1	1	1.09922e-32	0	0	0	0	0	0	0	0	2	0	0	0.450207	0	0	1	NA	NA	NA	0	0	0	1
cg08726522	-1.6225	0.2133	-1.21844	2.82e-14	1.6669e-08	---------+--+-----?-----------	11	8739587	NA	ST5;ST5;ST5	No	1	1	0	1.24094e-09	0	0	0	0	0	0	0	0	2	0	0	0.438255	0	0	1	NA	NA	NA	0	0	0	1
cg01875596	-1.5831	0.2174	-1.21618	3.26e-13	6.52604e-08	------------+-----?-------+--+	18	22933696	NA	ZNF521	No	1	1	1	1.49401e-08	0	0	0	0	0	0	0	0	1	0	0	0.712746	0	0	1	NA	NA	NA	0	0	1	0
cg13661827	-1.8054	0.1922	-1.21239	5.83e-21	3.19218e-12	------------+-----?--------+--	9	111885602	NA	NA	No	1	0	1	1.15541e-15	0	0	0	0	0	0	0	0	2	0	cg13661827	0.409795	0	0	1	1.15e-05	1	NA	0	0	0	1
cg23680451	-1.5452	0.2149	-1.21231	6.53e-13	9.62437e-08	------------------?----+-+----	10	3823790	NA	KLF6;KLF6;KLF6;KLF6	No	1	1	0	1.03257e-07	0	0	0	0	0	0	0	0	0	0	0	0.198793	0	0	NA	NA	NA	NA	0	0	0	0
cg26165146	-1.7758	0.1866	-1.21106	1.81e-21	1.66464e-12	--+--------++-----?-----------	12	27484656	NA	ARNTL2	No	1	1	1	3.96365e-16	0	0	0	0	0	0	0	0	1	0	cg26165146	0.619199	0	0	1	8.23e-06	1	NA	0	0	1	0
cg13480465	-1.6076	0.2226	-1.20817	5.1e-13	8.38007e-08	--+-++---+--------?----------+	4	16795757	NA	LDB2;LDB2	No	1	1	1	7.65226e-09	0	0	0	0	0	0	0	0	1	0	0	0.675594	0	0	1	NA	NA	NA	0	0	1	0
cg04121771	-1.9371	0.2025	-1.20433	1.12e-21	1.27914e-12	-----+--------------+----+----	3	149191624	NA	TM4SF4	No	1	1	1	1.10638e-15	0	0	0	0	0	0	0	0	2	0	0	0.455549	0	0	1	NA	NA	NA	0	0	0	1
cg07243202	-1.6944	0.2108	-1.20397	9.14e-16	2.46795e-09	---------+-+------?-+---------	8	134315520	NA	NA	No	1	1	1	8.8735e-11	0	0	0	0	0	0	0	0	2	0	0	0.38906	0	0	1	NA	NA	NA	0	0	0	1
cg15466952	-1.9409	0.1836	-1.20176	4.11e-26	4.42999e-15	--------------+---?-----------	1	65889855	NA	LEPR;LEPR;LEPROT;LEPR	No	1	1	1	2.74034e-20	0	0	0	0	0	0	0	0	1	0	0	0.594869	0	0	1	NA	NA	NA	0	0	1	0
cg27093918	-2.0454	0.1735	-1.20013	4.51e-32	2.21285e-18	-----+---+--+-----?-----------	16	69564625	NA	NA	No	1	1	1	3.83236e-27	0	0	0	0	0	0	0	0	1	0	cg27093918	0.249865	0	0	1	1.71e-05	1	NA	0	0	1	0
cg15947301	-1.6363	0.214	-1.19933	2.08e-14	1.40629e-08	---------+--+-----?-+---------	17	3462082	NA	TRPV3	No	1	0	1	1.5145e-08	0	0	0	0	0	0	0	0	1	0	0	0.326164	0	0	1	NA	NA	NA	0	0	1	0
cg01437204	-1.551	0.2141	-1.19206	4.37e-13	7.68556e-08	--+--+------+-----?-----------	1	202130344	NA	PTPN7;PTPN7	No	1	1	0	1.27909e-08	0	0	0	0	0	0	0	0	2	0	0	0.198032	0	5778	1	NA	NA	NA	0	1	0	1
cg09152259	-2.1447	0.1718	-1.19194	9.25e-36	2.01542e-20	------------------?-+---------	2	128156114	NA	NA	No	1	1	1	9.25672e-31	0	0	0	0	0	0	0	0	2	0	cg09152259	0.311122	0	0	1	2.09e-05	1	NA	0	0	0	1
cg23684410	-1.6987	0.2044	-1.19105	9.35e-17	6.93804e-10	---------+--------?-+---------	11	116897558	NA	SIK3	No	1	1	1	2.3088e-12	0	0	0	0	0	0	0	0	1	0	0	0.355152	0	0	1	NA	NA	NA	0	0	1	0
cg19103429	-1.7629	0.1965	-1.19068	2.91e-19	2.80161e-11	----------+-------?+----------	7	92460784	NA	CDK6;CDK6	No	1	1	1	4.12646e-15	0	0	0	0	0	0	0	0	2	0	0	0.219905	0	0	1	NA	NA	NA	0	0	0	1
cg20782117	-1.6874	0.2085	-1.18989	5.75e-16	1.90593e-09	-----+------+-----?-----------	7	95865631	NA	SLC25A13;SLC25A13;SLC25A13	No	1	1	1	2.28428e-11	0	0	0	0	0	0	0	0	2	0	0	0.492907	0	0	1	NA	NA	NA	0	0	0	1
cg02039839	-1.6419	0.2141	-1.18811	1.72e-14	1.26685e-08	--++-+---+-+--+---?-+--------+	7	1015730	NA	COX19	No	1	1	1	2.51936e-09	0	0	0	0	0	0	0	0	1	0	cg02039839	0.509149	cg02039839	0	1	1.61e-07	1	NA	1	0	1	0
cg04949225	-1.6426	0.1994	-1.18802	1.73e-16	9.76256e-10	-----------+------?-----------	13	50796845	NA	NA	No	1	1	1	5.66945e-12	0	0	0	0	0	0	0	0	2	0	0	0.277771	0	0	1	NA	NA	NA	0	0	0	1
cg07955474	-1.9524	0.1851	-1.18657	5.19e-26	5.04168e-15	------------+-----?-----------	16	85935556	NA	IRF8	No	1	1	1	3.6253e-21	0	0	0	0	0	0	0	0	1	0	0	0.53617	0	0	1	NA	NA	NA	0	0	1	0
cg19266329	-1.6124	0.2163	-1.18472	8.91e-14	3.16698e-08	---+-+----+-------?-+---+-----	1	145456128	NA	NA	No	1	0	1	6.01952e-08	0	0	0	0	0	0	0	0	0	0	0	0.545801	0	0	NA	NA	NA	NA	0	0	0	0
cg14753356	-1.8536	0.1881	-1.18055	6.62e-23	2.65926e-13	----+-------------?--+--------	6	30720108	NA	NA	No	1	1	1	4.72242e-18	0	0	0	0	0	0	0	0	0	0	0	0.372244	0	0	NA	NA	NA	NA	0	0	0	0
cg02447879	-1.7421	0.2037	-1.17924	1.22e-17	2.23121e-10	---??------+------?-----------	17	79393682	NA	BAHCC1	No	1	0	1	NA	0	0	0	0	0	0	0	0	2	0	0	0.742797	0	0	1	NA	NA	NA	0	0	0	1
cg22508831	-1.5804	0.2112	-1.1774	7.27e-14	2.8274e-08	-----+---+--------?--+------+-	22	40573204	NA	TNRC6B;TNRC6B;TNRC6B	No	1	1	1	3.31443e-09	0	0	0	0	0	0	0	0	1	0	0	0.202327	0	0	1	NA	NA	NA	0	0	1	0
cg09354692	-1.847	0.1859	-1.17396	2.87e-23	1.67203e-13	------------------?-----------	6	160122650	NA	NA	No	1	1	1	1.77477e-17	0	0	0	0	0	0	0	0	2	0	0	0.513735	0	0	1	NA	NA	NA	0	0	0	1
cg11012543	-1.7637	0.2021	-1.17344	2.57e-18	9.39583e-11	---+--+----+------?----------+	3	52231691	NA	ALAS1;ALAS1	No	1	1	1	1.16959e-13	0	0	0	0	0	0	0	0	1	0	0	0.587969	0	0	1	NA	NA	NA	0	0	1	0
cg11258381	-1.5963	0.2197	-1.17169	3.67e-13	6.97459e-08	?----+---+----+---?--------?--	1	117350694	NA	NA	No	1	1	1	NA	0	0	0	0	0	0	0	0	1	0	0	0.737187	0	914	1	NA	NA	NA	0	1	1	0
cg22798121	-1.6463	0.2028	-1.16542	4.81e-16	1.72637e-09	---++-------------?-----------	5	152896564	NA	GRIA1;GRIA1	No	1	1	0	1.12177e-10	0	0	0	0	0	0	0	0	1	0	0	0.552349	0	0	1	NA	NA	NA	0	0	1	0
cg16969872	-1.902	0.1864	-1.163	1.93e-24	3.74351e-14	-----------++-----?----------+	13	79968324	NA	RBM26	No	1	1	1	6.83007e-19	0	0	0	0	0	0	0	0	1	0	cg16969872	0.686472	0	0	1	2.24e-07	1	NA	0	0	1	0
cg04757345	-1.8336	0.1941	-1.16171	3.5e-21	2.40269e-12	---------+--------?-----------	4	128918835	NA	C4orf29	No	1	1	1	3.28319e-16	0	0	0	0	0	0	0	0	1	0	0	0.598048	0	0	1	NA	NA	NA	0	0	1	0
cg07960624	-2.3421	0.1487	-1.16011	7.1e-56	1.54052e-31	------------------?-----------	8	119208486	NA	SAMD12	No	1	1	1	1.5428e-51	0	0	0	0	0	0	0	0	2	0	cg07960624	0.367484	0	0	1	2.83e-07	1	NA	0	0	0	1
cg15193228	-1.6606	0.205	-1.15804	5.51e-16	1.86196e-09	---+-------+------?----+--+---	22	30855332	NA	SEC14L3	No	1	1	1	2.58393e-11	0	0	0	0	0	0	0	0	1	0	0	0.484581	0	0	1	NA	NA	NA	0	0	1	0
cg03328299	-1.7366	0.2084	-1.15802	7.96e-17	6.34398e-10	---+-----------+--?-+---------	15	74281983	NA	STOML1	No	1	1	1	1.246e-11	0	0	0	0	0	0	0	0	2	0	0	0.676017	0	0	1	NA	NA	NA	0	0	0	1
cg04037707	-1.5713	0.2095	-1.15653	6.36e-14	2.62473e-08	---------+--------?-+---------	7	154704915	NA	NA	No	1	1	0	6.42851e-09	0	0	0	0	0	0	0	0	1	0	0	0.438851	0	0	1	NA	NA	NA	0	0	1	0
cg22534374	-2.099	0.1697	-1.15519	3.86e-35	4.44432e-20	------+--+--------?-----------	1	201511610	NA	NA	No	1	1	1	1.77399e-30	0	0	0	0	0	0	0	0	2	0	cg22534374	0.535664	0	0	1	5.36e-06	1	NA	0	0	0	1
cg12073466	-1.8399	0.1898	-1.15503	3.25e-22	6.43093e-13	?-----------------?------+-?--	2	173069253	NA	NA	No	1	1	1	NA	0	0	0	0	0	0	0	0	2	0	0	0.7593	0	0	1	NA	NA	NA	0	0	0	1
cg11588197	-1.9987	0.1707	-1.15477	1.13e-31	3.67262e-18	-----+------------?-----------	11	128391494	NA	ETS1;ETS1;ETS1	No	1	1	1	2.7325e-25	0	0	0	0	0	0	0	0	0	0	0	0.233313	0	0	NA	NA	NA	NA	0	0	0	0
cg25604616	-1.5428	0.2117	-1.15275	3.17e-13	6.42592e-08	----------++-+----?-----------	10	60108454	NA	UBE2D1	No	1	1	1	4.15863e-08	0	0	0	0	0	0	0	0	2	0	0	0.766813	0	0	1	NA	NA	NA	0	0	0	1
cg26725076	-1.5494	0.2107	-1.15204	1.95e-13	4.90162e-08	--+--+---+--------?-----------	12	132569963	NA	EP400NL	No	1	1	0	1.34385e-08	0	0	0	0	0	0	0	0	1	0	cg26725076	0.396794	0	0	1	2.33e-05	1	NA	0	0	1	0
cg01891966	-1.5904	0.2055	-1.14802	9.88e-15	9.29219e-09	---+-+------------?-----------	7	27202344	NA	HOXA9	No	1	1	0	1.36525e-09	0	0	0	0	0	0	0	0	2	0	0	0.392593	0	0	1	NA	NA	NA	0	0	0	1
cg17467525	-1.8943	0.1824	-1.14428	2.98e-25	1.32691e-14	------------------?-----------	1	9686523	NA	NA	No	1	1	1	2.45586e-21	0	0	0	0	0	0	0	0	1	0	cg17467525	0.113132	0	0	1	1.81e-05	1	NA	0	0	1	0
cg15777760	-1.6899	0.2006	-1.13086	3.64e-17	4.10069e-10	--+??+---++-------?-----------	16	29832180	NA	C16orf53;MVP;MVP	No	1	0	1	NA	0	0	0	0	0	0	0	0	1	0	0	0.385492	0	0	1	NA	NA	NA	0	0	1	0
cg00207731	-1.6218	0.209	-1.13062	8.37e-15	8.47243e-09	------------------?---------+-	15	91416118	NA	FURIN	No	1	1	1	3.98981e-11	0	0	0	0	0	0	0	0	1	0	0	0.453656	0	0	1	NA	NA	NA	0	0	1	0
cg17011453	-1.5221	0.2101	-1.12871	4.36e-13	7.67474e-08	--+--------+--+---?-------++--	1	81537650	NA	NA	No	1	1	1	4.05671e-08	0	0	0	0	0	0	0	0	1	0	0	0.735484	0	0	1	NA	NA	NA	0	0	1	0
cg08105590	-1.5662	0.2103	-1.12435	9.43e-14	3.26894e-08	?---++------------?--------?++	16	88849599	NA	FAM38A	No	1	1	1	NA	0	0	0	0	0	0	0	0	0	0	0	0.226431	0	0	NA	NA	NA	NA	0	0	0	0
cg01218206	-1.7632	0.1841	-1.12429	1.01e-21	1.20801e-12	------------------?-------+---	11	116933977	NA	SIK3	No	1	1	1	5.40436e-16	0	0	0	0	0	0	0	0	1	0	cg01218206	0.511191	0	0	1	2.78e-05	1	NA	0	0	1	0
cg05405914	-1.5575	0.2082	-1.12419	7.38e-14	2.84966e-08	-----------+------?-+---------	16	8972233	NA	NA	No	1	1	0	1.38594e-08	0	0	0	0	0	0	0	0	1	0	0	0.46289	0	0	1	NA	NA	NA	0	0	1	0
cg12866551	-1.6374	0.2063	-1.11838	2.09e-15	3.90579e-09	--+??+---+--------?-----+-+---	10	20019641	NA	NA	No	1	1	1	NA	0	0	0	0	0	0	0	0	1	0	0	0.698396	0	0	1	NA	NA	NA	0	0	1	0
cg21946631	-1.5489	0.2074	-1.11774	8.17e-14	3.01648e-08	--+---+--++-------?-+---------	7	90879360	NA	NA	No	1	1	1	3.27845e-09	0	0	0	0	0	0	0	0	1	0	0	0.659649	0	0	1	NA	NA	NA	0	0	1	0
cg03593014	-1.6329	0.1977	-1.11436	1.47e-16	8.91564e-10	+-+--+------------?-?---------	10	98977821	NA	NA	No	1	1	1	NA	0	0	0	0	0	0	0	0	2	0	0	0.189409	0	0	1	NA	NA	NA	0	0	0	1
cg17150809	-1.5687	0.2047	-1.10827	1.81e-14	1.30372e-08	-----++--?+-------?--------+--	6	99461062	NA	NA	No	1	1	1	NA	0	0	0	0	0	0	0	0	1	0	0	0.723104	0	0	1	NA	NA	NA	0	0	1	0
cg14520947	-1.4538	0.201	-1.1079	4.78e-13	8.08321e-08	----------------+-?-+-------+-	1	225942842	NA	NA	No	1	0	1	1.67605e-08	0	0	0	0	0	0	0	0	2	0	0	0.386189	0	0	1	NA	NA	NA	0	0	0	1
cg22510074	-1.6778	0.2061	-1.10334	3.94e-16	1.54541e-09	------------------?-+--++--+--	7	71803123	NA	CALN1;CALN1	No	1	1	1	2.64897e-11	0	0	0	0	0	0	0	0	0	0	0	0.309995	0	0	NA	NA	NA	NA	0	0	0	0
cg03450635	-1.5459	0.2102	-1.10094	1.91e-13	4.84951e-08	---+--------------?-----------	4	159094213	NA	FAM198B;FAM198B;FAM198B	No	1	1	1	8.28876e-08	0	0	0	0	0	0	0	0	2	0	0	0.357638	0	0	1	NA	NA	NA	0	0	0	1
cg07945582	-1.7357	0.1855	-1.09885	8.17e-21	3.84847e-12	+----------+------?--------+--	7	26206579	NA	NFE2L3	No	1	1	0	3.86886e-15	0	0	0	0	0	0	0	0	1	0	0	0.550685	0	0	1	NA	NA	NA	0	0	1	0
cg21187669	-1.5618	0.2091	-1.0986	8.05e-14	2.99313e-08	+-----------+-----?-+---------	17	17929033	NA	ATPAF2	No	1	1	0	2.51779e-09	0	0	0	0	0	0	0	0	2	0	0	0.478043	0	0	1	NA	NA	NA	0	0	0	1
cg11313708	-1.5518	0.2047	-1.09563	3.46e-14	1.8695e-08	--+--------+------?-----------	19	54710867	NA	RPS9	No	1	1	1	1.28763e-09	0	0	0	0	0	0	0	0	0	0	0	0.704206	0	0	NA	NA	NA	NA	0	0	0	0
cg10316899	-1.5753	0.2	-1.09131	3.38e-15	5.1118e-09	---------++-------?-----+-+---	1	39658128	NA	MACF1	No	1	1	1	1.60721e-10	0	0	0	0	0	0	0	0	1	0	0	0.659686	0	0	1	NA	NA	NA	0	0	1	0
cg03252770	-1.505	0.2089	-1.08932	5.89e-13	9.0861e-08	-----+---+--------?-+-------+-	4	154354354	NA	NA	No	1	1	0	1.15363e-08	0	0	0	0	0	0	0	0	2	0	0	0.224449	0	0	1	NA	NA	NA	0	0	0	1
cg01127300	-2.2155	0.1512	-1.08715	1.39e-48	1.6435e-27	------------------?-----------	22	38614796	NA	NA	No	1	1	1	1.00014e-43	0	0	0	0	0	0	0	0	1	0	cg01127300	0.443356	0	0	1	5.63e-13	1	NA	0	0	1	0
cg25517015	-1.5214	0.2081	-1.08463	2.67e-13	5.84346e-08	------------+-----?-+------+--	19	17584020	NA	SLC27A1	No	1	0	1	1.03539e-07	0	0	0	0	0	0	0	0	2	0	0	0.689961	0	0	1	NA	NA	NA	0	0	0	1
cg02538248	-1.8575	0.1724	-1.08428	4.44e-27	1.29023e-15	------------------?-----------	16	75045643	NA	ZNRF1	No	1	1	1	3.13702e-23	0	0	0	0	0	0	0	0	1	0	0	0.513648	0	0	1	NA	NA	NA	0	0	1	0
cg16594273	-1.5504	0.2135	-1.07981	3.86e-13	7.17494e-08	---+--------+-----?------+--?-	16	58131312	NA	NA	No	1	1	0	1.74217e-08	0	0	0	0	0	0	0	0	1	0	0	0.307934	0	0	1	NA	NA	NA	0	0	1	0
cg13526915	-1.8037	0.1847	-1.07514	1.62e-22	4.3648e-13	-----+------------?-----------	14	24164078	NA	NA	No	1	1	1	3.41532e-18	0	0	0	0	0	0	0	0	2	0	0	0.614189	0	0	1	NA	NA	NA	0	0	0	1
cg18442362	-1.5651	0.201	-1.072	6.94e-15	7.63267e-09	-----+------------?-----------	7	44677772	NA	OGDH;OGDH;OGDH	No	1	1	0	5.65494e-11	0	0	0	0	0	0	0	0	2	0	0	0.228445	0	0	1	NA	NA	NA	0	0	0	1
cg09588020	-1.5326	0.1949	-1.06354	3.72e-15	5.39135e-09	------+---+-------?----------+	1	27755803	NA	WASF2	No	1	0	1	2.66039e-10	0	0	0	0	0	0	0	0	2	0	0	0.4113	0	0	1	NA	NA	NA	0	0	0	1
cg16572224	-1.6012	0.2043	-1.0577	4.65e-15	6.1081e-09	-----+---+-+------?--------+--	5	171788937	NA	SH3PXD2B	No	1	1	1	7.30806e-10	0	0	0	0	0	0	0	0	2	0	0	0.687861	0	0	1	NA	NA	NA	0	0	0	1
cg00239353	-1.5006	0.2048	-1.04906	2.38e-13	5.47933e-08	---++---------+---?---------?-	16	3115133	NA	IL32;IL32;IL32;IL32;IL32;IL32;IL32;IL32	No	1	1	0	2.78509e-08	0	0	0	0	0	0	0	0	0	0	0	0.750439	0	0	NA	NA	NA	NA	0	0	0	0
cg10777347	-1.4962	0.1999	-1.04903	7.16e-14	2.80216e-08	----------+-------?--------++-	7	87556005	NA	NA	No	1	0	1	1.61057e-09	0	0	0	0	0	0	0	0	2	0	0	0.292784	0	0	1	NA	NA	NA	0	0	0	1
cg14476101	-2.3359	0.1348	-1.04841	2.82e-67	7.82738e-38	-----+------------?-----------	1	120255992	NA	PHGDH	No	1	1	1	4.46457e-64	0	0	0	0	0	0	0	0	2	0	cg14476101	0.558817	0	26227	1	2.19e-06	1	NA	0	1	0	1
cg08176258	-1.6898	0.1964	-1.04771	7.62e-18	1.71926e-10	------------------?-----------	7	1938450	NA	MAD1L1;MAD1L1;MAD1L1	No	1	0	1	1.19349e-12	0	0	0	0	0	0	0	0	2	0	0	0.642352	0	0	1	NA	NA	NA	0	0	0	1
cg05814312	-1.6814	0.1882	-1.04428	4.15e-19	3.41161e-11	----------+-------?-----------	10	29760687	NA	SVIL;SVIL	No	1	1	1	1.30921e-14	0	0	0	0	0	0	0	0	1	0	0	0.374267	0	0	1	NA	NA	NA	0	0	1	0
cg20253855	-1.5035	0.2024	-1.0441	1.1e-13	3.55609e-08	------+---------+-?-+---------	7	101762511	NA	CUX1;CUX1;CUX1	No	1	1	1	3.64433e-08	0	0	0	0	0	0	0	0	2	0	0	0.735963	0	0	1	NA	NA	NA	0	0	0	1
cg15521790	-1.7344	0.1837	-1.04405	3.67e-21	2.46724e-12	-----+---++-------?-----------	11	95889454	NA	MAML2	No	1	1	1	6.61337e-17	0	0	0	0	0	0	0	0	2	0	0	0.431275	0	0	1	NA	NA	NA	0	0	0	1
cg09092525	-1.6623	0.1919	-1.04001	4.6e-18	1.29894e-10	-----+---------+--?-----------	20	58570133	NA	CDH26;CDH26	No	1	0	1	5.03212e-13	0	0	0	0	0	0	0	0	2	0	0	0.526134	0	0	1	NA	NA	NA	0	0	0	1
cg08363114	-1.9357	0.1662	-1.03734	2.46e-31	5.6686e-18	---+--------------?---------?-	19	54711292	NA	RPS9	No	1	1	1	1.58356e-27	0	0	0	0	0	0	0	0	2	0	cg08363114	0.58422	0	0	1	1.05e-07	1	NA	0	0	0	1
cg23006040	-1.4952	0.2004	-1.03415	8.66e-14	3.11591e-08	---+-+---+--------?-----------	4	188528319	NA	NA	No	1	1	1	2.69611e-09	0	0	0	0	0	0	0	0	1	0	0	0.462699	0	0	1	NA	NA	NA	0	0	1	0
cg19074393	-1.5074	0.2001	-1.03344	4.97e-14	2.28721e-08	---+--+-----------?-+----+----	10	131682452	NA	EBF3	No	1	0	0	1.76397e-08	0	0	0	0	0	0	0	0	2	0	0	0.455779	0	0	1	NA	NA	NA	0	0	0	1
cg05668853	-1.5516	0.2028	-1.02788	1.99e-14	1.37085e-08	------------------------------	17	27044169	NA	RAB34;RAB34;RAB34;RAB34;RAB34;RAB34;RAB34	No	1	0	1	1.58092e-09	0	0	0	0	0	0	0	0	2	0	cg05668853	0.59539	0	0	1	3.76e-06	1	NA	0	0	0	1
cg26680608	-1.6386	0.1844	-1.02432	6.33e-19	4.31276e-11	----+-------+-----?------++---	6	136915556	NA	MAP3K5	No	1	1	0	3.56639e-13	0	0	0	0	0	0	0	0	2	0	0	0.353846	0	0	1	NA	NA	NA	0	0	0	1
cg09884146	-1.7073	0.1734	-1.0225	6.93e-23	2.7263e-13	--+--+------------?-+---------	2	65593908	NA	SPRED2;SPRED2;SPRED2	No	1	1	1	1.30619e-17	0	0	0	0	0	0	0	0	0	0	0	0.34992	0	0	NA	NA	NA	NA	0	0	0	0
cg01871427	-1.6231	0.1916	-1.01696	2.43e-17	3.27995e-10	-----+---++-+-----?-----+-----	12	90341955	NA	NA	No	1	1	1	1.89358e-12	0	0	0	0	0	0	0	0	2	0	0	0.601582	0	0	1	NA	NA	NA	0	0	0	1
cg25446789	-1.4984	0.1973	-1.01043	3.1e-14	1.75821e-08	---------+++------?-----------	2	25810393	NA	DTNB;DTNB;DTNB;DTNB;DTNB	No	1	1	0	5.52039e-10	0	0	0	0	0	0	0	0	2	0	0	0.444648	0	0	1	NA	NA	NA	0	0	0	1
cg21161138	-1.6268	0.1824	-1.00072	4.61e-19	3.6146e-11	---++-------------?--++------+	5	399360	NA	AHRR	No	1	0	0	1.25806e-13	0	1	0	0	0	0	0	0	1	0	0	0.68284	0	0	1	NA	NA	NA	0	0	1	0
cg03707168	-1.4567	0.188	-0.995123	9.44e-15	9.05766e-09	--+---------------?---+--+---+	19	49379127	NA	PPP1R15A	No	1	0	0	2.06343e-09	0	1	0	0	0	1	0	1	2	0	0	0.252185	0	0	1	NA	NA	NA	0	0	0	1
cg23101885	-1.4951	0.1907	-0.994666	4.55e-15	6.03461e-09	---+-----+--------?-+-----+---	2	17696025	NA	RAD51AP2	No	1	1	1	3.33956e-10	0	0	0	0	0	0	0	0	1	0	cg23101885	0.55592	0	0	1	1.59e-05	1	NA	0	0	1	0
cg12810800	-1.6893	0.1849	-0.992345	6.59e-20	1.22758e-11	?--+------+-------?-+------?-?	2	159788345	NA	NA	No	1	1	1	NA	0	0	0	0	0	0	0	0	1	0	0	0.466577	0	0	1	NA	NA	NA	0	0	1	0
cg27280535	-1.4823	0.1991	-0.988509	9.68e-14	3.31603e-08	--+------+--+-+---?-----------	8	8746679	NA	MFHAS1	No	1	1	1	2.3037e-09	0	0	0	0	0	0	0	0	1	0	0	0.703331	0	0	1	NA	NA	NA	0	0	1	0
cg15681239	-1.5411	0.1886	-0.988156	3e-16	1.32809e-09	?----------+------?--------?--	3	38080203	NA	DLEC1;DLEC1	No	1	0	1	NA	0	0	0	0	0	0	0	0	1	0	0	0.214826	0	0	1	NA	NA	NA	0	0	1	0
cg21699330	-1.4818	0.1944	-0.987189	2.46e-14	1.54535e-08	------------------?------+-+--	7	26193032	NA	NFE2L3	No	1	1	1	1.99994e-09	0	0	0	0	0	0	0	0	0	0	0	0.150845	0	0	NA	NA	NA	NA	0	0	0	0
cg11201447	-1.4267	0.1919	-0.986425	1.04e-13	3.4444e-08	--+------+-+--+---?-----------	8	128808063	NA	MIR1204;PVT1	No	1	1	0	3.32813e-08	0	0	0	0	0	0	0	0	1	0	0	0.459396	0	0	1	NA	NA	NA	0	0	1	0
cg07631309	-1.5943	0.183	-0.982968	3e-18	1.02343e-10	---------+--------?-+------+--	10	106020930	NA	GSTO1	No	1	1	1	1.91931e-13	0	0	0	0	0	0	0	0	1	0	0	0.465073	0	0	1	NA	NA	NA	0	0	1	0
cg08698997	-1.6608	0.1814	-0.982108	5.32e-20	1.08913e-11	------------------?---------+-	16	88989212	NA	CBFA2T3;CBFA2T3	No	1	0	1	4.03148e-16	0	0	0	0	0	0	0	0	0	0	0	0.35844	0	0	NA	NA	NA	NA	0	0	0	0
cg03438552	-1.5642	0.1967	-0.980851	1.81e-15	3.61214e-09	?-+--+---+--------?--------?-+	6	32805548	NA	TAP2;TAP2	No	1	1	1	NA	0	0	0	0	0	0	0	0	1	0	0	0.528166	0	0	1	NA	NA	NA	0	0	1	0
cg12054453	-2.4968	0.1213	-0.980557	3.66e-94	1.14802e-52	------------------?-----------	17	57915717	NA	TMEM49	No	1	1	1	1.54623e-90	0	0	0	0	0	0	0	0	0	0	0	0.273764	0	0	NA	NA	NA	NA	0	0	0	0
cg16263152	-1.4877	0.1919	-0.979736	9.06e-15	8.85475e-09	------------------?-+---------	1	183287819	NA	NMNAT2	No	1	1	0	2.04689e-10	0	0	0	0	0	0	0	0	2	0	0	0.274176	0	0	1	NA	NA	NA	0	0	0	1
cg06121808	-1.5558	0.2006	-0.977768	8.79e-15	8.70508e-09	---------+--+-----?----------+	2	113404678	NA	SLC20A1	No	1	1	1	6.48561e-09	0	0	0	0	0	0	0	0	1	0	0	0.334075	0	6574	1	NA	NA	NA	0	1	1	0
cg19578660	-1.4988	0.19	-0.972045	3.02e-15	4.80009e-09	--+-------+-------?----------+	10	3511600	NA	NA	No	1	1	1	7.2677e-10	0	0	0	0	0	0	0	0	2	0	0	0.223455	0	0	1	NA	NA	NA	0	0	0	1
cg03329539	-1.5067	0.1881	-0.971134	1.14e-15	2.79463e-09	---++---+--+------?----------+	2	233283329	NA	NA	No	1	0	0	7.53015e-10	0	0	0	0	0	0	0	0	0	0	0	0.329687	0	0	NA	NA	NA	NA	0	0	0	0
cg09561830	-1.7188	0.1617	-0.971029	2.16e-26	3.10169e-15	-----+------------?-----------	13	100007116	NA	UBAC2;MIR623;UBAC2;UBAC2	No	1	1	1	1.82568e-22	0	0	0	0	0	0	0	0	2	0	0	0.400985	0	0	1	NA	NA	NA	0	0	0	1
cg04011173	-1.7338	0.1672	-0.968676	3.43e-25	1.43512e-14	------------------?--------+--	3	10326540	NA	GHRLOS;GHRLOS;C3orf42;GHRLOS;GHRLOS	No	1	1	1	1.6595e-20	0	0	0	0	0	0	0	0	0	0	0	0.120953	0	0	NA	NA	NA	NA	0	0	0	0
cg13745870	-1.4824	0.202	-0.967903	2.17e-13	5.20286e-08	?--??-+---++---------------?--	3	57094763	NA	SPATA12;ARHGEF3;SPATA12	No	1	1	1	NA	0	0	0	0	0	0	0	0	2	0	0	0.495269	0	0	1	NA	NA	NA	0	0	0	1
cg08216099	-1.4505	0.1914	-0.967072	3.54e-14	1.89107e-08	-----+-----++-----?-----------	2	1725761	NA	PXDN	No	1	1	0	4.51819e-09	0	0	0	0	0	0	0	0	1	0	0	0.725797	0	0	1	NA	NA	NA	0	0	1	0
cg20018806	-1.5201	0.1918	-0.964082	2.25e-15	4.07201e-09	--+-------++--------+---------	11	59633874	NA	TCN1	No	1	1	1	8.29517e-10	0	0	0	0	0	0	0	0	2	0	cg20018806	0.634459	0	6947	1	2.35e-06	1	NA	0	1	0	1
cg15835339	-1.4445	0.1942	-0.963796	1.01e-13	3.39591e-08	---+-+---++-------?-+--+------	10	10828105	NA	SFTA1P	No	1	0	0	1.58363e-08	0	0	0	0	0	0	0	0	2	0	0	0.457281	0	0	1	NA	NA	NA	0	0	0	1
cg18376497	-1.8653	0.1531	-0.959269	3.83e-34	1.58037e-19	------------------?-----------	4	143488622	NA	INPP4B;INPP4B	No	1	1	1	1.93358e-29	0	0	0	0	0	0	0	0	2	0	0	0.240503	0	8821	1	NA	NA	NA	0	1	0	1
cg27023597	-1.8769	0.1498	-0.959132	5.21e-36	1.46647e-20	---+-----+--------?------++---	17	57918262	NA	MIR21	No	1	1	1	3.44888e-31	0	0	0	0	0	0	0	0	0	0	0	0.564774	0	0	NA	NA	NA	NA	0	0	0	0
cg24389054	-1.5062	0.2042	-0.953648	1.62e-13	4.41234e-08	?--+--------------?--+---+-?--	7	27194013	NA	HOXA7	No	1	0	0	NA	0	0	0	0	0	0	0	1	2	0	0	0.713141	0	0	1	NA	NA	NA	0	0	0	1
cg12394289	-1.451	0.1866	-0.949493	7.38e-15	7.89978e-09	------------------?--------+--	6	31856706	NA	EHMT2;EHMT2	No	1	1	0	3.62278e-10	0	0	0	0	0	0	0	0	2	0	0	0.441333	0	0	1	NA	NA	NA	0	0	0	1
cg27241845	-1.6288	0.1727	-0.948778	4.02e-21	2.5964e-12	---+--------------?-----++----	2	233250370	NA	NA	No	1	0	1	1.29658e-15	0	0	0	0	0	0	0	0	2	0	0	0.60546	0	0	1	NA	NA	NA	0	0	0	1
cg20842915	-1.7263	0.1755	-0.94763	7.7e-23	2.89067e-13	--+-------??------?-?-----+---	7	39665132	NA	RALA	No	1	1	1	NA	0	0	0	0	0	0	0	0	2	0	0	0.722685	0	0	1	NA	NA	NA	0	0	0	1
cg09395195	-1.4587	0.1872	-0.938935	6.65e-15	7.45081e-09	-----+---+----+---?-+---------	17	29645782	NA	EVI2A;EVI2A;NF1;NF1	No	1	0	1	1.01754e-09	0	0	0	0	0	0	0	0	1	0	0	0.322017	0	0	1	NA	NA	NA	0	0	1	0
cg13100962	-1.4445	0.1903	-0.938779	3.16e-14	1.77489e-08	--+--+------------?-----------	11	33921158	NA	NA	No	1	1	0	4.61818e-09	0	0	0	0	0	0	0	0	2	0	0	0.43085	0	0	1	NA	NA	NA	0	0	0	1
cg08824847	-1.5098	0.1902	-0.93803	2.05e-15	3.86809e-09	-------+-++-------?------+----	11	35052388	NA	NA	No	1	0	1	1.60649e-10	0	0	0	0	0	0	0	0	1	0	0	0.475361	0	0	1	NA	NA	NA	0	0	1	0
cg06051311	-1.432	0.1903	-0.936284	5.24e-14	2.35441e-08	-----+---------------------+--	6	30131001	NA	TRIM15;TRIM15	No	1	1	1	3.13666e-09	0	0	0	0	0	0	0	0	0	0	0	0.175335	0	0	NA	NA	NA	NA	0	0	0	0
cg03303585	-1.593	0.1737	-0.929745	4.68e-20	1.01434e-11	------------------?-+---------	4	75585178	NA	NA	No	1	1	1	2.58967e-15	0	0	0	0	0	0	0	0	2	0	0	0.516046	0	0	1	NA	NA	NA	0	0	0	1
cg12973294	-1.4603	0.1936	-0.924107	4.57e-14	2.18138e-08	---+-+----+-+-----?-------+---	4	119869807	NA	SYNPO2;SYNPO2;SYNPO2	No	1	0	1	5.14997e-09	0	0	0	0	0	0	0	0	2	0	0	0.46741	0	0	1	NA	NA	NA	0	0	0	1
cg14030904	-1.5373	0.1846	-0.923311	8.25e-17	6.47106e-10	?--+-+---+--------?-+------?--	6	149806732	NA	ZC3H12D	No	1	0	1	NA	0	0	0	0	0	0	0	0	0	0	0	0.393898	0	0	NA	NA	NA	NA	0	0	0	0
cg18241337	-1.4766	0.1891	-0.920343	5.77e-15	6.88598e-09	------------------?-----------	3	156271892	NA	SSR3	No	1	1	0	2.83156e-10	0	0	0	0	0	0	0	0	2	0	0	0.396819	0	6747	1	NA	NA	NA	0	1	0	1
cg01297020	-1.4715	0.1809	-0.920082	4.14e-16	1.58791e-09	+----------+------?-------+---	13	106117425	NA	DAOA;DAOA;DAOA	No	1	1	1	3.10342e-11	0	0	0	0	0	0	0	0	1	0	0	0.599148	0	0	1	NA	NA	NA	0	0	1	0
cg19309676	-1.4525	0.1902	-0.919695	2.26e-14	1.4744e-08	---++------+------?-----+---++	19	50191439	NA	C19orf76;PRMT1;PRMT1;PRMT1	No	1	1	1	4.78403e-10	0	0	0	0	0	0	0	0	0	0	0	0.564421	0	0	NA	NA	NA	NA	0	0	0	0
cg15034393	-1.5308	0.1765	-0.917634	4.27e-18	1.24562e-10	--+--+---+--------?-----------	3	152856773	NA	NA	No	1	1	1	1.40005e-13	0	0	0	0	0	0	0	0	2	0	0	0.269869	0	0	1	NA	NA	NA	0	0	0	1
cg03055671	-1.834	0.1476	-0.917122	1.94e-35	3.03214e-20	---------+--------?-----------	3	172231528	NA	TNFSF10	No	1	1	1	7.25196e-30	0	0	0	0	0	0	0	0	0	0	0	0.432805	0	0	NA	NA	NA	NA	0	0	0	0
cg15696506	-1.5018	0.1803	-0.916472	7.99e-17	6.35329e-10	--++-++----+------?-----+-----	4	57947735	NA	IGFBP7	No	1	1	1	4.78641e-12	0	0	0	0	0	0	0	0	2	0	0	0.484884	0	0	1	NA	NA	NA	0	0	0	1
cg06619077	-1.8253	0.1509	-0.91573	1.07e-33	2.78627e-19	-----+------------?-----------	1	47656003	NA	PDZK1IP1	No	1	1	1	1.10022e-28	0	0	0	0	0	0	0	0	2	0	cg06619077	0.437151	0	0	1	1.28e-05	1	NA	0	0	0	1
cg12972064	-1.7519	0.1697	-0.912313	5.52e-25	1.8682e-14	----------+-------?-+---------	3	171887393	NA	FNDC3B;FNDC3B	No	1	1	1	8.00222e-21	0	0	0	0	0	0	0	0	2	0	0	0.545073	0	0	1	NA	NA	NA	0	0	0	1
cg03992323	-1.5086	0.173	-0.911619	2.73e-18	9.72074e-11	+---------+-------?-+---------	1	224023297	NA	TP53BP2;TP53BP2	No	1	0	0	2.60403e-13	0	0	0	0	0	0	0	0	2	0	0	0.354676	0	0	1	NA	NA	NA	0	0	0	1
cg07398517	-1.8002	0.1693	-0.907542	2.14e-26	3.08416e-15	?--+--------------??-------?--	3	30327579	NA	NA	No	1	1	1	NA	0	0	0	0	0	0	0	0	2	0	0	0.453072	0	0	1	NA	NA	NA	0	0	0	1
cg27209729	-1.7729	0.15	-0.899895	3.05e-32	1.78281e-18	------------------?-----------	11	64428925	NA	NRXN2;NRXN2	No	1	1	1	1.2501e-27	0	0	0	0	0	0	0	0	2	0	cg27209729	0.458792	0	0	1	1.45e-09	1	NA	0	0	0	1
cg08175413	-1.3473	0.1861	-0.899688	4.5e-13	7.82021e-08	----------+-------?----------+	5	96294187	NA	LNPEP;LNPEP;LNPEP	No	1	1	1	2.36335e-08	0	0	0	0	0	0	0	0	2	0	0	0.244915	0	0	1	NA	NA	NA	0	0	0	1
cg04542977	-1.363	0.1868	-0.898633	2.98e-13	6.21489e-08	+-----------------?----------+	1	51982669	NA	EPS15	No	1	1	0	2.00201e-08	0	0	0	0	0	0	0	0	2	0	0	0.262158	0	2060	1	NA	NA	NA	0	1	0	1
cg13917964	-1.411	0.1839	-0.898112	1.66e-14	1.24207e-08	-----+-----+------?---------+-	7	30635712	NA	GARS	No	1	1	0	2.48778e-10	0	0	0	0	0	0	0	0	0	0	0	0.143518	0	0	NA	NA	NA	NA	0	0	0	0
cg22407942	-1.6183	0.1676	-0.89542	4.73e-22	7.9168e-13	-----+-----+------?------+----	7	22894828	NA	SNORD93	No	1	1	1	8.12197e-18	0	0	0	0	0	0	0	0	1	0	0	0.236601	0	0	1	NA	NA	NA	0	0	1	0
cg01965380	-1.481	0.1949	-0.894065	2.98e-14	1.719e-08	---------+-+--+---?-?-----+---	1	90321064	NA	LRRC8D;LRRC8D	No	1	1	1	NA	0	0	0	0	0	0	0	0	1	0	0	0.636363	0	0	1	NA	NA	NA	0	0	1	0
cg02782634	-1.4778	0.1784	-0.89378	1.18e-16	7.88422e-10	---+-----+----+---?-+----++---	17	57916643	NA	TMEM49	No	1	1	1	1.59293e-11	0	0	0	0	0	0	0	0	0	0	0	0.654815	0	0	NA	NA	NA	NA	0	0	0	0
cg16015295	-1.5298	0.1812	-0.892698	3.1e-17	3.75246e-10	---------++-------?-+---------	17	78793479	NA	RPTOR;RPTOR	No	1	0	1	2.20658e-12	0	0	0	0	0	0	0	0	2	0	cg16015295	0.436109	0	57521	1	1.55e-07	1	NA	0	1	0	1
cg07099567	-1.6965	0.1859	-0.889809	7.08e-20	1.27694e-11	---------++-------???---??+---	14	81780369	NA	STON2	No	1	1	1	NA	0	0	0	0	0	0	0	0	0	0	0	0.629728	0	0	1	NA	NA	NA	0	0	0	0
cg00490406	-1.9511	0.1376	-0.885939	1.31e-45	7.21708e-26	---------+--------?-----------	1	159046773	NA	AIM2	No	1	1	1	1.73429e-41	0	0	0	0	0	0	0	0	0	0	0	0.425821	0	0	NA	NA	NA	NA	0	0	0	0
cg18362281	-1.3613	0.1868	-0.884884	3.16e-13	6.42139e-08	----+-------------?-----------	7	157204364	NA	DNAJB6	No	1	1	1	3.92357e-08	0	0	0	0	0	0	0	0	1	0	0	0.768647	0	0	1	NA	NA	NA	0	0	1	0
cg07071449	-1.3878	0.1833	-0.880581	3.69e-14	1.93686e-08	?--------+--+-----?--------?--	2	238777806	NA	RAMP1	No	1	1	0	NA	0	0	0	0	0	0	0	0	1	0	0	0.763732	0	0	1	NA	NA	NA	0	0	1	0
cg09340403	-1.4222	0.1843	-0.879175	1.19e-14	1.02975e-08	---------+-+------?-+---------	6	138247491	NA	NA	No	1	1	1	2.17399e-09	0	0	0	0	0	0	0	0	2	0	0	0.516462	0	0	1	NA	NA	NA	0	0	0	1
cg14965639	-1.7431	0.1525	-0.858036	2.91e-30	2.22333e-17	--+---------------?-----------	2	48795994	NA	STON1-GTF2A1L	No	1	1	1	4.35806e-25	0	0	0	0	0	0	0	0	0	0	0	0.323513	0	0	NA	NA	NA	NA	0	0	0	0
cg02812767	-1.5923	0.164	-0.844663	2.8e-22	5.9186e-13	------+-----------?--------+--	15	74218468	NA	LOXL1	No	1	1	1	4.84497e-18	0	0	0	0	0	0	0	0	2	0	cg02812767	0.561974	0	0	1	2.52e-06	1	NA	0	0	0	1
cg08998192	-1.3484	0.1866	-0.843183	4.93e-13	8.22106e-08	-----+---+-+------?-----------	6	32805570	NA	TAP2;TAP2	No	1	1	1	4.98997e-08	0	0	0	0	0	0	0	0	0	0	0	0.396015	0	0	NA	NA	NA	NA	0	0	0	0
cg20981219	-1.3889	0.188	-0.83958	1.5e-13	4.23893e-08	---------------+--?--------+--	14	77385200	NA	NA	No	1	0	1	9.38732e-09	0	0	0	0	0	0	0	0	2	0	0	0.583342	0	0	1	NA	NA	NA	0	0	0	1
cg00711496	-1.7558	0.1435	-0.837849	1.98e-34	1.09854e-19	-----------+------?----------+	19	50191497	NA	C19orf76;PRMT1;PRMT1;PRMT1	No	1	1	1	5.60649e-31	0	0	0	0	0	0	0	0	2	0	0	0.814035	0	0	1	NA	NA	NA	0	0	0	1
cg00283283	-1.314	0.1826	-0.816055	6.26e-13	9.40027e-08	+--------+----+-+-?-----------	5	140891767	NA	PCDHGB5;PCDHGC3;PCDHGA6;PCDHGB4;PCDHGA8;PCDHGA12;PCDHGB3;PCDHGA5;PCDHGA1;PCDHGA11;PCDHGA3;PCDHGA2;PCDHGB6;PCDHGA11;PCDHGC5;PCDHGA4;PCDHGB2;PCDHGA10;PCDHGC4;PCDHGB7;PCDHGA9;PCDHGC3;PCDHGB1;PCDHGA7	No	1	1	1	4.04328e-08	0	0	0	0	0	0	0	0	1	0	0	0.391651	0	0	1	NA	NA	NA	0	0	1	0
cg24795903	-1.2804	0.1769	-0.81433	4.61e-13	7.91856e-08	------------+-----?-------+---	17	36999666	NA	NA	No	1	0	0	8.35856e-08	0	0	0	0	0	0	0	0	2	0	0	0.374267	0	0	1	NA	NA	NA	0	0	0	1
cg19674091	-1.5742	0.1605	-0.814095	1.05e-22	3.42465e-13	------+-----------??----?---?-	15	90643766	NA	IDH2	No	1	1	1	NA	0	0	0	0	0	0	0	0	0	0	0	0.61538	0	0	1	NA	NA	NA	0	0	0	0
cg25771113	-1.3965	0.192	-0.813777	3.48e-13	6.76631e-08	?--+--------------???-+----?--	3	30140788	NA	NA	No	1	1	0	NA	0	0	0	0	0	0	0	0	2	0	0	0.244085	0	0	1	NA	NA	NA	0	0	0	1
cg03272310	-1.51	0.155	-0.81235	2.04e-22	4.96517e-13	---------+--------?-+---------	17	39704454	NA	NA	No	1	1	1	2.10214e-17	0	0	0	0	0	0	0	0	1	0	0	0.530228	0	0	1	NA	NA	NA	0	0	1	0
cg02532700	-1.4174	0.1754	-0.811795	6.36e-16	2.01602e-09	+--??-------+-----?-----------	22	37257404	NA	NCF4;NCF4	No	1	1	0	NA	0	0	0	0	0	0	0	0	2	0	0	0.216734	0	4689	1	NA	NA	NA	0	1	0	1
cg00382138	-1.6879	0.1605	-0.81004	7.01e-26	5.95231e-15	------+---+-------???-----+---	4	110723299	NA	CFI;CFI	No	1	1	1	NA	0	0	0	0	0	0	0	0	2	0	0	0.466161	0	0	1	NA	NA	NA	0	0	0	1
cg07986378	-1.5529	0.1539	-0.808057	6.2e-24	7.14548e-14	--++--------------?-----------	12	11898284	NA	ETV6	No	1	0	1	2.14662e-19	0	0	0	0	0	0	0	0	2	0	cg07986378	0.573836	0	0	1	7.49e-06	1	NA	0	0	0	1
cg02946885	-1.345	0.1768	-0.806945	2.79e-14	1.65599e-08	----------+-------?-----------	14	90378680	NA	C14orf143	No	1	1	1	9.43577e-09	0	0	0	0	0	0	0	0	1	0	0	0.620517	0	0	1	NA	NA	NA	0	0	1	0
cg09674502	-1.4222	0.1624	-0.804824	2.03e-18	8.24073e-11	----------+-------?--------+--	1	92953279	NA	GFI1	No	1	0	1	5.56563e-13	0	0	0	0	0	0	0	0	2	0	cg09674502	0.368742	0	0	1	6.09e-06	1	NA	0	0	0	1
cg23570810	-1.5918	0.1506	-0.80395	4.27e-26	4.5247e-15	------------------?-+-----+---	11	315102	NA	IFITM1	No	1	1	1	6.34202e-21	0	0	0	0	0	0	0	0	0	0	0	0.555154	0	0	NA	NA	NA	NA	0	0	0	0
cg22579075	-1.838	0.1452	-0.799964	9.8e-37	5.82152e-21	----------++------?--------+--	7	94250352	NA	SGCE;SGCE;SGCE	No	1	1	1	1.14069e-31	0	0	0	0	0	0	0	0	1	0	cg22579075	0.636046	0	0	1	5.29e-06	1	NA	0	0	1	0
cg24550026	-1.4888	0.166	-0.798313	3.01e-19	2.85414e-11	-----++---++------?-+-------+-	1	114430031	NA	BCL2L15;BCL2L15	No	1	1	1	1.3738e-14	0	0	0	0	0	0	0	0	2	0	0	0.319383	0	0	1	NA	NA	NA	0	0	0	1
cg21101086	-1.3202	0.1775	-0.794655	1.03e-13	3.42581e-08	----+-+---+++-----?-----------	2	39836209	NA	NA	No	1	0	1	1.9697e-08	0	0	0	0	0	0	0	0	2	0	0	0.612799	0	0	1	NA	NA	NA	0	0	0	1
cg18897025	-1.3747	0.1816	-0.794043	3.73e-14	1.94854e-08	------+---+-------???-------++	5	110413671	NA	TSLP;TSLP	No	1	0	1	NA	0	0	0	0	0	0	0	0	2	0	0	0.436513	0	0	1	NA	NA	NA	0	0	0	1
cg23895495	-1.464	0.1634	-0.792096	3.22e-19	2.96258e-11	-----+------------?-----------	7	47539837	NA	TNS3	No	1	1	1	5.71479e-14	0	0	0	0	0	0	0	0	2	0	0	0.448648	0	0	1	NA	NA	NA	0	0	0	1
cg10460946	-1.4046	0.1809	-0.789648	8.32e-15	8.44363e-09	--------++--------?--+----+-?-	17	76247467	NA	NA	No	1	1	1	4.75674e-10	0	0	0	0	0	0	0	0	1	0	0	0.173404	0	0	1	NA	NA	NA	0	0	1	0
cg00602811	-1.466	0.1645	-0.788848	5.02e-19	3.79085e-11	------------------?--+--------	2	145278564	NA	ZEB2;ZEB2;ZEB2	No	1	1	1	1.91528e-14	0	0	0	0	0	0	0	0	2	0	0	0.373397	0	0	1	NA	NA	NA	0	0	0	1
cg09435170	-1.2937	0.1746	-0.787773	1.27e-13	3.85536e-08	-----+---+++------?-+-----+---	4	184256627	NA	NA	No	1	1	1	1.10043e-08	0	0	0	0	0	0	0	0	1	0	0	0.60345	0	0	1	NA	NA	NA	0	0	1	0
cg15498134	-1.4218	0.1572	-0.785118	1.5e-19	1.93721e-11	---+-+--------+---?-----------	1	25246854	NA	RUNX3;RUNX3	No	1	1	1	2.07246e-14	0	0	0	0	0	0	0	0	1	0	0	0.639078	0	0	1	NA	NA	NA	0	0	1	0
cg06762457	-1.5057	0.1544	-0.783871	1.76e-22	4.5777e-13	-----+---+-+------?-+----+----	6	149806635	NA	ZC3H12D	No	1	1	1	4.0052e-17	0	0	0	0	0	0	0	0	1	0	0	0.47444	0	0	1	NA	NA	NA	0	0	1	0
cg14113958	-1.5327	0.1709	-0.783708	3e-19	2.84623e-11	---+-------+------?-----?-----	9	117657237	NA	NA	No	1	1	1	NA	0	0	0	0	0	0	0	0	0	0	0	0.625139	0	0	1	NA	NA	NA	0	0	0	0
cg05487507	-1.3865	0.1685	-0.782666	1.93e-16	1.03671e-09	------------------?-----+-----	17	46671861	NA	LOC404266;LOC404266;LOC404266;HOXB5;LOC404266;LOC404266	No	1	1	1	7.68743e-11	0	0	0	0	0	0	0	0	0	0	0	0.70523	0	0	NA	NA	NA	NA	0	0	0	0
cg01313732	-1.2655	0.176	-0.781871	6.56e-13	9.64492e-08	----------+-------?-----?-+--+	12	10252119	NA	CLEC1A	No	1	1	1	NA	0	0	0	0	0	0	0	0	0	0	0	0.688763	0	0	1	NA	NA	NA	0	0	0	0
cg25983901	-1.4277	0.1613	-0.780463	8.63e-19	5.12227e-11	----------++------?------+--+-	7	46972700	NA	NA	No	1	1	1	2.36808e-15	0	0	0	0	0	0	0	0	2	0	0	0.491355	0	0	1	NA	NA	NA	0	0	0	1
cg04813697	-1.4053	0.1661	-0.780425	2.6e-17	3.40405e-10	----+-----+-------?----------+	10	22920025	NA	PIP4K2A	No	1	0	0	1.72834e-12	0	0	0	0	0	0	0	0	1	0	0	0.44563	0	0	1	NA	NA	NA	0	0	1	0
cg19572487	-1.4159	0.1594	-0.778781	6.44e-19	4.35614e-11	---++-------------?-----+--+--	17	38476024	NA	RARA;RARA;RARA	No	1	0	0	4.07211e-13	0	0	0	0	0	0	0	0	1	0	0	0.47238	0	0	1	NA	NA	NA	0	0	1	0
cg00701951	-1.4604	0.1588	-0.778064	3.81e-20	9.04772e-12	--------+-+-------?--------+--	10	124228478	NA	HTRA1	No	1	1	1	2.39368e-15	0	0	0	0	0	0	0	0	2	0	0	0.691688	0	0	1	NA	NA	NA	0	0	0	1
cg13787850	-1.3519	0.1694	-0.77344	1.47e-15	3.2186e-09	---+------+-------?-+-+-+-----	9	102195951	NA	NA	No	1	1	0	1.50625e-10	0	1	0	0	0	0	1	1	1	0	0	0.385591	0	0	1	NA	NA	NA	0	0	1	0
cg26063719	-1.35	0.1762	-0.770193	1.81e-14	1.30372e-08	------------------?-?---------	10	17273187	NA	VIM	No	1	1	0	NA	0	0	0	0	0	0	0	0	2	0	0	0.244574	0	0	1	NA	NA	NA	0	0	0	1
cg12075928	-1.4838	0.1502	-0.755492	5.26e-23	2.33921e-13	---+--------------?-----+-++--	8	141801307	NA	PTK2;PTK2	No	1	1	1	2.20948e-18	0	0	0	0	0	0	0	0	1	0	0	0.46668	0	0	1	NA	NA	NA	0	0	1	0
cg19017142	-1.3777	0.1578	-0.747294	2.53e-18	9.31422e-11	----------++------?--------+--	2	64431245	NA	NA	No	1	1	1	2.04187e-13	0	0	0	0	0	0	0	0	2	0	0	0.390136	0	0	1	NA	NA	NA	0	0	0	1
cg23229770	-1.3299	0.1634	-0.746576	3.93e-16	1.54191e-09	-----+------------?-----------	2	129491004	NA	NA	No	1	0	1	5.7904e-11	0	0	0	0	0	0	0	0	2	0	cg23229770	0.329333	0	0	1	9.3e-06	1	NA	0	0	0	1
cg05014727	-1.3534	0.1741	-0.740998	7.58e-15	8.01832e-09	-+---+--+---------?---------+-	10	6214016	NA	PFKFB3	No	1	0	1	5.88681e-10	0	0	0	0	0	0	0	0	2	0	0	0.32537	0	0	1	NA	NA	NA	0	0	0	1
cg08467103	-1.368	0.161	-0.740768	1.93e-17	2.88683e-10	--+--+------------?-----------	2	65593933	NA	SPRED2;SPRED2	No	1	1	1	6.11323e-12	0	0	0	0	0	0	0	0	0	0	0	0.393238	0	0	NA	NA	NA	NA	0	0	0	0
cg13696490	-1.4376	0.1513	-0.734557	2.08e-21	1.80242e-12	---------+--------?-----------	3	151488006	NA	LOC201651	No	1	1	1	7.34444e-17	0	0	0	0	0	0	0	0	2	0	0	0.501402	0	0	1	NA	NA	NA	0	0	0	1
cg27310092	-1.4242	0.1807	-0.730783	3.22e-15	4.97729e-09	------------+-----???---??----	1	151945663	NA	NA	No	1	1	0	NA	0	0	0	0	0	0	0	0	0	0	0	0.334256	0	0	1	NA	NA	NA	0	0	0	0
cg14553895	-1.4283	0.1655	-0.720175	6.17e-18	1.52876e-10	-----+----+-+-----???-----+---	3	178899170	NA	PIK3CA	No	1	1	1	NA	0	0	0	0	0	0	0	0	1	0	0	0.514882	0	0	1	NA	NA	NA	0	0	1	0
cg09876440	-1.665	0.1387	-0.71896	3.34e-33	5.23966e-19	------------------?--------+--	3	10325981	NA	GHRLOS;GHRLOS;GHRLOS;C3orf42;GHRLOS	No	1	1	1	3.87705e-29	0	0	0	0	0	0	0	0	1	0	0	0.480984	0	84657	1	NA	NA	NA	0	1	1	0
cg08549335	-1.6239	0.1426	-0.718378	4.86e-30	2.95337e-17	------------+-----??----------	7	30387954	NA	ZNRF2	No	1	1	1	NA	0	0	0	0	0	0	0	0	1	0	0	0.306484	0	0	1	NA	NA	NA	0	0	1	0
cg18680181	-1.4261	0.1725	-0.717357	1.37e-16	8.58633e-10	----------??-+----???-----++--	14	35629311	NA	KIAA0391	No	1	1	1	NA	0	0	0	0	0	0	0	0	1	0	0	0.656279	0	0	1	NA	NA	NA	0	0	1	0
cg25769469	-1.3214	0.1744	-0.710683	3.53e-14	1.88869e-08	----------+-------?-?----+----	5	71643841	NA	PTCD2	No	1	1	0	NA	0	0	0	0	0	0	0	0	2	0	0	0.289643	0	0	1	NA	NA	NA	0	0	0	1
cg14423778	-1.272	0.1551	-0.709928	2.36e-16	1.16037e-09	------+-----------------------	3	151985433	NA	MBNL1;MBNL1;LOC401093;LOC401093	No	1	1	1	1.19113e-10	0	0	0	0	0	0	0	0	2	0	0	0.317725	0	0	1	NA	NA	NA	0	0	0	1
cg25625514	-1.3553	0.1626	-0.709915	7.77e-17	6.25798e-10	--+-+-------------?-----------	11	76535564	NA	NA	No	1	1	1	1.14708e-11	0	0	0	0	0	0	0	0	1	0	0	0.437771	0	0	1	NA	NA	NA	0	0	1	0
cg08554554	-1.256	0.1735	-0.706569	4.5e-13	7.81148e-08	---------+--------?-+----+---+	20	62330618	NA	ARFRP1;ARFRP1	No	1	1	1	2.76847e-08	0	0	0	0	0	0	0	0	1	0	0	0.642457	0	0	1	NA	NA	NA	0	0	1	0
cg24333621	-1.2916	0.1658	-0.704495	6.81e-15	7.55083e-09	---------------+--?---------+-	7	133994445	NA	SLC35B4	No	1	0	1	9.79297e-11	0	0	0	0	0	0	0	0	2	0	0	0.540693	0	0	1	NA	NA	NA	0	0	0	1
cg20907614	-1.3151	0.1556	-0.703151	2.88e-17	3.60534e-10	---+-+----+-------?-+---+-+---	8	29914963	NA	NA	No	1	0	1	2.49694e-12	0	0	0	0	0	0	0	0	2	0	0	0.586924	0	0	1	NA	NA	NA	0	0	0	1
cg05632420	-1.2142	0.1663	-0.700415	2.82e-13	6.02668e-08	-----+------------?-----+-----	7	130793732	NA	MKLN1;FLJ43663	No	1	1	1	1.03972e-07	0	0	0	0	0	0	0	0	1	0	0	0.475273	0	0	1	NA	NA	NA	0	0	1	0
cg08716255	-1.3965	0.1492	-0.693377	8.19e-21	3.85527e-12	-----+--------+---?-------+---	11	95433344	NA	NA	No	1	1	1	8.99432e-15	0	0	0	0	0	0	0	0	1	0	0	0.359012	0	0	1	NA	NA	NA	0	0	1	0
cg08309687	-1.3075	0.1578	-0.692775	1.17e-16	7.86929e-10	-----++--++---+---?-----------	21	35320596	NA	NA	No	1	1	1	2.53351e-11	0	0	0	0	0	0	0	0	1	0	0	0.496087	0	0	1	NA	NA	NA	0	0	1	0
cg05316627	-1.2774	0.165	-0.690834	9.89e-15	9.29481e-09	------------------?-----------	6	87861261	NA	NA	No	1	1	1	8.13178e-10	0	0	0	0	0	0	0	0	2	0	0	0.491647	0	0	1	NA	NA	NA	0	0	0	1
cg01243072	-1.2933	0.1657	-0.690376	6.01e-15	7.04412e-09	-----++---+-------?-------+---	2	43398171	NA	NA	No	1	0	1	5.04979e-09	0	0	0	0	0	0	0	0	1	0	0	0.488179	0	0	1	NA	NA	NA	0	0	1	0
cg00911776	-1.3278	0.1666	-0.689214	1.57e-15	3.33497e-09	--------+---+-----?-------+---	7	130682239	NA	FLJ43663;FLJ43663	No	1	1	1	5.36207e-11	0	0	0	0	0	0	0	0	2	0	0	0.617736	0	0	1	NA	NA	NA	0	0	0	1
cg20322193	-1.3299	0.1531	-0.688999	3.69e-18	1.14946e-10	----------++------?--+-----+--	7	39664614	NA	RALA	No	1	0	1	3.96057e-13	0	0	0	0	0	0	0	0	0	0	0	0.337728	0	0	NA	NA	NA	NA	0	0	0	0
cg01940273	-1.4493	0.1465	-0.687585	4.51e-23	2.14774e-13	--+++-------------?--+-------+	2	233284934	NA	NA	No	1	0	0	1.80025e-17	0	0	0	0	0	0	0	0	0	0	0	0.564853	0	0	NA	NA	NA	NA	0	0	0	0
cg10548968	-1.4474	0.1548	-0.685364	8.58e-21	3.95509e-12	------++--+-+-----?-----------	11	76802004	NA	CAPN5	No	1	1	1	3.10908e-16	0	0	0	0	0	0	0	0	2	0	0	0.556372	0	0	1	NA	NA	NA	0	0	0	1
cg16548961	-1.2202	0.1672	-0.682404	2.93e-13	6.15305e-08	---------++-------?-+---------	5	176928448	NA	NA	No	1	1	0	1.39344e-08	0	0	0	0	0	0	0	0	2	0	0	0.354777	0	0	1	NA	NA	NA	0	0	0	1
cg04890607	-1.2491	0.1647	-0.681628	3.41e-14	1.8544e-08	---+-+---++-------?-+-------?-	12	66262214	NA	HMGA2;HMGA2	No	1	0	1	3.82587e-09	0	0	0	0	0	0	0	0	2	0	0	0.54187	0	0	1	NA	NA	NA	0	0	0	1
cg15857661	-1.2429	0.1675	-0.67877	1.17e-13	3.68093e-08	--+-+-----+-------?---------+-	10	104196243	NA	MIR146B	No	1	1	1	3.08184e-09	0	0	0	0	0	0	0	0	0	0	0	0.548867	0	0	NA	NA	NA	NA	0	0	0	0
cg04610187	-1.1771	0.1529	-0.670369	1.36e-14	1.11171e-08	------------------?-----------	17	76360794	NA	NA	No	1	1	1	2.80742e-10	0	0	0	0	0	0	0	0	2	0	cg04610187	0.392805	0	0	1	2.38e-06	1	NA	0	0	0	1
cg03746015	-1.628	0.1413	-0.669946	1.07e-30	1.28077e-17	----------??------?-?-----+---	16	11141000	NA	CLEC16A	No	1	1	1	NA	0	0	0	0	0	0	0	0	2	0	cg03746015	0.67492	0	0	1	2.57e-06	1	NA	0	0	0	1
cg15450224	-1.2546	0.1528	-0.665662	2.17e-16	1.10876e-09	----------++------?------+----	4	166533691	NA	NA	No	1	0	1	2.82114e-11	0	0	0	0	0	0	0	0	2	0	0	0.416151	0	0	1	NA	NA	NA	0	0	0	1
cg09690103	-1.175	0.1629	-0.658918	5.54e-13	8.77727e-08	---+---+---+------?-+-------+-	4	14603924	NA	NA	No	1	1	0	5.00556e-09	0	0	0	0	0	0	0	0	1	0	0	0.541089	0	0	1	NA	NA	NA	0	0	1	0
cg26703507	-1.2234	0.1609	-0.655901	2.85e-14	1.6784e-08	-----+------+-----?-+-----++-+	2	113404661	NA	SLC20A1	No	1	1	1	9.97232e-09	0	0	0	0	0	0	0	0	0	0	0	0.452426	0	0	NA	NA	NA	NA	0	0	0	0
cg19390658	-1.4724	0.1368	-0.652163	4.94e-27	1.36927e-15	-----+-----+------?-+-----+---	7	30636176	NA	GARS	No	1	1	1	1.21641e-22	0	0	0	0	0	0	0	0	0	0	0	0.570189	0	0	NA	NA	NA	NA	0	0	0	0
cg13984040	-1.1765	0.1602	-0.647526	2.1e-13	5.1099e-08	---+--------------?---+-------	12	125258948	NA	NA	No	1	1	0	9.57743e-09	0	0	0	0	0	0	0	0	2	0	0	0.248921	0	0	1	NA	NA	NA	0	0	0	1
cg21121843	-1.2378	0.1562	-0.645224	2.32e-15	4.14318e-09	-----------++-----?-----------	4	3203982	NA	HTT	No	1	1	0	4.10419e-10	0	0	0	0	0	0	0	0	1	0	0	0.271336	0	0	1	NA	NA	NA	0	0	1	0
cg26376241	-1.4701	0.1335	-0.643518	3.26e-28	3.03747e-16	------------------?-----------	2	65594021	NA	SPRED2;SPRED2	No	1	1	1	2.35202e-23	0	0	0	0	0	0	0	0	2	0	0	0.288762	0	0	1	NA	NA	NA	0	0	0	1
cg15344028	-1.4152	0.1336	-0.634517	3.31e-26	3.92818e-15	--------------------------+-+-	2	204801510	NA	ICOS;ICOS	No	1	1	1	2.56571e-22	0	0	0	0	0	0	0	0	0	0	0	0.575581	0	0	NA	NA	NA	NA	0	0	0	0
cg19940644	-1.3479	0.1422	-0.628049	2.51e-21	1.99723e-12	------------------?-+---------	1	12112386	NA	NA	No	1	1	0	6.09359e-17	0	0	0	0	0	0	0	0	1	0	cg19940644	0.301004	0	0	1	2.93e-05	1	NA	0	0	1	0
cg19693031	-1.2109	0.1587	-0.627512	2.39e-14	1.51998e-08	---+-+++----------?-----++-+--	1	145441552	NA	TXNIP	No	1	0	1	1.8165e-09	0	0	0	0	0	0	0	0	1	0	0	0.666591	0	10628	1	NA	NA	NA	0	1	1	0
cg13526488	-1.234	0.1564	-0.62721	3.01e-15	4.79566e-09	---+-----+--------?-+---------	17	78793807	NA	RPTOR;RPTOR	No	1	0	1	1.51465e-10	0	0	0	0	0	0	0	0	0	0	0	0.541533	0	0	NA	NA	NA	NA	0	0	0	0
cg00883689	-1.267	0.1525	-0.62511	9.65e-17	7.05732e-10	--------+---------?-----------	2	54802904	NA	SPTBN1;SPTBN1	No	1	1	1	1.69548e-11	0	0	0	0	0	0	0	0	2	0	0	0.494769	0	0	1	NA	NA	NA	0	0	0	1
cg22626683	-1.3699	0.1433	-0.624976	1.21e-21	1.33201e-12	------------------?-----+--+--	1	172903051	NA	NA	No	1	1	1	5.6946e-16	0	0	0	0	0	0	0	0	2	0	0	0.475527	0	0	1	NA	NA	NA	0	0	0	1
cg20710777	-1.2217	0.1641	-0.623243	9.61e-14	3.30263e-08	----------??----+-?-----?++---	5	110411740	NA	TSLP;TSLP	No	1	1	1	NA	0	0	0	0	0	0	0	0	0	0	0	0.718997	0	0	NA	NA	NA	NA	0	0	0	0
cg06981309	-1.2386	0.1521	-0.622757	3.85e-16	1.52502e-09	-----+------------?--------+--	3	146260954	NA	PLSCR1	No	1	0	1	1.97349e-11	0	0	0	0	0	0	0	0	2	0	0	0.450113	0	5359	1	NA	NA	NA	0	1	0	1
cg24287110	-1.2681	0.1457	-0.620462	3.2e-18	1.06105e-10	-----+---+--------?-------++--	10	3824687	NA	KLF6;KLF6;KLF6;KLF6	No	1	1	1	2.74664e-13	0	0	0	0	0	0	0	0	1	0	0	0.358764	0	0	1	NA	NA	NA	0	0	1	0
cg02556393	-1.178	0.1636	-0.616589	6.02e-13	9.19745e-08	?-+-------++------?--------?--	3	168866705	NA	MECOM;MECOM	No	1	0	1	NA	0	0	0	0	0	0	0	0	2	0	0	0.325669	0	0	1	NA	NA	NA	0	0	0	1
cg25722644	-1.1787	0.1602	-0.614169	1.87e-13	4.78553e-08	---??-------------?-----------	8	6694415	NA	XKR5	No	1	0	1	NA	0	0	0	0	0	0	0	0	2	0	0	0.670331	0	0	1	NA	NA	NA	0	0	0	1
cg17515347	-1.5924	0.1147	-0.607043	7.81e-44	6.91741e-25	-----------+------?-----------	1	159047163	NA	AIM2	No	1	1	1	2.03607e-39	0	0	0	0	0	0	0	0	0	0	0	0.533706	0	0	NA	NA	NA	NA	0	0	0	0
cg06126421	-1.5293	0.1208	-0.605426	9.84e-37	5.83498e-21	?---+-------------?--------?--	6	30720080	NA	NA	No	1	1	1	NA	0	0	0	0	0	0	0	0	2	0	0	0.633239	0	0	1	NA	NA	NA	0	0	0	1
cg27380915	-1.1399	0.1583	-0.602551	6e-13	9.17441e-08	--+-+-+----+------?-+------+--	7	12796513	NA	NA	No	1	0	0	3.35559e-07	0	0	0	0	0	0	0	0	2	0	0	0.493477	0	0	1	NA	NA	NA	0	0	0	1
cg21429551	-1.606	0.1101	-0.592076	3.31e-48	2.65255e-27	-----------+------?-----------	7	30635762	NA	GARS	No	1	1	1	1.27094e-45	0	0	0	0	0	0	0	0	2	0	0	0.338688	0	0	1	NA	NA	NA	0	0	0	1
cg03295554	-1.5429	0.129	-0.589973	5.72e-33	7.05777e-19	--------------+---??------+---	11	128395450	NA	ETS1	No	1	1	1	NA	0	0	0	0	0	0	0	0	1	0	0	0.539683	0	0	1	NA	NA	NA	0	0	1	0
cg18721397	-1.3394	0.1326	-0.586605	5.5e-24	6.688e-14	---------+++------?---------+-	5	32584912	NA	SUB1	No	1	0	1	8.52767e-20	0	0	0	0	0	0	0	0	1	0	0	0.524925	0	0	1	NA	NA	NA	0	0	1	0
cg05951221	-1.4264	0.1303	-0.583553	6.63e-28	4.4972e-16	?--++---+---------?--+-----?-+	2	233284402	NA	NA	No	1	0	1	NA	0	0	0	0	0	0	0	0	0	0	0	0.354083	0	0	NA	NA	NA	NA	0	0	0	0
cg17594003	-1.2539	0.1671	-0.581892	6.18e-14	2.58097e-08	?----+----??------???+----+?--	2	145278808	NA	ZEB2;ZEB2;ZEB2	No	1	1	1	NA	0	0	0	0	0	0	0	0	0	0	0	0.481801	0	0	NA	NA	NA	NA	0	0	0	0
cg22868961	-1.267	0.1509	-0.578907	4.53e-17	4.63371e-10	------+----++-----?-?-----+--+	6	135596044	NA	NA	No	1	0	1	NA	0	0	0	0	0	0	0	0	1	0	0	0.653507	0	0	1	NA	NA	NA	0	0	1	0
cg21855211	-1.1194	0.1537	-0.576922	3.23e-13	6.50028e-08	---+-++----+------?----+------	2	242805838	NA	NA	No	1	1	0	2.3678e-08	0	0	0	0	0	0	0	0	0	0	0	0.13568	0	0	NA	NA	NA	NA	0	0	0	0
cg13410764	-1.1455	0.1577	-0.576211	3.77e-13	7.08109e-08	-----+---+--------?-----------	9	90407888	NA	NA	No	1	1	1	2.86775e-08	0	0	0	0	0	0	0	0	1	0	0	0.469739	0	0	1	NA	NA	NA	0	0	1	0
cg01391548	-1.1558	0.1569	-0.575101	1.73e-13	4.58348e-08	-----+------------?-----+-----	10	97068696	NA	NA	No	1	1	1	8.40701e-09	0	0	0	0	0	0	0	0	2	0	0	0.420536	0	0	1	NA	NA	NA	0	0	0	1
cg26189283	-1.298	0.1344	-0.563715	4.59e-22	7.78685e-13	----------+-------?-----------	1	155109378	NA	RAG1AP1;RAG1AP1;RAG1AP1	No	1	0	1	2.07945e-17	0	0	0	0	0	0	0	0	2	0	0	0.400464	0	0	1	NA	NA	NA	0	0	0	1
cg16300565	-1.1575	0.154	-0.556458	5.73e-14	2.47626e-08	----------++------?-+---------	5	32388665	NA	ZFR	No	1	1	0	2.97494e-09	0	0	0	0	0	0	0	0	2	0	0	0.562369	0	0	1	NA	NA	NA	0	0	0	1
cg00288598	-1.1259	0.1458	-0.550085	1.15e-14	1.01127e-08	---+---------+----?-----------	8	141555295	NA	EIF2C2;EIF2C2	No	1	1	1	3.31342e-10	0	0	0	0	0	0	0	0	1	0	0	0.678057	0	27161	1	NA	NA	NA	0	1	1	0
cg01651915	-1.3738	0.1188	-0.539981	6.3e-31	9.52817e-18	----------+-+-----?-----------	8	55795551	NA	NA	No	1	1	1	3.59026e-25	0	0	0	0	0	0	0	0	1	0	0	0.319384	0	0	1	NA	NA	NA	0	0	1	0
cg24086068	-1.1111	0.1425	-0.528042	6.4e-15	7.29716e-09	--++------+-------?-?-----++--	4	77356008	NA	SHROOM3	No	1	0	1	NA	0	0	0	0	0	0	0	0	1	0	0	0.615934	0	0	1	NA	NA	NA	0	0	1	0
cg11106652	-1.2523	0.1471	-0.521902	1.72e-17	2.70543e-10	----------??+-----???---------	4	56919047	NA	NA	No	1	1	1	NA	0	0	0	0	0	0	0	0	2	0	0	0.392994	0	0	1	NA	NA	NA	0	0	0	1
cg12422154	-1.1041	0.1476	-0.521856	7.41e-14	2.85677e-08	----+-------------?-----------	6	30130819	NA	TRIM15	No	1	1	0	4.23576e-09	0	0	0	0	0	0	0	0	0	0	0	0.583716	0	0	NA	NA	NA	NA	0	0	0	0
cg13258453	-1.1889	0.1366	-0.520443	3.21e-18	1.0629e-10	------------------?-+--+------	6	25180502	NA	NA	No	1	1	1	9.1503e-14	0	0	0	0	0	0	0	0	2	0	0	0.605952	0	0	1	NA	NA	NA	0	0	0	1
cg25953130	-1.2877	0.1208	-0.518993	1.52e-26	2.55057e-15	-----------++-----?-+---+-+---	10	63753550	NA	ARID5B	No	1	1	1	3.70728e-22	0	0	0	0	0	0	0	0	1	0	0	0.463909	0	0	1	NA	NA	NA	0	0	1	0
cg26550214	-1.0508	0.1451	-0.498177	4.51e-13	7.82602e-08	-----+----+++-----?-+---?--++-	5	34609493	NA	NA	No	1	1	1	NA	0	0	0	0	0	0	0	0	0	0	0	0.574967	0	0	1	NA	NA	NA	0	0	0	0
cg19268652	-1.0909	0.1369	-0.492414	1.59e-15	3.36209e-09	----------+-------?------+++--	6	12119552	NA	HIVEP1	No	1	0	1	3.36346e-10	0	0	0	0	0	0	0	0	1	0	0	0.58234	0	0	1	NA	NA	NA	0	0	1	0
cg03636183	-1.1025	0.1285	-0.48545	9.29e-18	1.91987e-10	--+++-----------------+-------	19	17000585	NA	F2RL3	No	1	0	0	1.6196e-11	0	1	0	0	1	1	0	1	2	0	0	0.627905	0	0	1	NA	NA	NA	0	0	0	1
cg20184247	-1.0442	0.1357	-0.480703	1.39e-14	1.12394e-08	---+--------------?-----+--+--	17	46672052	NA	LOC404266;LOC404266;LOC404266;HOXB5;LOC404266;LOC404266	No	1	1	1	2.70729e-09	0	0	0	0	0	0	0	0	0	0	0	0.724592	0	0	NA	NA	NA	NA	0	0	0	0
cg08027810	-1.0876	0.1334	-0.479726	3.56e-16	1.45907e-09	+--------+++------?-----------	6	29593479	NA	GABBR1;GABBR1;GABBR1	No	1	1	1	1.87168e-10	0	0	0	0	0	0	0	0	0	0	0	0.683496	0	0	NA	NA	NA	NA	0	0	0	0
cg27016579	-1.0513	0.1441	-0.477797	2.97e-13	6.1986e-08	---+-----+-+------?-----------	5	168778028	NA	NA	No	1	1	0	2.01543e-08	0	0	0	0	0	0	0	0	1	0	cg27016579	0.440101	0	0	1	5.32e-08	1	NA	0	0	1	0
cg07805542	-1.0769	0.1332	-0.47379	6.08e-16	1.96664e-09	----------++------?-----------	1	9779309	NA	PIK3CD	No	1	0	0	6.73147e-11	0	0	0	0	0	0	0	0	2	0	0	0.387847	0	0	1	NA	NA	NA	0	0	0	1
cg09823288	-1.3284	0.1186	-0.469785	4.04e-29	9.541e-17	------------------?-+-----+---	1	239552128	NA	NA	No	1	1	1	3.85103e-24	0	0	0	0	0	0	0	0	2	0	0	0.545497	0	0	1	NA	NA	NA	0	0	0	1
cg21535931	-1.0527	0.1327	-0.460801	2.12e-15	3.94632e-09	---+-+-----++-----?--------+--	8	145029603	NA	PLEC1;PLEC1	No	1	0	1	6.58447e-10	0	0	0	0	0	0	0	0	1	0	0	0.539767	0	0	1	NA	NA	NA	0	0	1	0
cg15033511	-1.1177	0.1329	-0.453775	4.04e-17	4.34649e-10	----------+-------?-+-------?-	17	54994023	NA	NA	No	1	0	1	6.79324e-12	0	0	0	0	0	0	0	0	2	0	0	0.526533	0	0	1	NA	NA	NA	0	0	0	1
cg16006965	-1.099	0.1318	-0.448937	7.64e-17	6.19725e-10	-----+---+--+-----??-----+-+?-	3	111852325	NA	GCET2;GCET2	No	1	1	1	NA	0	0	0	0	0	0	0	0	1	0	0	0.274333	0	0	1	NA	NA	NA	0	0	1	0
cg08893087	-1.0258	0.1343	-0.444191	2.19e-14	1.44805e-08	----------+-------?--+---+--+-	1	93416982	NA	FAM69A	No	1	1	1	5.72839e-10	0	0	0	0	0	0	0	0	1	0	0	0.545356	0	0	1	NA	NA	NA	0	0	1	0
cg01751245	-1.1249	0.1215	-0.437884	2.1e-20	6.5089e-12	---------+--------?-----------	2	65593761	NA	SPRED2;SPRED2;SPRED2	No	1	1	1	7.50862e-16	0	0	0	0	0	0	0	0	0	0	0	0.622032	0	0	NA	NA	NA	NA	0	0	0	0
cg20045320	-1.2123	0.1135	-0.436318	1.21e-26	2.24955e-15	?-----------------?--------?--	11	319555	NA	NA	No	1	1	1	NA	0	0	0	0	0	0	0	0	1	0	0	0.529482	0	0	1	NA	NA	NA	0	0	1	0
cg15085883	-1.1848	0.1129	-0.435751	9.39e-26	7.00206e-15	---+--------------?-----------	12	68848994	NA	NA	No	1	1	1	2.49882e-21	0	0	0	0	0	0	0	0	1	0	cg15085883	0.436379	0	0	1	2.46e-05	1	NA	0	0	1	0
cg10172979	-0.9317	0.1281	-0.434079	3.53e-13	6.83018e-08	---------+--------?--------++-	14	88621579	NA	NA	No	1	0	0	9.01863e-09	0	0	0	0	0	0	0	0	1	0	0	0.618071	0	0	1	NA	NA	NA	0	0	1	0
cg18561976	-1.2652	0.113	-0.433905	4.43e-29	1.00475e-16	----+-----+-------?-?-----++--	2	204801508	NA	ICOS;ICOS	No	1	1	1	NA	0	0	0	0	0	0	0	0	1	0	0	0.432594	0	0	1	NA	NA	NA	0	0	1	0
cg05232694	-1.1384	0.1278	-0.419108	5.21e-19	3.87078e-11	-----+------------??--------?-	20	48809539	NA	NA	No	1	1	1	NA	0	0	0	0	0	0	0	0	0	0	0	0.472922	0	0	NA	NA	NA	NA	0	0	0	0
cg23318538	-0.9321	0.1285	-0.410938	4.01e-13	7.33128e-08	+--------+--------?-----------	10	26883079	NA	C10orf50	No	1	1	0	1.59739e-08	0	0	0	0	0	0	0	0	1	0	0	0.471003	0	0	1	NA	NA	NA	0	0	1	0
cg21566642	-1.2457	0.1026	-0.407202	5.94e-34	2.01518e-19	--+++---+---------?--+-------+	2	233284661	NA	NA	No	1	1	1	7.89073e-29	0	0	0	0	0	0	0	0	1	0	0	0.443297	0	0	1	NA	NA	NA	0	0	1	0
cg00008629	-1.1698	0.0984	-0.385776	1.44e-32	1.17743e-18	------------------?-----------	9	115093661	NA	ROD1;ROD1;ROD1	No	1	0	1	5.58193e-27	0	0	0	0	0	0	0	0	1	0	cg00008629	0.336472	0	0	1	2.81e-05	1	NA	0	0	1	0
cg03671075	-0.9452	0.1218	-0.377225	8.37e-15	8.46961e-09	------------------?-?---++----	4	78573680	NA	NA	No	1	1	1	NA	0	0	0	0	0	0	0	0	1	0	0	0.572968	0	0	1	NA	NA	NA	0	0	1	0
cg01413354	-0.9392	0.1211	-0.365006	8.85e-15	8.7365e-09	---+-++-----------?------+----	9	136017755	NA	RALGDS	No	1	1	1	1.17357e-09	0	0	0	0	0	0	0	0	1	0	0	0.294313	0	0	1	NA	NA	NA	0	0	1	0
cg01208318	-0.9769	0.1089	-0.353052	3.01e-19	2.8552e-11	----+-+-----------?------+----	14	106329652	NA	NA	No	1	1	1	4.65894e-14	0	0	0	0	0	0	0	0	0	0	0	0.364648	0	0	NA	NA	NA	NA	0	0	0	0
cg09931909	-1.0146	0.1123	-0.343802	1.66e-19	2.04812e-11	---------+-+------?----+------	6	74160206	NA	C6orf150	No	1	1	1	8.14209e-15	0	0	0	0	0	0	0	0	1	0	0	0.522154	0	0	1	NA	NA	NA	0	0	1	0
cg16558846	-0.9835	0.1256	-0.340979	4.9e-15	6.28309e-09	-?-??-----??------?--------+-?	14	106373308	NA	NA	No	1	NA	1	NA	0	0	0	0	0	0	0	0	2	0	0	0.59557	0	0	1	NA	NA	NA	0	0	0	1
cg23594345	-0.9891	0.1019	-0.332367	2.82e-22	5.94201e-13	------+-----------?-+----+----	14	106329607	NA	NA	No	1	1	1	2.93643e-17	0	0	0	0	0	0	0	0	0	0	0	0.414737	0	0	NA	NA	NA	NA	0	0	0	0
cg05575921	-1.0886	0.0884	-0.315754	8.01e-35	6.65008e-20	---++-------------?---+------+	5	373378	NA	AHRR	No	1	0	0	1.16817e-29	0	1	0	0	1	1	0	1	2	0	cg05575921	0.767489	0	0	1	7.3e-08	1	NA	0	0	0	1
cg18826637	-0.9784	0.1017	-0.302033	6.45e-22	9.40439e-13	------------------???---------	2	145116633	NA	NA	No	1	1	0	NA	0	0	0	0	0	0	0	0	1	0	0	0.429391	0	0	1	NA	NA	NA	0	0	1	0
cg11530213	-0.8532	0.1058	-0.299941	7.59e-16	2.22495e-09	---+-++-----------?-------+---	8	42037966	NA	PLAT;PLAT	No	1	1	1	7.50711e-11	0	0	0	0	0	0	0	0	1	0	cg11530213	0.498747	0	0	1	3.7e-06	1	NA	0	0	1	0
cg25189904	-0.8211	0.104	-0.290455	2.88e-15	4.67842e-09	---++-----+-------?------+-+++	1	68299493	NA	GNG12	No	1	0	1	8.96052e-11	0	0	0	0	0	0	0	0	2	0	0	0.407695	0	0	1	NA	NA	NA	0	0	0	1
cg09935388	-0.7943	0.1086	-0.273449	2.64e-13	5.80676e-08	--+-+-------------?--+--++---+	1	92947588	NA	GFI1;GFI1;GFI1	No	1	1	0	4.72425e-08	0	1	1	1	1	1	1	1	2	0	0	0.685534	0	0	1	NA	NA	NA	0	0	0	1
cg11023668	-0.7841	0.1002	-0.250947	4.95e-15	6.32517e-09	------+--+--+-----?-----------	2	25095040	NA	ADCY3	No	1	1	0	1.24752e-10	0	0	0	0	0	0	0	0	2	0	0	0.617507	0	0	1	NA	NA	NA	0	0	0	1
cg02772121	-0.7644	0.0994	-0.248782	1.44e-14	1.14674e-08	--+-+-----+-------?-----------	6	30130881	NA	TRIM15	No	1	1	1	1.65413e-09	0	0	0	0	0	0	0	0	1	0	0	0.557408	0	0	1	NA	NA	NA	0	0	1	0
cg13074055	-0.8676	0.0887	-0.248481	1.39e-22	4.01361e-13	------+-----------?------+----	14	106329206	NA	NA	No	1	1	1	2.52639e-17	0	0	0	0	0	0	0	0	2	0	0	0.506992	0	0	1	NA	NA	NA	0	0	0	1
cg08124030	-0.5601	0.0736	-0.138922	2.74e-14	1.63902e-08	----------+-+-----------?-----	3	149095283	NA	TM4SF1	No	1	1	1	NA	0	0	0	0	0	0	0	0	0	0	0	0.665152	0	0	1	NA	NA	NA	0	0	0	0
cg05825244	0.5023	0.0602	0.0941178	7.08e-17	5.94198e-10	++++++++++++++++++?+++++++++?+	20	2730488	NA	EBF4	No	1	1	1	1.5135e-11	0	0	0	0	0	0	0	0	2	0	0	0.507253	0	0	1	NA	NA	NA	0	0	0	1
cg05857996	0.6106	0.0731	0.137324	6.89e-17	5.8532e-10	++++-+++++++++++++?+++++?-++?+	20	2675418	NA	EBF4	No	1	1	1	NA	0	0	0	0	0	0	0	0	0	0	0	0.663442	0	0	1	NA	NA	NA	0	0	0	0
cg24263062	0.6586	0.0895	0.186818	1.91e-13	4.84244e-08	++++++-+++++++++++?+-+++++++?+	20	2730191	NA	EBF4	No	1	1	1	5.23829e-08	0	0	0	0	0	0	0	0	0	0	0	0.657274	0	0	NA	NA	NA	NA	0	0	0	0
cg18099096	0.8239	0.1092	0.279717	4.41e-14	2.14006e-08	?++-++++++++++-+++?++++++++?++	4	23936764	NA	NA	No	1	0	1	NA	0	0	0	0	0	0	0	0	2	0	0	0.379642	0	0	1	NA	NA	NA	0	0	0	1
cg15672022	0.8605	0.1025	0.287334	4.73e-17	4.74927e-10	+++-+++-++++++++++?+++++++++++	5	141805772	NA	NA	No	1	0	1	2.6556e-11	0	0	0	0	0	0	0	1	2	0	0	0.462607	0	0	1	NA	NA	NA	0	0	0	1
cg10753966	0.9185	0.1046	0.308003	1.64e-18	7.33112e-11	++++++++++++-+++++?+++++++++++	3	55556197	NA	ERC2	No	1	1	1	4.97649e-12	0	0	0	0	0	0	0	0	2	0	0	0.48958	0	0	1	NA	NA	NA	0	0	0	1
cg05847519	0.8708	0.1177	0.309888	1.37e-13	4.02868e-08	++++++++++++++-+++?++++++-++++	16	83829911	NA	CDH13	No	1	1	1	8.62223e-08	0	0	0	0	0	0	0	0	2	0	0	0.537393	0	0	1	NA	NA	NA	0	0	0	1
cg27662789	1.1126	0.115	0.334112	3.69e-22	6.90104e-13	++++++++++???+++++??-+++??++?+	12	43666281	NA	NA	No	1	0	1	NA	0	0	0	0	0	0	0	0	0	0	0	0.377283	0	0	1	NA	NA	NA	0	0	0	0
cg25711003	0.8886	0.1203	0.344273	1.54e-13	4.29371e-08	+++-++++++++-+++++?++++++-++++	3	111522050	NA	PHLDB2;PLCXD2	No	1	1	0	6.7123e-08	0	0	0	0	0	0	0	0	2	0	0	0.372235	0	0	1	NA	NA	NA	0	0	0	1
cg06484123	0.9473	0.1158	0.356065	2.88e-16	1.29629e-09	+++-++++++++++-+++?+++-++++-++	19	53107200	NA	NA	No	1	0	0	2.14293e-10	0	1	0	0	0	0	0	0	2	0	0	0.593918	0	0	1	NA	NA	NA	0	0	0	1
cg02610360	0.9988	0.1245	0.366685	1.05e-15	2.66988e-09	++++++++++++++++++?+?+++++++++	11	120197521	NA	TMEM136	No	1	1	1	NA	0	0	0	0	0	0	0	0	2	0	0	0.443612	0	0	1	NA	NA	NA	0	0	0	1
cg22902505	0.9151	0.1264	0.369982	4.53e-13	7.84344e-08	++++++++-+++++++++?++-++++-+++	4	81119473	NA	PRDM8;PRDM8	No	1	1	0	7.73238e-07	0	0	0	0	0	0	0	0	2	0	0	0.415436	0	0	1	NA	NA	NA	0	0	0	1
cg19373099	0.9896	0.1362	0.373718	3.68e-13	6.98943e-08	+++++++-+-??++-+++???+++++++++	2	210008092	NA	NA	No	1	0	1	NA	0	0	0	0	0	0	0	0	2	cg19373099	0	0.526527	0	0	1	NA	NA	1	0	0	0	1
cg12772932	0.9848	0.1288	0.403261	2.1e-14	1.41382e-08	++++++++++++---+++?++++++++-++	6	137747335	NA	NA	No	1	1	1	2.08034e-08	0	0	0	0	0	0	0	0	2	0	0	0.457888	0	0	1	NA	NA	NA	0	0	0	1
cg14044707	1.0226	0.1238	0.408898	1.47e-16	8.90888e-10	++++++++++++-+++++?+++++++++++	9	132628998	NA	USP20;USP20;USP20	No	1	1	1	1.0779e-10	0	0	0	0	0	0	0	0	1	0	0	0.344085	0	0	1	NA	NA	NA	0	0	1	0
cg18091083	1.0281	0.122	0.412133	3.61e-17	4.08686e-10	++++++-+---+-+-+++?+++++++++++	17	78819092	NA	RPTOR;RPTOR	No	1	0	1	7.38885e-11	0	0	0	0	0	0	0	0	2	0	0	0.575133	0	0	1	NA	NA	NA	0	0	0	1
cg16661761	0.9985	0.1302	0.432381	1.73e-14	1.26972e-08	++++++-++-++-+++++?+++++++-+++	8	23162383	NA	LOXL2	No	1	1	1	6.61898e-09	0	0	0	0	0	0	0	0	2	0	0	0.513281	0	0	1	NA	NA	NA	0	0	0	1
cg15429134	1.0032	0.1364	0.442004	1.91e-13	4.84527e-08	++++++++++-+++-+++?++++-+++-++	12	12619103	NA	LOH12CR1	No	1	1	1	5.21445e-08	0	0	0	0	0	0	0	0	2	0	0	0.37023	0	0	1	NA	NA	NA	0	0	0	1
cg19956914	1.0306	0.1331	0.444608	9.64e-15	9.16307e-09	+++-++++-+++++++++?+++++--+++-	7	56147257	NA	SUMF2;SUMF2;SUMF2;SUMF2;SUMF2	No	1	1	1	3.20611e-08	0	0	0	0	0	0	0	0	2	0	0	0.52476	0	0	1	NA	NA	NA	0	0	0	1
cg19411922	1.0322	0.143	0.452961	5.25e-13	8.51591e-08	++++++-+++-+++-+++??+++++++-++	8	82012575	NA	PAG1	No	1	1	1	NA	0	0	0	0	0	0	0	0	2	0	0	0.628807	0	55824	1	NA	NA	NA	0	1	0	1
cg20000464	1.0185	0.1377	0.456507	1.37e-13	4.03195e-08	+++++--+++++++-+++?+++++++++++	11	76261997	NA	C11orf30	No	1	1	1	2.06533e-07	0	0	0	0	0	0	0	0	2	0	0	0.690053	0	0	1	NA	NA	NA	0	0	0	1
cg06898549	1.039	0.1436	0.462438	4.57e-13	7.88203e-08	+++++---+-++++-+-+?+-+++++++++	12	41083590	NA	NA	No	1	1	1	4.10479e-07	0	0	0	0	0	0	0	0	2	0	0	0.593379	0	0	1	NA	NA	NA	0	0	0	1
cg26943120	1.0647	0.1388	0.467924	1.71e-14	1.26151e-08	++++++--+-++-+++++?+++-+++++++	4	5472116	NA	STK32B	No	1	1	0	3.78921e-09	0	0	0	0	0	0	0	1	2	0	0	0.464389	0	0	1	NA	NA	NA	0	0	0	1
cg26403843	1.076	0.1345	0.471292	1.27e-15	2.9609e-09	++++++-+++++++++++?+-++-++++++	5	158634085	NA	RNF145	No	1	1	1	2.17941e-10	0	0	0	0	0	0	0	0	1	0	0	0.321113	0	153830	1	NA	NA	NA	0	1	1	0
cg02719954	1.0484	0.1407	0.481142	9.31e-14	3.24549e-08	+++++++++-++++-+++?++++-++-+++	8	23830907	NA	NA	No	1	1	1	3.00693e-08	0	0	0	0	0	0	0	0	2	0	0	0.681103	0	0	1	NA	NA	NA	0	0	0	1
cg13946956	1.0634	0.1417	0.503445	6.12e-14	2.56906e-08	+++++++++-++++-+-+?+-+++++++++	9	899635	NA	DMRT1	No	1	1	1	2.65706e-08	0	0	0	0	0	0	0	0	2	0	0	0.422271	0	0	1	NA	NA	NA	0	0	0	1
cg19947463	1.0243	0.1351	0.507417	3.33e-14	1.83004e-08	++-++--+++++++-+++?+++++++-+++	7	1113237	NA	C7orf50;C7orf50;C7orf50	No	1	1	1	2.51453e-08	0	0	0	0	0	0	0	0	2	0	0	0.342399	0	0	1	NA	NA	NA	0	0	0	1
cg09929238	1.07	0.1413	0.516571	3.73e-14	1.94738e-08	++++++++++++++++++?++++++-++++	17	78560916	NA	RPTOR;RPTOR	No	1	1	1	1.82473e-08	0	0	0	0	0	0	0	0	0	0	0	0.552248	0	0	NA	NA	NA	NA	0	0	0	0
cg14548802	1.1354	0.1471	0.518	1.2e-14	1.03698e-08	?++-++++-+++-+++++?++++++-+?+-	9	137675380	NA	COL5A1	No	1	1	1	NA	0	0	0	0	0	0	0	0	1	0	0	0.312498	0	0	1	NA	NA	NA	0	0	1	0
cg16649298	1.0971	0.1502	0.531714	2.76e-13	5.94406e-08	++++++++++++-+++++?+++++++++++	7	158664174	NA	WDR60	No	1	1	1	3.42088e-08	0	0	0	0	0	0	0	0	2	0	0	0.438359	0	55112	1	NA	NA	NA	0	1	0	1
cg25205489	1.1282	0.1563	0.534555	5.21e-13	8.48324e-08	++++++-+--++++-+++?+?+++++++-+	13	24125993	NA	NA	No	1	1	1	NA	0	0	0	0	0	0	0	0	2	0	0	0.51859	0	0	1	NA	NA	NA	0	0	0	1
cg16321846	1.0985	0.1507	0.535043	3.1e-13	6.34515e-08	+++++-+++-++-+-+++?+++++++-+++	7	4050114	NA	SDK1	No	1	0	1	4.30436e-07	0	0	0	0	0	0	0	0	2	0	0	0.566597	0	221935	1	NA	NA	NA	0	1	0	1
cg03489965	1.212	0.1384	0.541777	2.03e-18	8.2475e-11	?+-+++++++++++++++?++++++++?++	15	65368982	NA	LOC390594	No	1	1	1	NA	0	0	0	0	0	0	0	0	0	0	0	0.474432	0	0	NA	NA	NA	NA	0	0	0	0
cg01526748	1.209	0.1354	0.551183	4.28e-19	3.46922e-11	+++++++++--+++++++?++++--+-+++	3	191930926	NA	FGF12;FGF12	No	1	0	1	1.36569e-12	0	0	0	0	0	0	0	0	2	0	0	0.646076	0	0	1	NA	NA	NA	0	0	0	1
cg10619342	1.2472	0.1397	0.569386	4.45e-19	3.54693e-11	++++++++++++++++++?+++++++-+++	15	65369005	NA	LOC390594	No	1	1	1	1.84507e-13	0	0	0	0	0	0	0	0	2	0	0	0.538904	0	0	1	NA	NA	NA	0	0	0	1
cg09294084	1.1948	0.144	0.575322	1.06e-16	7.4536e-10	+++++-+++-++-+++++?+-+++++++?+	13	113646732	NA	MCF2L;MCF2L	No	1	1	1	4.58433e-11	0	0	0	0	0	0	0	0	2	0	0	0.421134	0	0	1	NA	NA	NA	0	0	0	1
cg00151370	1.1569	0.1499	0.576961	1.16e-14	1.01762e-08	-+++++++++-+++++++?++++++-++-+	6	16323285	NA	ATXN1;ATXN1	No	1	1	1	1.46615e-09	0	0	0	0	0	0	0	0	1	0	0	0.271518	0	0	1	NA	NA	NA	0	0	1	0
cg05017199	1.2613	0.1451	0.58146	3.63e-18	1.13869e-10	++++++-++-++-+++++?++++++-++++	7	150497065	NA	TMEM176B;TMEM176B;TMEM176A;TMEM176B;TMEM176B;TMEM176B	No	1	1	1	2.77532e-13	0	0	0	0	0	0	0	0	2	0	0	0.405468	0	0	1	NA	NA	NA	0	0	0	1
cg07661704	1.4369	0.1538	0.586685	9.44e-21	4.17129e-12	++?+++-+++??-+++++???+++??++-+	4	139144433	NA	SLC7A11	No	1	1	1	NA	0	0	0	0	0	0	0	0	0	0	0	0.475427	0	0	1	NA	NA	NA	0	0	0	0
cg09810078	1.1671	0.1592	0.58727	2.27e-13	5.33137e-08	+++++-++++++++++++?++++++++-++	6	30860265	NA	DDR1;DDR1;DDR1	No	1	1	1	5.7523e-08	0	0	0	0	0	0	0	0	2	0	0	0.735912	0	0	1	NA	NA	NA	0	0	0	1
cg02417857	1.4102	0.1423	0.587527	3.65e-23	1.91146e-13	+++++-+++-??++++++?+?+++++++++	3	181326706	NA	SOX2OT	No	1	1	1	NA	0	0	0	0	0	0	0	0	0	0	0	0.614779	0	0	NA	NA	NA	NA	0	0	0	0
cg11370064	1.299	0.1426	0.603449	8.14e-20	1.37967e-11	++++++++++++++++++?+++++++-+++	3	78318277	NA	NA	No	1	0	1	2.22742e-13	0	0	0	0	0	0	0	0	1	0	0	0.461149	0	0	1	NA	NA	NA	0	0	1	0
cg15721584	1.6493	0.1301	0.605216	7.52e-37	5.02742e-21	+++++++++-???+-+++?+?+++++++++	3	181326755	NA	SOX2OT	No	1	1	1	NA	0	0	0	0	0	0	0	0	2	cg15721584	0	0.412399	0	0	1	NA	NA	1	0	0	0	1
cg24145109	1.4452	0.1303	0.606435	1.41e-28	1.90948e-16	+++-++-++-++++++++?+-+++++++++	1	5806951	NA	NA	No	1	1	1	7.05702e-23	0	0	0	0	0	0	0	0	2	0	0	0.224023	0	0	1	NA	NA	NA	0	0	0	1
cg13708645	1.2323	0.1607	0.627429	1.71e-14	1.26316e-08	+++++++++-++-+++++?+-+++++++++	12	121974305	NA	KDM2B;KDM2B	No	1	1	1	5.38154e-09	0	0	0	0	0	0	0	0	2	0	0	0.409637	0	0	1	NA	NA	NA	0	0	0	1
cg04927537	1.2103	0.1609	0.633004	5.44e-14	2.40512e-08	+++++-++++++-+++++?+++++++++++	17	76976091	NA	LGALS3BP	No	1	1	1	2.78577e-08	0	0	0	0	0	0	0	1	0	0	0	0.442409	0	0	NA	NA	NA	NA	0	0	0	0
cg17069396	1.2094	0.159	0.651425	2.77e-14	1.65201e-08	++++-+-+++++++++++?++++-+++-?+	20	2731102	NA	EBF4	No	1	1	1	3.82676e-09	0	0	0	0	0	0	0	0	0	0	0	0.147114	0	0	NA	NA	NA	NA	0	0	0	0
cg16691087	1.3014	0.1555	0.657578	5.87e-17	5.35309e-10	+++-++-+++++++++++?+++++++++++	20	20036684	NA	C20orf26;CRNKL1;CRNKL1;C20orf26	No	1	0	1	2.60273e-11	0	0	0	0	0	0	0	0	2	0	0	0.60159	0	0	1	NA	NA	NA	0	0	0	1
cg00210249	1.2456	0.1615	0.660664	1.22e-14	1.04703e-08	+++-++++-+++-+++++?++++++-++++	10	71135679	NA	HK1;HK1;HK1;HK1;HK1	No	1	0	0	4.67873e-08	0	0	1	0	0	0	0	1	2	0	0	0.640731	0	0	1	NA	NA	NA	0	0	0	1
cg24590708	1.4837	0.1454	0.678201	1.85e-24	3.65126e-14	++-++--++-++++++++?+++++++++++	15	52554357	NA	MYO5C	No	1	1	1	2.17016e-18	0	0	0	0	0	0	0	0	0	0	0	0.4809	0	0	NA	NA	NA	NA	0	0	0	0
cg08181850	1.2149	0.1689	0.686769	6.42e-13	9.53357e-08	+++++++++-++-+++++?+++++++++-+	16	17200244	NA	XYLT1	No	1	0	1	1.55943e-07	0	0	0	0	0	0	0	0	2	0	0	0.609798	0	0	1	NA	NA	NA	0	0	0	1
cg21867733	1.3189	0.1625	0.687809	4.88e-16	1.7407e-09	?++++--++-++-+++-+?+-++++++??+	12	124985584	NA	NCOR2;NCOR2	No	1	1	1	NA	0	0	0	0	0	0	0	0	0	0	0	0.601932	0	0	NA	NA	NA	NA	0	0	0	0
cg03951877	1.3213	0.1616	0.690363	2.9e-16	1.30255e-09	++++++-+++-+++-+++?+++++++++++	6	13120250	NA	PHACTR1	No	1	0	1	5.68617e-10	0	0	0	0	0	0	0	0	2	0	0	0.591684	0	0	1	NA	NA	NA	0	0	0	1
cg14929076	1.31	0.1584	0.692775	1.36e-16	8.55144e-10	+++++--++-++-+-+++?+-+++++++-+	20	55041057	NA	NA	No	1	1	1	1.39414e-11	0	0	0	0	0	0	0	0	2	0	0	0.46678	0	0	1	NA	NA	NA	0	0	0	1
cg01561259	1.2844	0.1682	0.694904	2.25e-14	1.47003e-08	+++-+-++-+++++++-+?+++++++++?+	17	78560781	NA	RPTOR;RPTOR	No	1	1	0	3.37021e-09	0	0	0	0	0	0	0	0	2	0	0	0.730955	0	0	1	NA	NA	NA	0	0	0	1
cg05049312	1.3143	0.1662	0.710788	2.61e-15	4.43e-09	+++-+++++-++++-+++?++++++++++-	14	93406016	NA	ITPK1	No	1	1	1	1.13896e-09	0	0	0	0	0	0	0	0	2	0	0	0.718417	0	0	1	NA	NA	NA	0	0	0	1
cg10042645	1.4447	0.1557	0.711301	1.67e-20	5.73091e-12	+++-++++++-+-+++++?+++++++++++	11	2308589	NA	NA	No	1	0	1	1.44888e-13	0	0	0	0	0	0	0	0	2	0	0	0.613588	0	0	1	NA	NA	NA	0	0	0	1
cg00461022	1.2681	0.1744	0.714973	3.54e-13	6.83234e-08	+++-+++++++--+++++?++-++++++-+	5	16618052	NA	FAM134B	No	1	1	0	5.86875e-08	0	0	0	0	0	0	0	0	1	0	0	0.589321	0	0	1	NA	NA	NA	0	0	1	0
cg03159676	1.2799	0.1711	0.72708	7.34e-14	2.84233e-08	++++++++++-+++++++?++-+++-+-++	16	85600536	NA	NA	No	1	1	1	9.72097e-08	0	0	0	0	0	0	0	0	2	0	0	0.595353	0	0	1	NA	NA	NA	0	0	0	1
cg13378649	1.4068	0.1579	0.732641	5.24e-19	3.88191e-11	+++++++++--+++-+++?+++++++-+++	1	222927856	NA	NA	No	1	1	1	2.89674e-13	0	0	0	0	0	0	0	0	2	0	0	0.394623	0	0	1	NA	NA	NA	0	0	0	1
cg04445427	1.2986	0.1737	0.735078	7.76e-14	2.93169e-08	+++++-++++++++-+-+?++++++++-++	8	133699791	NA	NA	No	1	0	1	2.64887e-07	0	0	0	0	0	0	0	0	2	0	0	0.542188	0	23639	1	NA	NA	NA	0	1	0	1
cg04221461	1.4166	0.1613	0.736031	1.6e-18	7.22892e-11	+++++++++-++++++++?+++++++++++	1	243877024	NA	AKT3;AKT3	No	1	1	1	2.77625e-13	0	0	0	0	0	0	0	0	2	0	0	0.594333	0	0	1	NA	NA	NA	0	0	0	1
cg20348000	1.5046	0.1591	0.742139	3.26e-21	2.31046e-12	++++++-+++++++-+++?+++++++++++	10	88615964	NA	BMPR1A	No	1	1	1	1.9352e-15	0	0	0	0	0	0	0	0	2	0	0	0.451563	0	0	1	NA	NA	NA	0	0	0	1
cg17782974	1.3082	0.1647	0.742166	2e-15	3.81523e-09	+++++-++-+-+++-+++?+-+++++++++	10	104406990	NA	TRIM8	No	1	1	1	1.09165e-09	0	0	0	0	0	0	0	0	2	0	0	0.31712	0	0	1	NA	NA	NA	0	0	0	1
cg23935522	1.2664	0.176	0.746214	6.24e-13	9.38182e-08	+++-+-+++-++++-+++?+-++++++-++	12	77162317	NA	ZDHHC17	No	1	0	1	1.01526e-06	0	0	0	0	0	0	0	0	2	0	0	0.61767	0	0	1	NA	NA	NA	0	0	0	1
cg04816311	1.5004	0.1453	0.749927	5.17e-25	1.80306e-14	+++++++++-++-+-+++?+++++++-+++	7	1066650	NA	C7orf50;C7orf50;C7orf50	No	1	1	1	2.65841e-19	0	0	0	0	0	0	0	0	2	0	0	0.498799	0	0	1	NA	NA	NA	0	0	0	1
cg19925780	1.3018	0.1745	0.761682	8.59e-14	3.10224e-08	+++++--++--+-+++++?+++++++-+++	1	101509557	NA	NA	No	1	0	1	1.116e-07	0	0	0	0	0	0	0	0	2	0	0	0.674111	0	0	1	NA	NA	NA	0	0	0	1
cg26576544	1.2628	0.1745	0.762349	4.66e-13	7.97311e-08	+++++-++--++++++++?+-++++++--+	7	38316654	NA	NA	No	1	1	1	3.05602e-08	0	0	0	0	0	0	0	0	2	0	0	0.563863	0	0	1	NA	NA	NA	0	0	0	1
cg22985172	1.535	0.156	0.766129	7.51e-23	2.85129e-13	+++++++++-++++++++?++++++-+-+-	6	151258337	NA	MTHFD1L	No	1	1	1	5.57524e-17	0	0	0	0	0	0	0	0	2	0	0	0.600805	0	0	1	NA	NA	NA	0	0	0	1
cg18062721	1.6798	0.1416	0.767055	1.88e-32	1.36214e-18	++++++++++++-+++++?++++++++-++	3	11643427	NA	VGLL4;VGLL4	No	1	1	1	5.12922e-27	0	0	0	0	0	0	0	0	2	0	0	0.497744	0	0	1	NA	NA	NA	0	0	0	1
cg26385222	1.3521	0.1728	0.772908	5.11e-15	6.43748e-09	++++++++---+-+++++++++++++-+++	7	150497077	NA	TMEM176B;TMEM176B;TMEM176A;TMEM176B;TMEM176B;TMEM176B	No	1	1	1	9.81378e-09	0	0	0	0	0	0	0	0	0	0	0	0.441466	0	0	NA	NA	NA	NA	0	0	0	0
cg11345976	1.4242	0.1616	0.774804	1.22e-18	6.21389e-11	+++-+++++-++-+++++?+++++++--++	2	30864107	NA	LCLAT1;LCLAT1	No	1	0	1	5.07077e-12	0	0	0	0	0	0	0	0	2	0	0	0.629637	0	253558	1	NA	NA	NA	0	1	0	1
cg18482303	1.5765	0.1521	0.775603	3.62e-25	1.47959e-14	++++++++++++++++++?+++++++++++	2	135041380	NA	MGAT5	No	1	1	1	4.99634e-20	0	0	0	0	0	0	0	0	2	0	0	0.609393	0	0	1	NA	NA	NA	0	0	0	1
cg18450254	1.3304	0.1811	0.799597	2.04e-13	5.02521e-08	+++-++++++-+-+++++?+-+++++-++-	3	64200005	NA	PRICKLE2	No	1	1	0	1.69443e-07	0	0	0	0	0	0	0	0	2	0	0	0.254687	0	0	1	NA	NA	NA	0	0	0	1
cg00828762	1.2693	0.1754	0.803736	4.54e-13	7.85889e-08	+++++-++++++-+++++?++-++++++++	8	42234732	NA	DKK4	No	1	1	0	3.40774e-07	0	0	0	0	0	0	0	0	2	0	0	0.272012	0	0	1	NA	NA	NA	0	0	0	1
cg13150925	1.5781	0.1656	0.811362	1.57e-21	1.54007e-12	+++??++++-++++++++?++++++++-++	12	124529439	NA	NA	No	1	1	1	NA	0	0	0	0	0	0	0	0	2	cg13150925	0	0.551322	0	0	1	NA	NA	1	0	0	0	1
cg22690339	1.5386	0.1633	0.814282	4.54e-21	2.77849e-12	+++++-+++-++++-+++?+++++++++-+	6	38249061	NA	BTBD9;BTBD9;BTBD9	No	1	1	1	1.02332e-16	0	0	0	0	0	0	0	0	2	0	0	0.541869	0	0	1	NA	NA	NA	0	0	0	1
cg18520851	1.4953	0.167	0.815421	3.42e-19	3.06495e-11	++++++-++-++-+-+++?+++++++++++	5	115149189	NA	CDO1	No	1	0	1	6.30002e-13	0	0	0	0	0	0	0	0	2	0	0	0.610641	0	0	1	NA	NA	NA	0	0	0	1
cg00986580	1.4902	0.1674	0.825964	5.5e-19	3.98907e-11	++++++++-+++++++++?++++++++-+-	14	22951241	NA	NA	No	1	1	1	2.57326e-13	0	0	0	0	0	0	0	0	2	0	0	0.451347	0	0	1	NA	NA	NA	0	0	0	1
cg09667394	1.4053	0.1765	0.831961	1.72e-15	3.50882e-09	++++++-+++++++-+++?+++++++-+++	1	78011748	NA	AK5;AK5	No	1	1	1	4.50615e-09	0	0	0	0	0	0	0	0	2	0	0	0.306473	0	0	1	NA	NA	NA	0	0	0	1
cg13958389	1.4136	0.1824	0.850804	9.18e-15	8.91882e-09	-++-++++++++++-+++?+++++++++++	3	11643630	NA	VGLL4;VGLL4	No	1	1	1	2.7714e-09	0	0	0	0	0	0	0	0	0	0	0	0.619424	0	0	NA	NA	NA	NA	0	0	0	0
cg20954977	1.568	0.1679	0.855651	9.68e-21	4.22959e-12	++++++-++-++++-+++?+-+++++-+++	2	232260116	NA	B3GNT7	No	1	1	1	1.26735e-14	0	0	0	0	0	0	0	0	0	0	0	0.476905	0	0	NA	NA	NA	NA	0	0	0	0
cg20507228	1.5693	0.1588	0.862464	4.98e-23	2.27076e-13	+++--++++-++-+-+++?+-+++++++++	15	91460071	NA	MAN2A2	No	1	1	1	3.40517e-17	0	0	0	0	0	0	0	0	0	0	0	0.430266	0	0	NA	NA	NA	NA	0	0	0	0
cg09613192	1.5602	0.1692	0.863199	2.96e-20	7.87049e-12	++++++++++++++++++?+++++++-+++	2	181388538	NA	NA	No	1	1	1	4.81103e-14	0	0	0	0	0	0	0	0	2	cg09613192	0	0.594857	0	0	1	NA	NA	1	0	0	0	1
cg01447475	1.4719	0.1721	0.868152	1.22e-17	2.23529e-10	++++++++++++++++++?+++++++-++-	2	30510887	NA	NA	No	1	1	1	1.19586e-11	0	0	0	0	0	0	0	0	1	0	0	0.428521	0	81606	1	NA	NA	NA	0	1	1	0
cg21650866	1.5549	0.1655	0.873479	5.73e-21	3.16045e-12	++++++-+++++++-+++?++++++-++++	8	142297256	NA	NA	No	1	0	1	1.49167e-15	0	0	0	0	0	0	0	0	0	0	0	0.347277	0	0	NA	NA	NA	NA	0	0	0	0
cg14728380	1.5942	0.1746	0.879614	6.9e-20	1.259e-11	+++++--+++++++++++?+++++-+++?+	17	80280330	NA	SECTM1	No	1	1	1	1.03027e-14	0	0	0	0	0	0	0	0	1	0	0	0.316486	0	0	1	NA	NA	NA	0	0	1	0
cg03411579	1.4028	0.1911	0.893655	2.11e-13	5.12345e-08	++++++-+-++--+++++?+-++-++++++	12	76552736	NA	NA	No	1	1	1	6.12604e-07	0	0	0	0	0	0	0	0	1	0	0	0.364123	0	0	1	NA	NA	NA	0	0	1	0
cg08843623	1.4804	0.1915	0.894541	1.07e-14	9.68904e-09	+++++++++--+++++++?++++++-++++	16	85627648	NA	NA	No	1	1	1	2.62673e-09	0	0	0	0	0	0	0	0	2	0	0	0.551251	0	0	1	NA	NA	NA	0	0	0	1
cg03497652	1.6113	0.1721	0.899906	7.61e-21	3.70072e-12	+++-+++++-++++-+++?+++++-++-+-	16	4751569	NA	ANKS3	No	1	1	1	2.58103e-14	0	0	0	0	0	0	0	0	2	0	0	0.627361	0	0	1	NA	NA	NA	0	0	0	1
cg16663980	1.5177	0.1705	0.903371	5.4e-19	3.94778e-11	+++++--+++++++++++?+++++++++++	1	158809049	NA	MNDA	No	1	1	1	1.63918e-13	0	0	0	0	0	0	0	0	2	0	0	0.537484	0	0	1	NA	NA	NA	0	0	0	1
cg10189661	1.4159	0.1915	0.91182	1.44e-13	4.13566e-08	++++++-+--++-+++++?++++++-++++	6	31683120	NA	LY6G6E;LY6G6E;LY6G6D	No	1	1	0	3.32789e-07	0	0	0	0	0	0	0	0	0	0	0	0.615865	0	0	NA	NA	NA	NA	0	0	0	0
cg25363679	1.4459	0.1871	0.912854	1.08e-14	9.785e-09	++++-+-+++-+++-+++?++++++--+++	12	71031202	NA	PTPRB;PTPRB	No	1	0	1	4.87189e-09	0	0	0	0	0	0	0	0	2	0	0	0.52488	0	0	1	NA	NA	NA	0	0	0	1
cg06653796	1.4555	0.1876	0.917012	8.47e-15	8.52531e-09	-++++++-++-+-+++++++++++++-+++	20	62367805	NA	LIME1	No	1	1	1	1.62513e-07	0	0	0	0	0	0	0	0	0	0	0	0.258361	0	0	NA	NA	NA	NA	0	0	0	0
cg14017402	1.562	0.1912	0.93228	3.13e-16	1.35785e-09	+++??-++++-+++++++?+++++++++++	2	86225602	NA	NA	No	1	1	1	NA	0	0	0	0	0	0	0	0	1	0	0	0.621574	0	0	1	NA	NA	NA	0	0	1	0
cg15860624	1.6295	0.1782	0.93688	6.04e-20	1.16864e-11	++++++++++++++-+-+?++++++++-++	19	3811194	NA	ZFR2	No	1	1	1	6.73312e-14	0	0	0	0	0	0	0	0	2	0	0	0.548494	0	0	1	NA	NA	NA	0	0	0	1
cg18816534	1.4655	0.1858	0.942598	3.09e-15	4.85914e-09	++++++++++++++++++?+++++++++-+	5	158385443	NA	EBF1	No	1	1	1	5.22522e-10	0	0	0	0	0	0	0	0	1	0	0	0.485214	0	0	1	NA	NA	NA	0	0	1	0
cg20451986	1.7207	0.1721	0.947629	1.55e-23	1.18804e-13	+++-+-++++++++++++?+-+++++++++	11	133928302	NA	NA	No	1	1	1	3.58582e-18	0	0	0	0	0	0	0	0	1	cg20451986	0	0.480424	0	83700	1	NA	NA	1	0	1	1	0
cg09996840	1.5415	0.1997	0.951271	1.19e-14	1.02975e-08	-++-+++++-++++-+++?++++++++-++	17	79680718	NA	SLC25A10	No	1	0	1	1.00532e-08	0	0	0	0	0	0	0	0	2	0	0	0.65611	0	0	1	NA	NA	NA	0	0	0	1
cg04583842	1.882	0.1596	0.953376	4.41e-32	2.18772e-18	+++-++++++-+-+++++?+++++++++?+	16	88103117	NA	BANP;BANP	No	1	1	1	6.39953e-27	0	0	0	0	0	0	0	0	0	0	0	0.434294	0	0	NA	NA	NA	NA	0	0	0	0
cg22185977	1.7568	0.1634	0.954634	5.74e-27	1.48765e-15	+++-+-+++-++++++++?+++++++-+++	5	1518133	NA	LPCAT1	No	1	0	1	4.24593e-21	0	0	0	0	0	0	0	0	0	0	0	0.495506	0	0	NA	NA	NA	NA	0	0	0	0
cg18194850	1.5213	0.1859	0.955248	2.8e-16	1.27787e-09	+++++---+-++++-+++?+++++++++++	3	67699305	NA	SUCLG2	No	1	1	1	5.33375e-10	0	0	0	0	0	0	0	0	2	0	0	0.67652	0	0	1	NA	NA	NA	0	0	0	1
cg16717723	1.4561	0.1968	0.96026	1.36e-13	4.00734e-08	++++++++++++-+++++?+++++-++++-	8	2172215	NA	NA	No	1	1	1	6.86724e-08	0	0	0	0	0	0	0	0	2	0	0	0.755568	0	0	1	NA	NA	NA	0	0	0	1
cg25178683	1.5036	0.1971	0.962422	2.38e-14	1.51821e-08	+++-++++++++-+-+++?+++++++++++	17	76976267	NA	LGALS3BP	No	1	1	0	1.95973e-08	0	0	1	0	0	0	0	1	1	0	0	0.571496	0	3959	1	NA	NA	NA	0	1	1	0
cg23038277	1.4923	0.1861	0.964933	1.05e-15	2.67129e-09	++++++++++++-+++++?++++++-++++	1	226833134	NA	ITPKB	No	1	1	0	1.38399e-10	0	0	0	0	0	0	0	0	1	0	0	0.579969	0	0	1	NA	NA	NA	0	0	1	0
cg02787737	1.68	0.1812	0.969336	1.88e-20	6.10723e-12	+++++--+++++++++++?+-+++++++++	11	133928346	NA	NA	No	1	1	1	1.01736e-14	0	0	0	0	0	0	0	0	0	0	0	0.316177	0	0	NA	NA	NA	NA	0	0	0	0
cg12061886	1.6012	0.1867	0.975759	9.77e-18	1.97431e-10	+++-++++-+++-+-+++?+-+++++++++	14	75746793	NA	FOS	No	1	1	1	5.30969e-11	0	0	0	0	0	0	0	0	2	0	0	0.511176	0	0	1	NA	NA	NA	0	0	0	1
cg08945443	1.4314	0.1988	0.979915	5.98e-13	9.15732e-08	+++++-+++--+++++++?+++++++++++	10	75193254	NA	ZMYND17	No	1	1	1	5.00149e-08	0	0	0	0	0	0	0	0	1	0	0	0.643174	0	0	1	NA	NA	NA	0	0	1	0
cg14786790	1.4297	0.1955	0.983838	2.63e-13	5.79694e-08	+++-++-+-+++++-+++?+-+++++++-+	4	89766654	NA	FAM13A	No	1	1	1	6.11149e-08	0	0	0	0	0	0	0	0	2	0	0	0.517062	0	0	1	NA	NA	NA	0	0	0	1
cg02003183	1.8558	0.1622	0.986479	2.5e-30	2.04524e-17	+++-++++++++++++++?++++++-++++	14	103415882	NA	CDC42BPB	No	1	1	1	2.0014e-25	0	0	0	0	0	0	0	0	0	0	0	0.227107	0	0	NA	NA	NA	NA	0	0	0	0
cg04326337	1.6613	0.1732	0.994124	8.76e-22	1.11412e-12	+++??--+++++++++++?+++++++++++	20	36664969	NA	RPRD1B	No	1	1	1	NA	0	0	0	0	0	0	0	0	2	0	0	0.691132	0	0	1	NA	NA	NA	0	0	0	1
cg20703242	1.5282	0.2088	1.00045	2.52e-13	5.65432e-08	+++++-+++-++++++-+?+++++++-+++	1	230279135	NA	GALNT2	No	1	1	1	9.11065e-08	0	0	0	0	0	0	0	0	2	0	0	0.442093	0	0	1	NA	NA	NA	0	0	0	1
cg01332882	1.7198	0.1775	1.00175	3.32e-22	6.50845e-13	+++++-+++-++-+-+++?+++++++++?+	20	47874155	NA	ZNFX1	No	1	1	1	5.3657e-17	0	0	0	0	0	0	0	0	2	0	0	0.554402	0	57169	1	NA	NA	NA	0	1	0	1
cg16589830	1.5305	0.1923	1.00193	1.75e-15	3.54728e-09	++++--+++-++++++++?++++++-++++	1	212284214	NA	NA	No	1	1	1	6.68911e-10	0	0	0	0	0	0	0	0	2	0	0	0.447051	0	0	1	NA	NA	NA	0	0	0	1
cg15888569	1.6268	0.183	1.01328	6.18e-19	4.25757e-11	+++++--+-+++-+-+++???+++++++++	4	15033042	NA	CPEB2;CPEB2	No	1	1	1	NA	0	0	0	0	0	0	0	0	2	cg15888569	0	0.629567	0	132864	1	NA	NA	1	0	1	0	1
cg06086933	1.5147	0.1855	1.02235	3.23e-16	1.38329e-09	++++++++--++++-+++?++++++-+-++	1	100326491	NA	AGL;AGL;AGL;AGL;AGL;AGL	No	1	1	1	2.43788e-10	0	0	0	0	0	0	0	0	2	0	0	0.771336	0	0	1	NA	NA	NA	0	0	0	1
cg11058932	1.5159	0.1989	1.02426	2.53e-14	1.56936e-08	+++++--+-+++++-+++++++++++-+++	7	130372167	NA	TSGA13	No	1	1	1	5.3317e-07	0	0	0	0	0	0	0	0	2	0	0	0.523023	0	0	1	NA	NA	NA	0	0	0	1
cg07286682	1.6884	0.1779	1.02506	2.24e-21	1.87754e-12	++++++++++-+++++++?++++++++++-	15	69447132	NA	MIR548H4	No	1	0	1	4.69492e-15	0	0	0	0	0	0	0	0	2	cg07286682	0	0.355492	0	0	1	NA	NA	1	0	0	0	1
cg24000650	1.5751	0.2095	1.02533	5.57e-14	2.43626e-08	++++++++++++++-+-+?++++++++-++	19	3811161	NA	ZFR2	No	1	0	1	5.05735e-08	0	0	0	0	0	0	0	0	0	0	0	0.595489	0	0	NA	NA	NA	NA	0	0	0	0
cg23237276	1.5576	0.1989	1.02782	4.86e-15	6.26089e-09	++++++++--++++++-+?+++++++++++	14	101827449	NA	NA	No	1	0	0	6.60506e-09	0	0	0	0	0	0	0	0	1	0	0	0.622244	0	0	1	NA	NA	NA	0	0	1	0
cg04508739	1.4457	0.2004	1.03176	5.41e-13	8.66168e-08	+++++++++-++++-+++?+-+++++++-+	14	57263369	NA	NA	No	1	1	1	6.089e-08	0	0	0	0	0	0	0	0	2	0	0	0.272603	0	0	1	NA	NA	NA	0	0	0	1
cg01975495	1.5965	0.1989	1.03406	1.01e-15	2.61435e-09	+++-+--++-++++++++?+++++++++++	7	100779017	NA	SERPINE1;SERPINE1	No	1	1	1	6.14283e-10	0	0	0	0	0	0	0	0	2	0	0	0.428862	0	0	1	NA	NA	NA	0	0	0	1
cg01383911	1.557	0.2019	1.03632	1.24e-14	1.05606e-08	+++++-+++-++++-+++?++++++-+++-	6	30297627	NA	TRIM39;TRIM39	No	1	1	1	1.38935e-08	0	0	0	0	0	0	0	0	2	0	0	0.586651	0	0	1	NA	NA	NA	0	0	0	1
cg07504977	1.752	0.1704	1.03966	8.52e-25	2.37793e-14	++++++++++++++++++?+++++++++++	10	102131012	NA	NA	No	1	1	1	1.29196e-18	0	0	0	0	0	0	0	0	1	0	0	0.358184	0	0	1	NA	NA	NA	0	0	1	0
cg00088797	1.7375	0.1837	1.04393	3.18e-21	2.27958e-12	++++++-+++-+++++++?+++++++++++	3	12976288	NA	IQSEC1;IQSEC1	No	1	1	1	5.52546e-15	0	0	0	0	0	0	0	0	2	0	0	0.658142	0	0	1	NA	NA	NA	0	0	0	1
cg20338754	1.4912	0.2017	1.04492	1.42e-13	4.10509e-08	++++++++++-+++++++?+++++++++++	18	29677086	NA	RNF138;RNF138	No	1	0	1	1.30214e-07	0	0	0	0	0	0	0	0	1	0	0	0.507971	0	0	1	NA	NA	NA	0	0	1	0
cg27049094	1.9367	0.1602	1.04793	1.2e-33	2.97908e-19	++++++-+++++++++++?+++++++++++	2	75067716	NA	HK2	No	1	1	1	1.13857e-27	0	0	0	0	0	0	0	0	1	0	0	0.428735	0	0	1	NA	NA	NA	0	0	1	0
cg09831562	1.8874	0.1668	1.0495	1.07e-29	4.58378e-17	++++++-+++++-+++++?+++++++++-+	3	181327125	NA	SOX2OT	No	1	1	1	1.79111e-25	0	0	0	0	0	0	0	0	0	0	0	0.751855	0	0	NA	NA	NA	NA	0	0	0	0
cg07784959	1.6311	0.1889	1.05141	5.93e-18	1.49552e-10	+++-++++++++++++++?+++++++++++	2	136873409	NA	CXCR4;CXCR4	No	1	1	1	2.41832e-12	0	0	0	0	0	0	0	0	2	0	0	0.572247	0	0	1	NA	NA	NA	0	0	0	1
cg18394552	1.9725	0.1616	1.05556	2.96e-34	1.37192e-19	++++++++-+++++++++?++++++++-++	5	159428643	NA	NA	No	1	1	1	3.63161e-28	0	0	0	0	0	0	0	0	2	cg18394552	0	0.569876	0	0	1	NA	NA	1	0	0	0	1
cg09610644	1.679	0.1979	1.0566	2.15e-17	3.05797e-10	++++++++++++-+++++?+++++++++++	3	197249274	NA	BDH1;BDH1;BDH1	No	1	0	1	5.57229e-12	0	0	0	0	0	0	0	0	2	0	0	0.667939	0	0	1	NA	NA	NA	0	0	0	1
cg05116378	1.5453	0.2072	1.05987	8.77e-14	3.13833e-08	+++++-++++++++++++?+++++++-+++	3	141377105	NA	NA	No	1	0	1	6.36175e-08	0	0	0	0	0	0	0	0	2	0	0	0.460878	0	0	1	NA	NA	NA	0	0	0	1
cg01799818	1.6762	0.1909	1.06037	1.65e-18	7.33607e-11	+++++-+++-++-+-+++?++++++++-++	17	594735	NA	VPS53;VPS53	No	1	0	1	8.50268e-12	0	0	0	0	0	0	0	0	2	0	0	0.59231	0	55275	1	NA	NA	NA	0	1	0	1
cg05021589	1.6007	0.2054	1.06102	6.49e-15	7.35223e-09	++++++++++++++++++?+-+++++++++	6	6588931	NA	LY86;LOC285780	No	1	1	0	6.64129e-09	0	0	0	0	0	0	0	1	0	0	0	0.505911	0	0	NA	NA	NA	NA	0	0	0	0
cg17442852	1.5603	0.204	1.06927	2.02e-14	1.3858e-08	++-+++-+++++-+++-+?++++++-+-+-	17	1478889	NA	SLC43A2	No	1	1	1	3.56201e-08	0	0	0	0	0	0	0	0	0	0	0	0.662327	0	0	NA	NA	NA	NA	0	0	0	0
cg25817701	1.6695	0.1961	1.07009	1.68e-17	2.67292e-10	++++++++++++-+++-+?+++++++-+++	7	2140143	NA	MAD1L1;MAD1L1;MAD1L1	No	1	1	1	2.75904e-12	0	0	0	0	0	0	0	0	1	0	0	0.65729	0	0	1	NA	NA	NA	0	0	1	0
cg01130991	1.57	0.193	1.07261	4.12e-16	1.58321e-09	++++++-++-++++-+++?+++++++++++	17	46510392	NA	NA	No	1	1	1	6.425e-11	0	0	0	0	0	0	0	0	2	0	0	0.694755	0	0	1	NA	NA	NA	0	0	0	1
cg10967866	1.7298	0.1903	1.07523	1e-19	1.55051e-11	+++-+-+++-++++++++?++++++-+-++	10	134362164	NA	INPP5A	No	1	1	1	1.29693e-13	0	0	0	0	0	0	0	0	2	0	0	0.666321	0	0	1	NA	NA	NA	0	0	0	1
cg24495667	1.5109	0.1963	1.07614	1.41e-14	1.13382e-08	++++++-+++++++++++?++++++-++++	1	236179604	NA	NID1	No	1	0	1	2.19191e-08	0	0	0	0	0	0	0	0	2	0	0	0.292097	0	0	1	NA	NA	NA	0	0	0	1
cg11969813	1.5922	0.2071	1.07915	1.48e-14	1.16305e-08	+++-++-++-++++-+++?++++++++-?+	17	79816559	NA	P4HB	No	1	0	1	6.25117e-09	0	0	0	0	0	0	0	0	2	0	0	0.664738	0	0	1	NA	NA	NA	0	0	0	1
cg23172671	1.8503	0.1693	1.08978	8.15e-28	5.04118e-16	++++++++++++++++++?+++++++++++	1	203482523	NA	NA	No	1	1	1	6.36096e-23	0	0	0	0	0	0	0	0	2	cg23172671	0	0.300194	0	0	1	NA	NA	1	0	0	0	1
cg15413523	1.5649	0.2093	1.10246	7.64e-14	2.90653e-08	++++++-+-+++-+++++?+-++++++-++	5	133451625	NA	TCF7;TCF7;TCF7;TCF7;TCF7;TCF7;TCF7;TCF7;TCF7;TCF7	No	1	0	1	2.04196e-07	0	0	0	0	0	0	0	0	1	0	0	0.392525	0	0	1	NA	NA	NA	0	0	1	0
cg17822325	1.7189	0.1945	1.10468	9.86e-19	5.51714e-11	++++++++++++++++-+?+++++++++++	1	31896462	NA	SERINC2	No	1	1	1	1.30671e-12	0	0	0	0	0	0	0	0	1	0	0	0.311957	0	0	1	NA	NA	NA	0	0	1	0
cg05624954	1.6314	0.2094	1.10579	6.62e-15	7.4308e-09	+++++-++++++-+++++?++++++-++++	5	179340170	NA	NA	No	1	1	1	1.23861e-09	0	0	0	0	0	0	0	0	2	0	0	0.751785	0	0	1	NA	NA	NA	0	0	0	1
cg12279125	1.6419	0.2137	1.1115	1.54e-14	1.18871e-08	+++??++++-++++++++?+-+++++++++	8	2129970	NA	NA	No	1	0	0	NA	0	0	0	0	0	0	0	0	1	0	0	0.720425	0	0	1	NA	NA	NA	0	0	1	0
cg16463460	1.6266	0.2055	1.11763	2.45e-15	4.26909e-09	+++??-++++++-+++++++++++++++++	11	32454718	NA	WT1;WT1;WT1;WT1	No	1	0	1	NA	0	0	0	0	0	0	0	0	2	0	0	0.356149	0	0	1	NA	NA	NA	0	0	0	1
cg07012687	1.8496	0.1946	1.11916	1.96e-21	1.74352e-12	?++++++++--+++++++?+++++++-?++	17	80195180	NA	SLC16A3;SLC16A3;SLC16A3	No	1	1	1	NA	0	0	0	0	0	0	0	0	2	0	0	0.532405	0	0	1	NA	NA	NA	0	0	0	1
cg05304729	1.6092	0.2044	1.11938	3.51e-15	5.22372e-09	++++++-+++++-+++-+?+-+++++++++	1	158800024	NA	MNDA	No	1	1	1	1.32602e-08	0	0	0	0	0	0	0	0	2	0	0	0.262906	0	0	1	NA	NA	NA	0	0	0	1
cg06872019	1.5328	0.2126	1.12179	5.63e-13	8.8601e-08	+++++++++++-++-+++??++++++++++	13	31588778	NA	NA	No	1	1	1	NA	0	0	0	0	0	0	0	0	2	0	0	0.43184	0	0	1	NA	NA	NA	0	0	0	1
cg00271311	1.5981	0.217	1.12376	1.77e-13	4.64526e-08	++++++++-+++++++++?++++++-++++	11	58389290	NA	CNTF;ZFP91-CNTF	No	1	1	1	4.1833e-08	0	0	0	0	0	0	0	0	2	0	0	0.487851	0	0	1	NA	NA	NA	0	0	0	1
cg01676795	1.8078	0.189	1.12595	1.11e-21	1.26836e-12	+++++++++-++++-+++?+++++--++++	7	75586348	NA	POR	No	1	1	1	2.25858e-15	0	0	0	0	0	0	0	0	2	0	0	0.514286	0	5447	1	NA	NA	NA	0	1	0	1
cg19788934	1.77	0.1932	1.12973	5.21e-20	1.07678e-11	++++++-+++++++++++?+++++++++++	12	121455706	NA	C12orf43	No	1	0	1	1.14763e-13	0	0	0	0	0	0	0	0	2	0	0	0.711513	cg19788934	0	1	NA	NA	NA	1	0	0	1
cg15773890	1.5913	0.2109	1.13049	4.56e-14	2.18032e-08	++++++-+++++++-+++?++++++++-++	6	17259549	NA	NA	No	1	0	1	3.51106e-08	0	0	0	0	0	0	0	0	2	0	0	0.626825	0	0	1	NA	NA	NA	0	0	0	1
cg14334460	1.7081	0.211	1.14049	5.73e-16	1.90298e-09	++++++++++++++++++?+++++++-+++	9	140346899	NA	NELF;NELF;NELF;NELF	No	1	1	1	4.41325e-10	0	0	0	0	0	0	0	0	2	0	0	0.62651	0	0	1	NA	NA	NA	0	0	0	1
cg06836480	1.5879	0.2061	1.14711	1.3e-14	1.08463e-08	+++-++++++++++-+++?+-+++++--++	2	169928251	NA	DHRS9;DHRS9;DHRS9	No	1	1	1	8.71518e-08	0	0	0	0	0	0	0	0	2	0	0	0.493279	0	10170	1	NA	NA	NA	0	1	0	1
cg13876222	1.5767	0.2176	1.15044	4.32e-13	7.64223e-08	+++++-+++--+++-+++?++++++-+-++	9	139399348	NA	NOTCH1	No	1	0	1	2.57129e-07	0	0	0	0	0	0	0	0	0	0	0	0.691537	0	0	NA	NA	NA	NA	0	0	0	0
cg10927968	1.8104	0.1865	1.15418	2.85e-22	5.98049e-13	+++++-++++++++++++?++++++--+++	11	1807333	NA	NA	No	1	1	1	7.99971e-16	0	0	0	0	0	0	0	0	2	0	0	0.719455	0	0	1	NA	NA	NA	0	0	0	1
cg03663120	1.6812	0.1949	1.15459	6.33e-18	1.55123e-10	++-++--+++++++++++?+++++++-+++	7	2284600	NA	NUDT1;NUDT1;NUDT1;NUDT1;NUDT1;NUDT1;NUDT1	No	1	1	1	8.56741e-12	0	0	0	0	0	0	0	0	2	0	0	0.820847	0	0	1	NA	NA	NA	0	0	0	1
cg06553792	1.854	0.1878	1.15576	5.48e-23	2.39254e-13	++--+-+++-++++++++?+++++++++++	17	71128239	NA	NA	No	1	1	1	1.66266e-16	0	0	0	0	0	0	0	0	2	0	0	0.737338	0	0	1	NA	NA	NA	0	0	0	1
cg05257202	1.5879	0.2115	1.16028	5.97e-14	2.53236e-08	+++++-++++++-+++++?++++++-++++	13	99934873	NA	UBAC2;UBAC2;UBAC2	No	1	0	1	4.61486e-07	0	0	0	0	0	0	0	0	1	0	0	0.27836	0	0	1	NA	NA	NA	0	0	1	0
cg06745030	1.7499	0.2046	1.16032	1.21e-17	2.22304e-10	++++++-++-++++-+++?+++++++++++	2	232260139	NA	B3GNT7	No	1	1	1	2.05148e-12	0	0	0	0	0	0	0	0	0	0	0	0.323206	0	0	NA	NA	NA	NA	0	0	0	0
cg03047995	1.6226	0.2175	1.16227	8.58e-14	3.09962e-08	+++-++++++++++++++?++-+++++-++	14	24601588	NA	FITM1	No	1	0	1	9.07226e-08	0	0	0	0	0	0	0	0	2	0	0	0.280018	0	0	1	NA	NA	NA	0	0	0	1
cg10722267	1.982	0.179	1.16897	1.68e-28	2.10175e-16	++++++-++-++-+++++?+++++++++++	3	197608554	NA	NA	No	1	1	1	8.79586e-23	0	0	0	0	0	0	0	0	2	0	0	0.656818	0	0	1	NA	NA	NA	0	0	0	1
cg18663307	1.7119	0.1997	1.16935	1.03e-17	2.03242e-10	++++++++++++++++-+?++++++++++-	21	46341389	NA	ITGB2;ITGB2	No	1	1	1	1.93533e-11	0	0	0	0	0	0	0	0	0	0	0	0.322477	0	0	NA	NA	NA	NA	0	0	0	0
cg15251256	1.6663	0.1951	1.17018	1.35e-17	2.35882e-10	++++++-++-++++-+++?+++++++++++	12	46101447	NA	NA	No	1	0	1	1.28477e-11	0	0	0	0	0	0	0	0	2	0	0	0.54174	0	0	1	NA	NA	NA	0	0	0	1
cg26340740	1.7025	0.1935	1.17376	1.36e-18	6.60573e-11	+++++--+++++++-+++?+++++++-+++	11	58980377	NA	MPEG1;MPEG1	No	1	1	1	4.57988e-12	0	0	0	0	0	0	0	0	2	0	0	0.418739	0	0	1	NA	NA	NA	0	0	0	1
cg02448796	1.878	0.1969	1.1815	1.46e-21	1.48142e-12	+++++++++-++-+-+++?++++++++-++	1	6101339	NA	KCNAB2;KCNAB2	No	1	1	1	2.52001e-15	0	0	0	0	0	0	0	0	2	0	0	0.645406	0	0	1	NA	NA	NA	0	0	0	1
cg22882902	1.688	0.204	1.18317	1.28e-16	8.24663e-10	++++++++++++++-+++?+++++++-+++	12	133016446	NA	NA	No	1	1	1	2.34038e-10	0	0	0	0	0	0	0	0	2	0	0	0.363567	0	0	1	NA	NA	NA	0	0	0	1
cg05433557	1.676	0.2032	1.1851	1.61e-16	9.38574e-10	++++++++++++++++++?++++++-+-++	7	158325024	NA	PTPRN2;PTPRN2;PTPRN2	No	1	0	1	9.78217e-10	0	0	0	0	0	0	0	0	2	0	0	0.443945	0	0	1	NA	NA	NA	0	0	0	1
cg16291589	1.654	0.1954	1.18551	2.56e-17	3.3763e-10	+++++-+++-++++-+++?+++++++++++	20	6023178	NA	LRRN4	No	1	1	1	9.98953e-12	0	0	0	0	0	0	0	0	2	0	0	0.546674	0	0	1	NA	NA	NA	0	0	0	1
cg10505257	1.7379	0.2019	1.18815	7.35e-18	1.68522e-10	+++++++++-++-+++++?++++++++-?+	16	4731639	NA	MGRN1;MGRN1;MGRN1;MGRN1	No	1	1	1	1.5599e-12	0	0	0	0	0	0	0	0	0	0	0	0.639757	0	0	NA	NA	NA	NA	0	0	0	0
cg08899667	1.6788	0.2184	1.19495	1.51e-14	1.17615e-08	-++++++-++++-+-+++?++++++++-++	6	31761055	NA	VARS	No	1	1	1	1.3958e-08	0	0	0	0	0	0	0	0	2	0	0	0.522011	0	0	1	NA	NA	NA	0	0	0	1
cg14597545	1.6111	0.211	1.19644	2.24e-14	1.46493e-08	+++-+-++++++++-+++?++++++--+++	15	73074210	NA	ADPGK;ADPGK;ADPGK	No	1	1	1	2.71183e-08	0	0	0	0	0	0	0	0	2	0	0	0.559461	0	0	1	NA	NA	NA	0	0	0	1
cg19137806	1.7361	0.2119	1.19677	2.53e-16	1.20729e-09	+++-+-++++-+++-+++?++++++---++	10	134362170	NA	INPP5A	No	1	1	1	3.70081e-10	0	0	0	0	0	0	0	0	0	0	0	0.578473	0	0	NA	NA	NA	NA	0	0	0	0
cg16755922	2.2606	0.1626	1.19689	5.88e-44	5.91411e-25	+++++++++++-++-+++?+++++++++++	17	80536214	NA	FOXK2	No	1	1	1	5.0645e-38	0	0	0	0	0	0	0	0	2	0	0	0.690305	0	0	1	NA	NA	NA	0	0	0	1
cg21106695	1.9993	0.1819	1.20196	4.22e-28	3.50246e-16	++++++++++++++-+++?+-++++++-++	14	97370064	NA	NA	No	1	1	1	1.57541e-21	0	0	0	0	0	0	0	0	2	0	0	0.695632	0	0	1	NA	NA	NA	0	0	0	1
cg02112168	1.8087	0.1843	1.2055	9.67e-23	3.27943e-13	++++++-++-++++-+++?+-+++++++++	14	45579561	NA	PRPF39;SNORD127	No	1	1	1	7.9787e-16	0	0	0	0	0	0	0	0	2	0	0	0.412893	0	0	1	NA	NA	NA	0	0	0	1
cg08462127	1.5562	0.2107	1.21014	1.52e-13	4.26717e-08	+++-+++++--+-+-+++?++++++++++-	8	2017365	NA	MYOM2	No	1	0	1	1.28624e-07	0	0	0	0	0	0	0	0	2	0	0	0.567403	0	0	1	NA	NA	NA	0	0	0	1
cg08297686	1.6753	0.2201	1.21548	2.72e-14	1.633e-08	+++??+-+++++-+++++?+++++++-+++	14	68943486	NA	RAD51L1;RAD51L1;RAD51L1	No	1	1	1	NA	0	0	0	0	0	0	0	0	2	0	0	0.295899	0	0	1	NA	NA	NA	0	0	0	1
cg22753611	1.844	0.2	1.22103	3e-20	7.92201e-12	++++++++++++++-+++?+++++++++++	6	17472892	NA	CAP2	No	1	0	1	1.0292e-13	0	0	0	0	0	0	0	0	2	0	0	0.734851	0	0	1	NA	NA	NA	0	0	0	1
cg01765641	1.7141	0.209	1.22425	2.41e-16	1.17536e-09	++++++-++-++++++++++-+++++++++	3	17781888	NA	TBC1D5;TBC1D5;TBC1D5	No	1	1	1	1.03418e-10	0	0	0	0	0	0	0	0	2	0	0	0.755099	0	0	1	NA	NA	NA	0	0	0	1
cg20793665	1.6139	0.2246	1.22699	6.65e-13	9.71777e-08	++++++-+-+++-+++++?++++++++++-	2	232549224	NA	NA	No	1	1	0	5.21517e-08	0	0	0	0	0	0	0	0	1	0	0	0.716154	0	0	1	NA	NA	NA	0	0	1	0
cg08571738	1.62	0.2203	1.22962	1.95e-13	4.89601e-08	?++-+++++-++-+-+++?++++++++?++	2	2605398	NA	NA	No	1	0	1	NA	0	0	0	0	0	0	0	0	2	0	0	0.544786	0	0	1	NA	NA	NA	0	0	0	1
cg23232188	1.6656	0.2159	1.22985	1.21e-14	1.03986e-08	+++-+--++--+++-+++?++++++++-++	3	121556543	NA	EAF2	No	1	0	1	2.10563e-08	0	0	0	0	0	0	0	0	2	0	0	0.578554	0	0	1	NA	NA	NA	0	0	0	1
cg17108423	1.7923	0.2163	1.2316	1.16e-16	7.80187e-10	+++++++++-++++-+++?+++++++++++	6	170559792	NA	NA	No	1	0	1	5.96039e-11	0	0	0	0	0	0	0	0	2	0	0	0.574734	0	0	1	NA	NA	NA	0	0	0	1
cg03466342	1.671	0.2289	1.23916	2.91e-13	6.12253e-08	+++-++++++++-+++++?++++++-++-+	12	52753899	NA	KRT85	No	1	0	1	2.45035e-08	0	0	0	0	0	0	0	0	2	0	0	0.56324	0	0	1	NA	NA	NA	0	0	0	1
cg23729283	1.8606	0.1984	1.24033	6.7e-21	3.44638e-12	+++++++++-++++++++?+++++++++++	7	29040109	NA	CPVL;CPVL	No	1	1	1	6.43037e-15	0	0	0	0	0	0	0	0	2	0	0	0.778712	0	54504	1	NA	NA	NA	0	1	0	1
cg14968553	1.7912	0.2205	1.24181	4.47e-16	1.65675e-09	?++++++++-++++-+++?++++++-+?++	5	153600167	NA	GALNT10	No	1	0	1	NA	0	0	0	0	0	0	0	0	2	0	0	0.725799	0	0	1	NA	NA	NA	0	0	0	1
cg23173586	1.7452	0.2136	1.24302	3.1e-16	1.35131e-09	+++++++++-++++++++?+-+++++++++	14	20945319	NA	PNP	No	1	1	1	6.90157e-11	0	0	0	0	0	0	0	0	1	0	0	0.215243	0	0	1	NA	NA	NA	0	0	1	0
cg26023268	1.6829	0.2206	1.24522	2.36e-14	1.51074e-08	+++++++++--+-+++++?++++++++-++	17	71258215	NA	CPSF4L	No	1	0	1	2.02396e-08	0	0	0	0	0	0	0	0	0	0	0	0.661925	0	0	NA	NA	NA	NA	0	0	0	0
cg08208133	1.7854	0.1912	1.24658	9.77e-21	4.25186e-12	++++++++++++-+-+++?+++++++-+-+	11	113848161	NA	HTR3A;HTR3A;HTR3A	No	1	1	1	1.03619e-14	0	0	0	0	0	0	0	0	2	0	0	0.273415	0	0	1	NA	NA	NA	0	0	0	1
cg19459791	1.7791	0.2148	1.25293	1.19e-16	7.94738e-10	++++++++++++++++++?++++-++++-+	15	65363022	NA	NA	No	1	1	1	7.95786e-12	0	0	0	0	0	0	0	0	2	0	0	0.704167	0	0	1	NA	NA	NA	0	0	0	1
cg08417595	1.668	0.2322	1.25455	6.87e-13	9.90085e-08	++++++++++++-+++-+?++++++++-?-	19	3811002	NA	ZFR2	No	1	0	1	3.61973e-07	0	0	0	0	0	0	0	0	0	0	0	0.679725	0	0	NA	NA	NA	NA	0	0	0	0
cg03546806	1.6928	0.2218	1.255	2.32e-14	1.49499e-08	+++-+-+++-++-+-+++?++++++---++	12	114297307	NA	RBM19;RBM19;RBM19	No	1	1	1	9.68137e-09	0	0	0	0	0	0	0	0	2	0	0	0.579388	0	0	1	NA	NA	NA	0	0	0	1
cg08250921	2.003	0.1899	1.25947	5.14e-26	5.01472e-15	+++-++++++++-+-+++?++++++++-++	16	88111009	NA	NA	No	1	1	1	5.41751e-20	0	0	0	0	0	0	0	0	2	0	0	0.662179	0	0	1	NA	NA	NA	0	0	0	1
cg15775914	1.7949	0.2017	1.26145	5.57e-19	4.0152e-11	++++++++++++++++++++-+++++++++	1	241799084	NA	CHML;OPN3;CHML	No	1	1	1	5.44751e-12	0	0	0	0	0	0	0	0	1	0	0	0.566812	0	0	1	NA	NA	NA	0	0	1	0
cg14360917	1.7406	0.2209	1.26323	3.24e-15	4.99533e-09	++++++++++-++++++++++++++++-++	17	45992122	NA	SP2	No	1	0	1	7.60449e-09	0	0	0	0	0	0	0	0	1	0	0	0.513103	0	0	1	NA	NA	NA	0	0	1	0
cg07814318	1.927	0.1933	1.26396	2.06e-23	1.38959e-13	+++++-++++++++++++?++++++++++-	15	31624584	NA	KLF13	No	1	1	1	1.20919e-17	0	0	0	0	0	0	0	0	2	0	0	0.38315	0	0	1	NA	NA	NA	0	0	0	1
cg24707889	1.9106	0.2032	1.26414	5.22e-21	3.00226e-12	+++++++-++++++++++?+++++-+++++	21	46341304	NA	ITGB2;ITGB2	No	1	1	1	4.24634e-15	0	0	0	0	0	0	0	0	1	0	0	0.488345	0	100505746	1	NA	NA	NA	0	1	1	0
cg14702231	1.6214	0.219	1.26743	1.31e-13	3.9311e-08	++--+-++++++-+++++?+++++++++-+	8	11413234	NA	BLK	No	1	1	1	2.12303e-08	0	0	0	0	0	0	0	0	2	0	0	0.611077	cg14702231	0	1	NA	NA	NA	1	0	0	1
cg13619623	1.9607	0.1922	1.26892	1.97e-24	3.78203e-14	+++++++++-++++-+++?+++++++++++	7	33637324	NA	BBS9;BBS9;BBS9;BBS9	No	1	1	1	2.00349e-18	0	0	0	0	0	0	0	0	2	0	0	0.743504	0	0	1	NA	NA	NA	0	0	0	1
cg19728382	1.68	0.2162	1.2715	7.79e-15	8.1413e-09	++++++++++-+++++++++-+++++++++	5	172757276	NA	STC2	No	1	0	1	1.42431e-08	0	0	0	0	0	0	0	0	2	0	0	0.441991	0	0	1	NA	NA	NA	0	0	0	1
cg05155595	1.6891	0.2209	1.27391	2.09e-14	1.40931e-08	+++??+-++-++++-+++++-+++++--++	2	70008161	NA	ANXA4	No	1	1	1	NA	0	0	0	0	0	0	0	0	2	0	0	0.594562	0	0	1	NA	NA	NA	0	0	0	1
cg25250132	1.6985	0.2205	1.27442	1.32e-14	1.09018e-08	+++-++++++++-+++++?++++++++++-	10	43704423	NA	RASGEF1A	No	1	1	1	2.24232e-09	0	0	0	0	0	0	0	0	2	0	0	0.295134	0	0	1	NA	NA	NA	0	0	0	1
cg20357806	1.7437	0.226	1.28175	1.22e-14	1.04608e-08	+++-++-+++++++++++++-+++++-+-+	4	74853779	NA	PPBP	No	1	1	1	2.11907e-08	0	0	0	0	0	0	0	0	1	0	0	0.682354	0	0	1	NA	NA	NA	0	0	1	0
cg22169889	1.6608	0.2241	1.28206	1.25e-13	3.82985e-08	++++++++++++++++++?++++-++++++	2	169281609	NA	NA	No	1	1	1	1.52806e-08	0	0	0	0	0	0	0	0	2	0	0	0.732551	0	0	1	NA	NA	NA	0	0	0	1
cg02107842	1.8712	0.2044	1.28787	5.52e-20	1.11181e-11	++++++++++++++-+++?++++++++-+-	5	66255772	NA	MAST4;MAST4;MAST4	No	1	1	1	2.17675e-13	0	0	0	0	0	0	0	0	2	0	0	0.585124	0	0	1	NA	NA	NA	0	0	0	1
cg15458222	1.6374	0.2234	1.28867	2.3e-13	5.36801e-08	++++++-++-++++-+++?++++++-+-++	3	121380533	NA	HCLS1	No	1	1	1	2.37705e-07	0	0	0	0	0	0	0	0	2	0	0	0.772472	0	0	1	NA	NA	NA	0	0	0	1
cg24854010	1.7356	0.2268	1.29075	1.96e-14	1.3612e-08	++++++-+++++++-+-+++++++++-+-+	12	1726033	NA	WNT5B	No	1	1	1	1.99286e-10	0	0	0	0	0	0	0	0	2	0	0	0.659163	0	0	1	NA	NA	NA	0	0	0	1
cg23551198	1.7132	0.2327	1.29153	1.79e-13	4.67591e-08	+++++-++++++++++++?+++++++++++	17	3585166	NA	P2RX5;P2RX5	No	1	1	1	9.85747e-08	0	0	0	0	0	0	0	0	2	0	0	0.539512	0	0	1	NA	NA	NA	0	0	0	1
cg24679890	1.7426	0.227	1.29303	1.64e-14	1.23079e-08	-++++++++-++++-+++?+++++++++++	19	17246356	NA	MYO9B;MYO9B	No	1	1	1	2.97283e-09	0	0	0	0	0	0	0	0	2	0	0	0.27401	0	0	1	NA	NA	NA	0	0	0	1
cg19881557	2.0082	0.1925	1.29351	1.73e-25	9.81337e-15	+++++++++-++++++++?++++++++-?-	14	20967426	NA	NA	No	1	1	1	1.14399e-20	0	0	0	0	0	0	0	0	2	0	0	0.625955	0	0	1	NA	NA	NA	0	0	0	1
cg08316365	1.6435	0.2221	1.29939	1.36e-13	4.01227e-08	+++++-++++++++-+++?+++++++++++	12	102512153	NA	NUP37	No	1	1	1	5.67711e-08	0	0	0	0	0	0	0	0	2	0	0	0.756434	0	0	1	NA	NA	NA	0	0	0	1
cg19838043	2.0144	0.1986	1.30811	3.62e-24	5.30608e-14	+++-++++++++-+++++?++++++++-++	14	104196038	NA	ZFYVE21	No	1	1	1	4.69141e-18	0	0	0	0	0	0	0	0	2	0	0	0.59289	0	0	1	NA	NA	NA	0	0	0	1
cg13573513	1.8258	0.2182	1.31624	5.85e-17	5.34547e-10	++-+++++--++++-+++?+++++++++++	12	14996143	NA	ART4;ART4	No	1	1	1	7.12098e-11	0	0	0	0	0	0	0	0	2	0	0	0.595851	0	0	1	NA	NA	NA	0	0	0	1
cg18645493	1.6587	0.2219	1.31734	7.74e-14	2.9279e-08	+++++-+++-+-++-+++?++++++--+++	1	154167437	NA	MIR190B	No	1	0	1	1.20549e-07	0	0	0	0	0	0	0	0	2	0	0	0.338193	0	0	1	NA	NA	NA	0	0	0	1
cg14334350	1.7062	0.2256	1.3198	3.96e-14	2.01464e-08	+++++-+++--+++++-+?++++++++-++	9	139400168	NA	NOTCH1	No	1	1	1	1.77418e-08	0	0	0	0	0	0	0	0	2	0	0	0.689001	0	0	1	NA	NA	NA	0	0	0	1
cg23212590	1.6943	0.2311	1.32494	2.3e-13	5.37844e-08	++++++-++-++++-+++?+-++++++++-	1	42645349	NA	FOXJ3	No	1	1	1	4.0022e-07	0	0	0	0	0	0	0	0	2	0	0	0.648409	0	0	1	NA	NA	NA	0	0	0	1
cg13883633	1.9033	0.2135	1.32659	4.86e-19	3.72319e-11	++++++-+++++++-+++?+-+++++++++	15	41951695	NA	MGA;MGA	No	1	1	1	3.83458e-12	0	0	0	0	0	0	0	0	2	0	0	0.669882	0	0	1	NA	NA	NA	0	0	0	1
cg02578470	1.8278	0.2132	1.33218	1e-17	2.00259e-10	+++-++++++++++-+++?++++++++-++	3	127320670	NA	MCM2	No	1	1	1	1.08713e-11	0	0	0	0	0	0	0	0	2	0	0	0.381854	0	0	1	NA	NA	NA	0	0	0	1
cg01350996	1.7379	0.2302	1.33454	4.37e-14	2.12895e-08	+++-+++++-++-+++++?++++++-+-++	16	70793986	NA	VAC14	No	1	0	1	2.05988e-08	0	0	0	0	0	0	0	0	2	0	0	0.721974	0	0	1	NA	NA	NA	0	0	0	1
cg16805291	2.1319	0.1817	1.33543	8.67e-32	3.18022e-18	+++++--++-++++-+++?+++++++++++	7	36022575	NA	NA	No	1	1	1	6.91134e-26	0	0	0	0	0	0	0	0	2	0	0	0.520102	0	0	1	NA	NA	NA	0	0	0	1
cg00973118	1.9388	0.2179	1.33561	5.74e-19	4.0837e-11	++++++++++++++-+++?+++++++++++	16	374570	NA	AXIN1;AXIN1	No	1	1	1	3.85417e-13	0	0	0	0	0	0	0	0	2	0	0	0.488482	0	0	1	NA	NA	NA	0	0	0	1
cg22959742	2.1338	0.1901	1.34288	3.07e-29	8.19323e-17	++++++++++++++++++?+-++++++--+	10	13913931	NA	FRMD4A	No	1	1	1	7.0531e-24	0	0	0	0	0	0	0	0	2	0	0	0.507805	0	0	1	NA	NA	NA	0	0	0	1
cg18283844	1.6204	0.2235	1.34647	4.17e-13	7.49304e-08	++-++-+++-++++++++?+-+++--++++	1	114495894	NA	HIPK1;HIPK1;HIPK1;HIPK1	No	1	1	1	3.04452e-07	0	0	0	0	0	0	0	0	2	0	0	0.776931	0	0	1	NA	NA	NA	0	0	0	1
cg00309945	1.7647	0.2319	1.34996	2.76e-14	1.64736e-08	++++++++++++-+-+++?++++++++--+	1	22148926	NA	LDLRAD2;HSPG2	No	1	0	1	4.50415e-09	0	0	0	0	0	0	0	0	2	0	0	0.558526	0	0	1	NA	NA	NA	0	0	0	1
cg10503610	1.8125	0.2266	1.34999	1.25e-15	2.93218e-09	+++-++++++++++++++?++++++++-++	1	154833121	NA	KCNN3;KCNN3	No	1	1	1	4.29731e-10	0	0	0	0	0	0	0	0	1	0	0	0.572067	0	0	1	NA	NA	NA	0	0	1	0
cg03218374	1.8156	0.2153	1.35605	3.33e-17	3.90818e-10	+++++--+++++++++++++-+++-+-+++	20	896981	NA	ANGPT4	No	1	1	1	9.9495e-11	0	0	0	0	0	0	0	0	1	0	0	0.185551	0	0	1	NA	NA	NA	0	0	1	0
cg14176339	1.8228	0.2275	1.35991	1.11e-15	2.74803e-09	++++++-+++-+++-+-+?++++++++-+-	17	79244542	NA	SLC38A10;SLC38A10	No	1	1	1	1.04247e-09	0	0	0	0	0	0	0	0	2	0	0	0.679671	0	0	1	NA	NA	NA	0	0	0	1
cg16724148	1.733	0.2311	1.36675	6.46e-14	2.64696e-08	+++++-++++++---+++?++++++++-++	1	100326338	NA	AGL;AGL;AGL;AGL;AGL;AGL	No	1	1	1	9.77192e-08	0	0	0	0	0	0	0	0	0	0	0	0.790879	0	0	NA	NA	NA	NA	0	0	0	0
cg09791743	1.7161	0.2358	1.36884	3.41e-13	6.6899e-08	+++++-++++-+++-+++?+-+++++++++	6	42898508	NA	CNPY3	No	1	0	1	1.47677e-06	0	0	0	0	0	0	0	0	1	0	0	0.644528	0	0	1	NA	NA	NA	0	0	1	0
cg10438589	2.1095	0.1916	1.37525	3.48e-28	3.14823e-16	+++++-+++-++++-+++?+++++++-+++	4	14531493	NA	NA	No	1	1	1	2.90185e-21	0	0	0	0	0	0	0	0	2	0	0	0.394987	0	0	1	NA	NA	NA	0	0	0	1
cg16809457	1.9703	0.2109	1.37568	9.31e-21	4.13807e-12	+++++-+++-++++-+++?+++++++-+++	6	90399677	NA	MDN1	No	1	1	1	2.39629e-14	0	0	0	0	0	0	0	0	2	0	0	0.559065	0	0	1	NA	NA	NA	0	0	0	1
cg22688566	1.6794	0.2326	1.37664	5.23e-13	8.49686e-08	+++-++++++-+-+-+-+?++++++-+-++	17	27459835	NA	MYO18A;MYO18A	No	1	1	1	9.75672e-07	0	0	0	0	0	0	0	0	2	0	0	0.494948	0	0	1	NA	NA	NA	0	0	0	1
cg07973435	1.7441	0.239	1.37967	2.93e-13	6.14719e-08	++++++++++++++-+++?++++++-++++	6	100905458	NA	SIM1	No	1	1	0	1.89106e-07	0	0	0	0	0	0	0	0	2	0	0	0.17769	0	0	1	NA	NA	NA	0	0	0	1
cg01004980	1.993	0.204	1.38001	1.55e-22	4.25593e-13	+++++--++-++++-+++?+++++++++++	3	48883069	NA	PRKAR2A	No	1	1	1	1.66826e-15	0	0	0	0	0	0	0	0	2	0	0	0.643182	0	0	1	NA	NA	NA	0	0	0	1
cg03860038	1.7606	0.2241	1.38256	3.91e-15	5.54546e-09	+++-++++++-++-++++?+-++++---++	10	134231517	NA	NA	No	1	0	1	2.72101e-08	0	0	0	0	0	0	0	0	0	0	0	0.721747	0	0	NA	NA	NA	NA	0	0	0	0
cg19619585	1.8568	0.2068	1.38999	2.7e-19	2.68472e-11	+++++-+++-++-+-+++?+++++--++?+	15	101170019	NA	ASB7;ASB7	No	1	1	1	2.64057e-13	0	0	0	0	0	0	0	0	2	0	0	0.687904	0	0	1	NA	NA	NA	0	0	0	1
cg20130744	1.7578	0.2395	1.39746	2.13e-13	5.14913e-08	+++++--+++++++-+++?+++++++-+++	10	20439553	NA	PLXDC2	No	1	1	1	8.30813e-08	0	0	0	0	0	0	0	0	2	0	0	0.749096	0	84898	1	NA	NA	NA	0	1	0	1
cg09249494	1.8374	0.2307	1.40154	1.64e-15	3.41814e-09	+++++-+++++-++++-+?+++++++++-+	6	6588846	NA	LY86;LOC285780	No	1	1	1	3.52986e-10	0	0	0	0	0	0	0	0	0	0	0	0.172333	0	0	NA	NA	NA	NA	0	0	0	0
cg02438611	1.792	0.2293	1.40347	5.45e-15	6.67257e-09	++++++-+-+++++-+++?+++++++-+++	17	55828107	NA	NA	No	1	1	1	4.73183e-09	0	0	0	0	0	0	0	0	2	0	0	0.608914	0	0	1	NA	NA	NA	0	0	0	1
cg04987734	2.2232	0.1832	1.40881	6.65e-34	2.14573e-19	++++++++++++++++++?+++++++-+++	14	103415873	NA	CDC42BPB	No	1	1	1	4.5892e-27	0	0	0	0	0	0	0	0	1	0	0	0.369891	0	0	1	NA	NA	NA	0	0	1	0
cg01153613	1.7947	0.2454	1.41203	2.6e-13	5.7526e-08	+++++++++----+++++?+-++-+--+++	6	139928856	NA	NA	No	1	1	1	7.32326e-08	0	0	0	0	0	0	0	0	2	0	0	0.597014	0	0	1	NA	NA	NA	0	0	0	1
cg06682445	1.7785	0.2435	1.41354	2.79e-13	5.98249e-08	+++++-+++--+++-+++?++++++--+++	7	43915791	NA	URGCP;URGCP;URGCP	No	1	1	1	1.98517e-07	0	0	0	0	0	0	0	0	2	0	0	0.553044	0	0	1	NA	NA	NA	0	0	0	1
cg12647970	2.0495	0.2051	1.41354	1.65e-23	1.22913e-13	+++++++++-++-+-+++?+++++++-+++	6	3234297	NA	NA	No	1	1	1	1.79866e-17	0	0	0	0	0	0	0	0	2	0	0	0.58949	0	0	1	NA	NA	NA	0	0	0	1
cg07248377	2.0104	0.2094	1.41696	7.85e-22	1.04822e-12	++++-+++++-+-+++++?+++++++-+++	16	4732406	NA	MGRN1;MGRN1;MGRN1;MGRN1	No	1	1	1	1.16885e-15	0	0	0	0	0	0	0	0	0	0	0	0.551233	0	0	NA	NA	NA	NA	0	0	0	0
cg08788930	1.8619	0.2181	1.41854	1.38e-17	2.39469e-10	+++++-+++-++-+++++?++++++++-++	8	142201685	NA	DENND3	No	1	0	1	2.30665e-11	0	0	0	0	0	0	0	0	2	0	0	0.607742	0	0	1	NA	NA	NA	0	0	0	1
cg06151145	2.0268	0.212	1.41892	1.19e-21	1.31787e-12	++++++-+++++++-+++?+++++++++++	4	48346434	NA	SLAIN2	No	1	1	1	1.31623e-15	0	0	0	0	0	0	0	0	2	0	0	0.496863	0	0	1	NA	NA	NA	0	0	0	1
cg24366564	2.0371	0.2247	1.41947	1.25e-19	1.75436e-11	+++++++++-++-+++++?++++++--+++	17	2843149	NA	RAP1GAP2;RAP1GAP2	No	1	1	1	7.62224e-13	0	0	0	0	0	0	0	0	0	0	0	0.663229	0	0	NA	NA	NA	NA	0	0	0	0
cg19638572	1.7554	0.226	1.42012	7.94e-15	8.22479e-09	+++++++++-++++++++?++++++++-++	1	206733139	NA	RASSF5;RASSF5;RASSF5	No	1	0	1	4.66013e-09	0	0	0	0	0	0	0	0	1	0	0	0.376616	0	0	1	NA	NA	NA	0	0	1	0
cg07031070	1.6998	0.2363	1.42388	6.25e-13	9.39272e-08	++++++-++-+++-++++?++++++-++++	6	28543670	NA	SCAND3	No	1	1	1	2.57242e-07	0	0	0	0	0	0	0	0	2	0	0	0.750954	0	0	1	NA	NA	NA	0	0	0	1
cg00534468	1.8843	0.2267	1.42458	9.48e-17	6.99071e-10	++++-++++-+-++++++?+++++++++++	16	81579629	NA	CMIP;CMIP	No	1	0	1	1.71633e-10	0	0	0	0	0	0	0	0	1	0	0	0.706369	0	0	1	NA	NA	NA	0	0	1	0
cg04162032	1.693	0.2218	1.42663	2.27e-14	1.4773e-08	+++-+++++-++-+-+++?+++++++++++	1	248902767	NA	LOC646627;LOC646627	No	1	0	1	4.38322e-08	0	0	0	0	0	0	0	0	0	0	0	0.536705	0	0	NA	NA	NA	NA	0	0	0	0
cg12880685	1.759	0.2337	1.43007	5.19e-14	2.34336e-08	+++??+++++++++-+++?+++++++-+++	10	120489658	NA	C10orf46	No	1	1	1	NA	0	0	0	0	0	0	0	0	2	0	0	0.376463	0	0	1	NA	NA	NA	0	0	0	1
cg10241823	2.0533	0.2095	1.43486	1.14e-22	3.59579e-13	+++++++++--+++-+++?+++++++-+-+	17	841205	NA	NXN	No	1	0	1	4.20508e-17	0	0	0	0	0	0	0	0	2	0	0	0.452976	0	0	1	NA	NA	NA	0	0	0	1
cg07904865	1.7441	0.2257	1.43496	1.1e-14	9.84521e-09	++++++-++-++-+-+++?++++++++-++	7	1127420	NA	GPER;C7orf50;C7orf50;C7orf50;GPER;GPER	No	1	0	1	4.16889e-09	0	0	0	0	0	0	0	0	2	0	0	0.752882	0	0	1	NA	NA	NA	0	0	0	1
cg18087306	1.7873	0.2395	1.43811	8.54e-14	3.09215e-08	+++++++++-++++-+++?+++++++++?+	19	2446487	NA	LMNB2	No	1	1	0	2.05824e-08	0	0	0	0	0	0	0	0	2	0	0	0.216431	0	0	1	NA	NA	NA	0	0	0	1
cg21416544	1.9111	0.2273	1.44382	4.14e-17	4.40607e-10	+++++++++-++++-+++?++++++-++++	12	8986988	NA	A2ML1	No	1	1	1	7.26325e-11	0	0	0	0	0	0	0	0	2	0	0	0.592925	0	0	1	NA	NA	NA	0	0	0	1
cg19557110	1.7817	0.2282	1.44966	5.79e-15	6.8986e-09	+++++--+++++++-+++?+++++++++++	17	4082271	NA	ANKFY1	No	1	1	1	3.77905e-09	0	0	0	0	0	0	0	0	2	0	0	0.713364	0	0	1	NA	NA	NA	0	0	0	1
cg03978682	1.8865	0.2176	1.44986	4.33e-18	1.25614e-10	+++-+++++-++++-+++?++++++++-++	5	53411773	NA	ARL15	No	1	1	1	1.89455e-12	0	0	0	0	0	0	0	0	2	0	0	0.401982	0	0	1	NA	NA	NA	0	0	0	1
cg14620184	1.9901	0.2161	1.45331	3.26e-20	8.29805e-12	+++++++++-++++-+++?++++++++-++	2	29941470	NA	ALK	No	1	1	1	4.48485e-15	0	0	0	0	0	0	0	0	2	cg14620184	0	0.724577	0	0	1	NA	NA	1	0	0	0	1
cg21462693	1.9402	0.2222	1.45363	2.53e-18	9.32036e-11	+++++-++++++++-+++?+++++++-++-	6	32182174	NA	NOTCH4	No	1	0	1	3.45133e-11	0	0	0	0	0	0	0	0	2	0	0	0.49602	0	0	1	NA	NA	NA	0	0	0	1
cg15551881	2.2565	0.1823	1.45392	3.57e-35	4.2526e-20	++++++++++++++++++++++++++++++	9	123688715	NA	TRAF1	No	1	1	1	8.90322e-28	0	0	0	0	0	0	0	0	2	0	0	0.273501	0	0	1	NA	NA	NA	0	0	0	1
cg23580000	2.0252	0.2186	1.45437	1.95e-20	6.23809e-12	++-++++++-++-+++++-+++++++-+++	16	50322156	NA	ADCY7	No	1	1	1	9.8158e-16	0	0	0	0	0	0	0	0	0	0	0	0.562569	0	0	NA	NA	NA	NA	0	0	0	0
cg22532234	1.8538	0.2381	1.45756	6.95e-15	7.63634e-09	++++++++-+++-+-+++?+-+++++++++	19	40229215	NA	CLC	No	1	0	1	6.3861e-09	0	0	0	0	0	0	0	0	2	0	0	0.688134	0	0	1	NA	NA	NA	0	0	0	1
cg03803086	2.1333	0.1987	1.45994	7e-27	1.65987e-15	+++++++++-++++-+++?+-+++++++++	21	34185960	NA	C21orf62;C21orf62;C21orf62;C21orf62;C21orf62;C21orf62	No	1	1	1	1.23526e-19	0	0	0	0	0	0	0	0	0	0	0	0.271587	0	0	NA	NA	NA	NA	0	0	0	0
cg03290827	2.1312	0.211	1.46068	5.4e-24	6.6203e-14	++++++-+++++++-+++?++++++++-++	17	75180760	NA	SEC14L1;SEC14L1;SEC14L1;SEC14L1;SEC14L1	No	1	1	1	2.19561e-18	0	0	0	0	0	0	0	0	2	0	0	0.655435	0	6397	1	NA	NA	NA	0	1	0	1
cg07719604	1.9596	0.2226	1.46325	1.33e-18	6.5218e-11	+++-+++++-++-+++++?+++++++-+++	16	67232460	NA	ELMO3;E2F4	No	1	1	1	3.48663e-12	0	0	0	0	0	0	0	0	2	0	0	0.532733	0	0	1	NA	NA	NA	0	0	0	1
cg23752007	2.1146	0.2114	1.47386	1.45e-23	1.14664e-13	+++-+++++--+++++++?+-++++++-++	7	37429500	NA	ELMO1	No	1	0	1	4.28585e-17	0	0	0	0	0	0	0	0	2	0	0	0.671363	0	9844	1	NA	NA	NA	0	1	0	1
cg26161997	1.9851	0.2316	1.47578	1.02e-17	2.02362e-10	+++++++++-++++-+++?+-++++++-++	4	124281050	NA	NA	No	1	1	1	1.94139e-12	0	0	0	0	0	0	0	0	2	0	0	0.56612	0	0	1	NA	NA	NA	0	0	0	1
cg25782293	2.0204	0.2159	1.48132	8.12e-21	3.83563e-12	+++++++++-++++-+++?+++++++++++	7	158221401	NA	PTPRN2;PTPRN2;PTPRN2	No	1	1	1	3.24981e-14	0	0	0	0	0	0	0	0	2	0	0	0.459011	0	0	1	NA	NA	NA	0	0	0	1
cg02879453	2.1561	0.2131	1.48759	4.51e-24	5.9911e-14	+++++++++-++++-+++?+++++++++++	16	50321818	NA	ADCY7	No	1	1	1	8.88425e-18	0	0	0	0	0	0	0	0	2	0	0	0.611831	0	0	1	NA	NA	NA	0	0	0	1
cg18876826	1.8211	0.2241	1.48904	4.45e-16	1.65344e-09	+++-+++++-++++++++?+++++++++++	1	38396334	NA	INPP5B	No	1	0	1	1.72007e-09	0	0	0	0	0	0	0	0	2	0	0	0.130641	0	3633	1	NA	NA	NA	0	1	0	1
cg08645860	1.9272	0.2237	1.49041	6.92e-18	1.63056e-10	++++++++++++++-+++?+++++++++-+	16	85969301	NA	NA	No	1	1	1	3.95113e-13	0	0	0	0	0	0	0	0	2	0	0	0.433487	0	0	1	NA	NA	NA	0	0	0	1
cg07682160	1.8618	0.2386	1.4972	6.09e-15	7.09685e-09	++++++-++--+++--++?+++++++++++	19	18959935	NA	UPF1	No	1	1	1	8.06214e-09	0	0	0	0	0	0	0	0	2	0	0	0.536552	0	0	1	NA	NA	NA	0	0	0	1
cg11775828	2.0104	0.2282	1.49828	1.25e-18	6.28709e-11	+++??+++++++++++++?++++++-++++	2	169100915	NA	STK39	No	1	1	1	NA	0	0	0	0	0	0	0	0	1	0	0	0.366755	0	0	1	NA	NA	NA	0	0	1	0
cg07824636	1.935	0.2296	1.49957	3.5e-17	4.01653e-10	++++++++++--++++++?+++++++-+-+	1	221967245	NA	NA	No	1	1	1	1.66227e-11	0	0	0	0	0	0	0	0	2	0	0	0.346059	0	0	1	NA	NA	NA	0	0	0	1
cg19103704	1.8513	0.2377	1.50043	6.7e-15	7.48634e-09	++++++++++++-+-++++++++++++++-	19	40440963	NA	FCGBP	No	1	1	1	7.80098e-08	0	0	0	0	0	0	0	0	2	0	0	0.366681	0	8857	1	NA	NA	NA	0	1	0	1
cg15963913	1.9914	0.2265	1.50646	1.49e-18	6.94107e-11	+++++++++--+++++++?++++++-+-++	14	104196003	NA	ZFYVE21	No	1	1	1	2.9158e-12	0	0	0	0	0	0	0	0	0	0	0	0.695591	0	0	NA	NA	NA	NA	0	0	0	0
cg15829728	1.7512	0.2301	1.50786	2.7e-14	1.62696e-08	++++++++++++++-+++?+++++++-+++	20	31174419	NA	NA	No	1	1	1	1.76425e-08	0	0	0	0	0	0	0	0	2	0	0	0.288087	0	0	1	NA	NA	NA	0	0	0	1
cg04321224	1.921	0.2238	1.50927	9.32e-18	1.92297e-10	++++++-+++++++++++?+++++++++++	21	46341380	NA	ITGB2;ITGB2	No	1	0	1	2.74778e-11	0	0	0	0	0	0	0	0	0	0	0	0.298992	0	0	NA	NA	NA	NA	0	0	0	0
cg09879253	1.8878	0.2414	1.51389	5.21e-15	6.50802e-09	+++++-++++++++-+++?+++++++++++	17	45935359	NA	NA	No	1	1	1	2.36177e-09	0	0	0	0	0	0	0	0	2	0	0	0.726359	0	0	1	NA	NA	NA	0	0	0	1
cg07793033	2.0781	0.2153	1.52656	4.78e-22	7.96313e-13	+++-+++++-++++-+++?+++++++++-+	16	85256423	NA	NA	No	1	1	1	2.51378e-17	0	0	0	0	0	0	0	0	2	0	0	0.593719	0	0	1	NA	NA	NA	0	0	0	1
cg18518074	1.9021	0.2375	1.52686	1.16e-15	2.8177e-09	++++++-++-++++--++?++++++++-++	11	64642316	NA	EHD1	No	1	0	1	4.25821e-10	0	0	0	0	0	0	0	0	2	0	0	0.400822	0	0	1	NA	NA	NA	0	0	0	1
cg05251389	2.2761	0.205	1.52947	1.19e-28	1.73443e-16	+++-++++++-+++++++?+++++++++++	22	43525330	NA	BIK	No	1	1	1	2.97596e-23	0	0	0	0	0	0	0	0	0	0	0	0.542878	0	0	NA	NA	NA	NA	0	0	0	0
cg17603909	1.7953	0.2375	1.53075	4.09e-14	2.0507e-08	+++++--+++++-+++++?+-+++++++++	11	4509357	NA	OR52K1	No	1	1	1	1.59992e-08	0	0	0	0	0	0	0	0	2	0	0	0.742855	0	0	1	NA	NA	NA	0	0	0	1
cg26572392	2.2758	0.2072	1.53153	4.53e-28	3.64138e-16	+++++++++-++++++++?++++++++-++	10	24496943	NA	KIAA1217;KIAA1217;KIAA1217	No	1	0	1	7.52213e-21	0	0	0	0	0	0	0	0	2	0	0	0.53711	0	0	1	NA	NA	NA	0	0	0	1
cg05413285	1.8533	0.2454	1.53801	4.3e-14	2.10823e-08	++++++-++-++++++++?++++++--+++	2	151537993	NA	NA	No	1	0	1	8.05758e-08	0	0	0	0	0	0	0	0	2	0	0	0.676423	0	0	1	NA	NA	NA	0	0	0	1
cg07456681	1.9455	0.2333	1.5413	7.51e-17	6.14151e-10	++++++-+++++++++++?+++++++-+++	16	15146876	NA	NTAN1	No	1	1	1	1.07102e-10	0	0	0	0	0	0	0	0	2	0	0	0.521865	0	0	1	NA	NA	NA	0	0	0	1
cg11011533	2.1213	0.2194	1.54418	4.09e-22	7.3003e-13	?+++++++++++++++++?++++++-+??+	17	3674649	NA	ITGAE	No	1	1	0	NA	0	0	0	0	0	0	0	0	1	0	0	0.773855	0	0	1	NA	NA	NA	0	0	1	0
cg25889918	1.8671	0.252	1.55026	1.27e-13	3.85875e-08	++++++-++-++++++++?+-+++++++++	2	179916184	NA	NA	No	1	0	1	1.48771e-07	0	0	0	0	0	0	0	0	2	0	0	0.653046	0	0	1	NA	NA	NA	0	0	0	1
cg06568490	1.9446	0.2358	1.55374	1.61e-16	9.3825e-10	++++++++++-+++++++?+++++++++++	3	13525965	NA	HDAC11;HDAC11	No	1	0	1	8.98274e-11	0	0	0	0	0	0	0	0	2	0	0	0.67129	0	0	1	NA	NA	NA	0	0	0	1
cg18404811	1.8113	0.2349	1.55602	1.24e-14	1.05464e-08	++++-++++++-++-+++?++-+++++-++	17	403288	NA	NA	No	1	1	0	2.90076e-08	0	0	0	0	0	0	0	0	2	cg18404811	0	0.301871	0	0	1	NA	NA	1	0	0	0	1
cg04323925	1.8498	0.2392	1.55998	1.05e-14	9.59744e-09	+++++++++-++++++++?++++++-++++	10	133742464	NA	NA	No	1	0	1	7.79249e-09	0	0	0	0	0	0	0	0	1	0	0	0.455095	0	0	1	NA	NA	NA	0	0	1	0
cg15489693	1.8711	0.2573	1.56148	3.52e-13	6.81723e-08	?+++++-++-++-+++++?+--+++++?++	4	10498037	NA	CLNK	No	1	0	1	NA	0	0	0	0	0	0	0	0	2	0	0	0.645375	0	0	1	NA	NA	NA	0	0	0	1
cg06177555	1.9568	0.2286	1.5626	1.13e-17	2.1421e-10	+++-+++++--+++-+++?+++++++++++	16	29678624	NA	SPN;SPN	No	1	1	1	1.00278e-11	0	0	0	0	0	0	0	0	2	0	0	0.386922	0	0	1	NA	NA	NA	0	0	0	1
cg00821731	1.9977	0.2262	1.56406	1.04e-18	5.6898e-11	+++++++++-++++-+++?+++++++++++	2	219744626	NA	WNT10A	No	1	1	1	1.05956e-12	0	0	0	0	0	0	0	0	0	0	0	0.309185	0	0	NA	NA	NA	NA	0	0	0	0
cg13821176	2.0319	0.2303	1.5666	1.1e-18	5.86075e-11	+++++++++-++-+-+++?+++++++++++	8	126448338	NA	TRIB1	No	1	1	1	6.2164e-12	0	0	0	0	0	0	0	0	2	0	0	0.532631	0	0	1	NA	NA	NA	0	0	0	1
cg19351628	1.8943	0.2558	1.56883	1.32e-13	3.94444e-08	?+++++++++++++-+++?++++++++??+	12	58246612	NA	NA	No	1	1	0	NA	0	0	0	0	0	0	0	0	2	0	0	0.218853	0	0	1	NA	NA	NA	0	0	0	1
cg23371436	2.1049	0.2204	1.57307	1.31e-21	1.39213e-12	++++++++++++++++++?+++++++++++	11	20111534	NA	NAV2;NAV2;NAV2;NAV2	No	1	0	1	6.05849e-16	0	0	0	0	0	0	0	0	1	0	0	0.539877	0	0	1	NA	NA	NA	0	0	1	0
cg02508743	2.2801	0.2029	1.57575	2.72e-29	7.67355e-17	++++++++++++++++++?+++++++++++	8	56903623	NA	LYN;LYN	No	1	1	1	4.97427e-24	0	0	0	0	0	0	0	0	2	0	0	0.390909	0	0	1	NA	NA	NA	0	0	0	1
cg00399027	1.7956	0.2498	1.57748	6.61e-13	9.68344e-08	+++-+++++--+-+-+++?++++++-+-++	16	85676861	NA	KIAA0182;KIAA0182	No	1	1	0	3.98234e-07	0	0	0	0	0	0	0	0	2	0	0	0.491168	0	0	1	NA	NA	NA	0	0	0	1
cg12459502	2.0143	0.2194	1.58989	4.25e-20	9.61187e-12	+++++-++++-+-+-+++++++++++++++	18	60904237	NA	BCL2	No	1	1	1	1.18251e-12	0	0	0	0	0	0	0	0	2	0	0	0.341766	0	0	1	NA	NA	NA	0	0	0	1
cg23754918	1.8968	0.2389	1.59311	2.01e-15	3.82373e-09	+++++-+++++++-++++?+++++++-+++	7	2653733	NA	IQCE;IQCE	No	1	1	1	4.43376e-09	0	0	0	0	0	0	0	0	1	0	0	0.721618	0	0	1	NA	NA	NA	0	0	1	0
cg18571531	2.0692	0.2351	1.59587	1.37e-18	6.6165e-11	+++-++-++-++-+++++?++++++++-+-	11	70477192	NA	SHANK2;SHANK2	No	1	1	0	1.84477e-13	0	0	0	0	0	0	0	0	2	0	0	0.600049	0	0	1	NA	NA	NA	0	0	0	1
cg26518431	1.892	0.2503	1.5979	4.08e-14	2.04762e-08	++-++-++++++++++++?+++++++++++	1	47901555	NA	MGC12982;FOXD2	No	1	0	1	3.26456e-08	0	0	0	0	0	0	0	0	0	0	0	0.79815	0	0	NA	NA	NA	NA	0	0	0	0
cg11606444	1.9232	0.2532	1.59895	3.1e-14	1.75789e-08	++++++-++++-++++-+?++++++++-++	11	121353563	NA	SORL1	No	1	1	1	2.43557e-09	0	0	0	0	0	0	0	0	2	0	0	0.633371	0	0	1	NA	NA	NA	0	0	0	1
cg03500056	2.0351	0.237	1.60425	9.03e-18	1.88979e-10	++++++-++--+-+++++?++++++++-++	16	8814507	NA	ABAT;ABAT;ABAT	No	1	1	1	1.94212e-11	0	0	0	0	0	0	0	0	2	0	0	0.317767	0	0	1	NA	NA	NA	0	0	0	1
cg03550773	2.0745	0.2251	1.61773	3.13e-20	8.10817e-12	+++++++++-++++-+++?+-++++++-?+	14	35163458	NA	NA	No	1	1	1	7.12009e-15	0	0	0	0	0	0	0	0	2	0	0	0.5917	0	0	1	NA	NA	NA	0	0	0	1
cg19246654	1.8856	0.2511	1.62261	5.91e-14	2.51884e-08	+++++++++++-++++++?++++++++++-	7	139320460	NA	HIPK2;HIPK2	No	1	1	1	1.91992e-08	0	0	0	0	0	0	0	0	1	0	0	0.70563	0	0	1	NA	NA	NA	0	0	1	0
cg12158889	1.9936	0.2515	1.62295	2.26e-15	4.08209e-09	+++++-++++-+++-+++?+++++++++++	2	84663044	NA	SUCLG1	No	1	0	1	6.96616e-09	0	0	0	0	0	0	0	0	2	0	0	0.572269	0	0	1	NA	NA	NA	0	0	0	1
cg23556574	1.9893	0.2425	1.62587	2.34e-16	1.1546e-09	++++++-+++++++-+++?+++++++-+++	10	13981154	NA	FRMD4A	No	1	0	1	3.04226e-10	0	0	0	0	0	0	0	0	2	0	0	0.749451	0	0	1	NA	NA	NA	0	0	0	1
cg01373248	1.9005	0.2361	1.62839	8.34e-16	2.34434e-09	++++++++++++++++++?++++++++-++	3	18480297	NA	SATB1	No	1	1	1	7.95292e-10	0	0	0	0	0	0	0	0	1	0	0	0.284953	0	0	1	NA	NA	NA	0	0	1	0
cg00472758	1.9863	0.2554	1.62938	7.41e-15	7.91646e-09	+++-+++++-++-+-+++?+-++++-+-++	16	2552820	NA	TBC1D24	No	1	1	1	4.30081e-09	0	0	0	0	0	0	0	0	2	0	0	0.622043	0	0	1	NA	NA	NA	0	0	0	1
cg22069247	2.1717	0.2274	1.63695	1.28e-21	1.37372e-12	+++-+++++-++++++++?+++++++++++	2	232393256	NA	NMUR1	No	1	1	1	3.08984e-15	0	0	0	0	0	0	0	0	2	0	0	0.6887	0	10316	1	NA	NA	NA	0	1	0	1
cg09473207	1.8828	0.2569	1.63715	2.3e-13	5.37844e-08	+++-++-++-++++-+++?++++++++--+	6	155079453	NA	RBM16	No	1	1	1	1.92986e-08	0	0	0	0	0	0	0	0	1	0	0	0.62157	0	0	1	NA	NA	NA	0	0	1	0
cg17466510	2.1811	0.2327	1.63724	7.03e-21	3.53997e-12	++++++++++++++-+++?+-+++++++++	1	116877566	NA	NA	No	1	1	1	5.64262e-15	0	0	0	0	0	0	0	0	2	0	0	0.635635	0	0	1	NA	NA	NA	0	0	0	1
cg00657780	1.9635	0.2553	1.64587	1.46e-14	1.15558e-08	?++-+++++-++-+-+++?+++++++-?++	16	50285254	NA	NA	No	1	1	1	NA	0	0	0	0	0	0	0	0	2	0	0	0.557342	0	0	1	NA	NA	NA	0	0	0	1
cg23540819	1.8814	0.2423	1.64868	8.13e-15	8.33621e-09	+-+-+++++-++-+-+++?++++++-+-++	8	17940228	NA	ASAH1;ASAH1;ASAH1	No	1	0	1	1.27899e-08	0	0	0	0	0	0	0	0	2	0	0	0.57515	0	0	1	NA	NA	NA	0	0	0	1
cg24365837	2.0867	0.2255	1.64876	2.15e-20	6.58415e-12	++++++-+++++++-+++?+++++++++++	1	10509935	NA	APITD1;CORT	No	1	1	1	3.07413e-14	0	0	0	0	0	0	0	0	2	0	0	0.603853	0	0	1	NA	NA	NA	0	0	0	1
cg24304848	2.0046	0.2512	1.65447	1.46e-15	3.20642e-09	+++++++++-++-+-+++?++-+++++--+	11	44764716	NA	NA	No	1	0	1	5.57656e-10	0	0	0	0	0	0	0	0	2	0	0	0.637165	0	0	1	NA	NA	NA	0	0	0	1
cg00144180	2.0662	0.2415	1.65735	1.17e-17	2.1808e-10	?+++++-+++++++++++?++++-+++?++	2	240294362	NA	HDAC4	No	1	1	1	NA	0	0	0	0	0	0	0	0	1	0	0	0.82454	0	0	1	NA	NA	NA	0	0	1	0
cg06724236	2.2812	0.2138	1.66107	1.39e-26	2.42622e-15	+++-+++++-++++-+++?+-+++++-+-+	14	67853825	NA	PLEK2	No	1	1	1	4.61466e-21	0	0	0	0	0	0	0	0	2	0	0	0.51565	0	0	1	NA	NA	NA	0	0	0	1
cg03381359	1.9328	0.2664	1.66316	4.02e-13	7.34249e-08	?++++++++--+++-+++?++++++++?++	10	101604027	NA	ABCC2	No	1	0	1	NA	0	0	0	0	0	0	0	0	2	0	0	0.64842	0	0	1	NA	NA	NA	0	0	0	1
cg07359306	1.9566	0.2622	1.66736	8.43e-14	3.07109e-08	++++++-++-++-+++++?++++++---++	3	52811297	NA	ITIH1;ITIH1	No	1	1	1	3.50986e-08	0	0	0	0	0	0	0	0	2	0	0	0.665667	0	0	1	NA	NA	NA	0	0	0	1
cg26417554	2.0115	0.2456	1.67032	2.58e-16	1.21946e-09	?++-+++++-++++-+++++-++++-+?+-	3	9886232	NA	RPUSD3;RPUSD3	No	1	1	1	NA	0	0	0	0	0	0	0	0	2	0	0	0.580645	0	0	1	NA	NA	NA	0	0	0	1
cg04567445	1.88	0.2558	1.67175	2e-13	4.96858e-08	+++-+++++--+++-++-?+++++++-+++	1	65730409	NA	DNAJC6	No	1	0	1	1.57442e-07	0	0	0	0	0	0	0	0	2	0	0	0.213952	0	0	1	NA	NA	NA	0	0	0	1
cg01368219	2.1784	0.2304	1.67625	3.26e-21	2.30928e-12	++++++-++++++-++++?+-++++++++-	3	54999791	NA	CACNA2D3	No	1	1	1	1.08573e-14	0	0	0	0	0	0	0	0	1	cg01368219	0	0.61532	0	55799	1	NA	NA	1	0	1	1	0
cg04577162	1.9898	0.2513	1.67809	2.39e-15	4.21437e-09	+-++++-+++++++-+-+?++++++--++-	7	73667397	NA	RFC2;RFC2	No	1	0	1	2.99616e-08	0	0	0	0	0	0	0	0	2	0	0	0.555186	0	0	1	NA	NA	NA	0	0	0	1
cg07728579	2.0829	0.2397	1.67841	3.68e-18	1.14704e-10	++++++++++++++++++?+-++-++++++	15	83475013	NA	FSD2	No	1	1	1	4.94416e-12	0	0	0	0	0	0	0	0	1	0	0	0.712078	0	0	1	NA	NA	NA	0	0	1	0
cg05131266	2.3786	0.2178	1.679	9.15e-28	5.3775e-16	+++-+-++++-+-+-+++?+-+++++++++	14	91591888	NA	C14orf159;C14orf159;C14orf159;SNORA11B;C14orf159;C14orf159	No	1	1	1	5.88343e-22	0	0	0	0	0	0	0	0	2	0	0	0.629886	0	0	1	NA	NA	NA	0	0	0	1
cg13270236	2.2634	0.2361	1.69137	9.05e-22	1.13473e-12	?++-+-+++-++++-+++?++++++++?++	6	42658437	NA	UBR2	No	1	1	1	NA	0	0	0	0	0	0	0	0	2	0	0	0.600434	0	0	1	NA	NA	NA	0	0	0	1
cg10996816	1.9475	0.2577	1.69321	4.14e-14	2.06631e-08	++++++++---+++-+++?+++++++-+++	4	6903963	NA	NA	No	1	1	1	5.4671e-08	0	0	0	0	0	0	0	0	2	0	0	0.683132	0	0	1	NA	NA	NA	0	0	0	1
cg26446803	1.9997	0.2522	1.69478	2.21e-15	4.03249e-09	+++++-++++++++-+++?++++++-++++	11	1807232	NA	NA	No	1	1	1	1.43055e-08	0	0	0	0	0	0	0	0	0	0	0	0.688215	0	0	NA	NA	NA	NA	0	0	0	0
cg08857797	2.4206	0.2057	1.69493	5.83e-32	2.55136e-18	+++++-++++++++-+++?++++++---++	17	40927699	NA	VPS25	No	1	1	1	9.31715e-26	0	0	0	0	0	0	0	0	2	0	0	0.500669	0	0	1	NA	NA	NA	0	0	0	1
cg26432350	2.0884	0.2395	1.695	2.78e-18	9.8232e-11	+++++--++-+--+-+++?+++++++++++	3	47040357	NA	NBEAL2	No	1	1	1	3.37833e-12	0	0	0	0	0	0	0	0	2	0	0	0.571601	0	0	1	NA	NA	NA	0	0	0	1
cg23320499	1.8688	0.2592	1.69737	5.59e-13	8.82317e-08	++++++-+++++++-+-+?+-+++++-++-	12	12659177	NA	DUSP16	No	1	0	1	1.71527e-06	0	0	0	0	0	0	0	0	2	0	0	0.447074	0	80824	1	NA	NA	NA	0	1	0	1
cg08051604	2.0459	0.2528	1.7082	5.83e-16	1.92047e-09	+++++--++-++-+-+-+?+++++++++++	14	101309386	NA	MEG3;MEG3;MEG3	No	1	1	1	3.06512e-10	0	0	0	0	0	0	0	0	2	0	0	0.746098	0	0	1	NA	NA	NA	0	0	0	1
cg22748815	1.8829	0.2551	1.7107	1.58e-13	4.35412e-08	+++++++++-++++++++?+++++++---+	7	99965437	NA	PILRB;PILRB;PILRB	No	1	1	1	3.17392e-08	0	0	0	0	0	0	0	0	2	0	0	0.761005	0	0	1	NA	NA	NA	0	0	0	1
cg04986899	2.027	0.2475	1.7125	2.64e-16	1.23622e-09	+++++-+++-+++--+++?+++++++++++	16	17553784	NA	XYLT1	No	1	1	1	6.86218e-11	0	0	0	0	0	0	0	0	2	0	0	0.778598	0	0	1	NA	NA	NA	0	0	0	1
cg01145119	2.2597	0.2204	1.71337	1.18e-24	2.84668e-14	+++-+++++-++-+-+++?+++++++++++	8	144441955	NA	NA	No	1	0	1	4.11515e-17	0	0	0	0	0	0	0	0	0	0	0	0.566846	0	0	NA	NA	NA	NA	0	0	0	0
cg22635096	2.1429	0.2328	1.71513	3.4e-20	8.50118e-12	+++-+-++++++++++++?+++++-+-+++	21	46550644	NA	ADARB1;ADARB1;ADARB1;ADARB1;ADARB1;ADARB1;ADARB1	No	1	1	1	4.73253e-14	0	0	0	0	0	0	0	0	2	0	0	0.36342	0	0	1	NA	NA	NA	0	0	0	1
cg12243822	1.9851	0.2646	1.73083	6.21e-14	2.59005e-08	+++++++++-++++-+++?+++++++++++	3	58201182	NA	DNASE1L3	No	1	1	1	1.76776e-08	0	0	0	0	0	0	0	0	2	0	0	0.385872	0	0	1	NA	NA	NA	0	0	0	1
cg19445588	1.9871	0.2559	1.73529	8.22e-15	8.38693e-09	++++++-++-++-+-+-+?++++++++---	12	116904641	NA	NA	No	1	1	1	3.74608e-09	0	0	0	0	0	0	0	0	2	0	0	0.531988	0	0	1	NA	NA	NA	0	0	0	1
cg01538969	2.2343	0.2291	1.74083	1.83e-22	4.66918e-13	++-++++++-++++-+++?++++++--+++	6	30624636	NA	DHX16;DHX16	No	1	1	1	7.88544e-16	0	0	0	0	0	0	0	0	2	0	0	0.450184	0	0	1	NA	NA	NA	0	0	0	1
cg20212624	2.1578	0.2417	1.74208	4.34e-19	3.49841e-11	++++++++++-+++-+++?++++++-++++	17	40123227	NA	CNP	No	1	1	1	1.63686e-12	0	0	0	0	0	0	0	0	2	0	0	0.524666	0	0	1	NA	NA	NA	0	0	0	1
cg08447934	1.9744	0.2695	1.74418	2.36e-13	5.45747e-08	++--+++++-+--+++++?++++++-+-++	12	52311706	NA	ACVRL1;ACVRL1	No	1	0	1	4.68958e-07	0	0	0	0	0	0	0	1	2	0	0	0.514576	0	0	1	NA	NA	NA	0	0	0	1
cg04202511	2.3514	0.2249	1.74502	1.36e-25	8.61011e-15	?++++++++-++++++++?++++++++??+	16	68117991	NA	NFATC3;NFATC3;NFATC3;NFATC3	No	1	1	1	NA	0	0	0	0	0	0	0	0	2	0	0	0.494312	0	0	1	NA	NA	NA	0	0	0	1
cg16324306	1.9825	0.2422	1.74861	2.75e-16	1.26513e-09	+++-+++++-++++-+++?++++++++-++	14	93786330	NA	BTBD7;BTBD7	No	1	1	1	7.92848e-11	0	0	0	0	0	0	0	0	2	0	0	0.282327	0	0	1	NA	NA	NA	0	0	0	1
cg14849578	2.4233	0.2169	1.7509	5.4e-29	1.12167e-16	++++++++++++++++++?++++++++-++	12	125282480	NA	SCARB1;SCARB1	No	1	1	1	1.43279e-21	0	0	0	0	0	0	0	0	2	0	0	0.647158	0	0	1	NA	NA	NA	0	0	0	1
cg20228385	1.9538	0.2668	1.7522	2.41e-13	5.51647e-08	++++++-++-+-++-+++?+++++++--++	12	56030407	NA	OR10P1	No	1	0	1	7.73011e-07	0	0	0	0	0	0	0	0	2	0	0	0.636816	0	0	1	NA	NA	NA	0	0	0	1
cg16522412	2.105	0.2517	1.75319	6.11e-17	5.47529e-10	++++-+++-+++-+++++?+++++++++++	13	33926811	NA	NA	No	1	1	0	1.74422e-11	0	0	0	0	0	0	0	0	1	0	0	0.744177	0	0	1	NA	NA	NA	0	0	1	0
cg12014818	2.0914	0.2354	1.75349	6.38e-19	4.33166e-11	+++++++++--+++-+++?+++++++++++	2	219744634	NA	WNT10A	No	1	1	1	2.29139e-12	0	0	0	0	0	0	0	0	2	0	0	0.274088	0	0	1	NA	NA	NA	0	0	0	1
cg09874754	1.9453	0.2586	1.75384	5.34e-14	2.38086e-08	?++-++++++++++++++?++++++++?++	1	36574629	NA	NA	No	1	0	1	NA	0	0	0	0	0	0	0	0	2	0	0	0.664945	0	0	1	NA	NA	NA	0	0	0	1
cg17423650	2.0941	0.2597	1.75677	7.46e-16	2.20349e-09	?+++++++++++++++++?+++++++-?+-	1	185218725	NA	C1orf26;C1orf26	No	1	1	1	NA	0	0	0	0	0	0	0	0	2	0	0	0.63129	0	0	1	NA	NA	NA	0	0	0	1
cg25409554	2.125	0.2457	1.75772	5.19e-18	1.38938e-10	?++++-++++++-+-+++?+++++--+?++	1	234871422	NA	NA	No	1	1	1	NA	0	0	0	0	0	0	0	0	0	0	0	0.709046	0	0	NA	NA	NA	NA	0	0	0	0
cg14816825	1.9537	0.26	1.76147	5.79e-14	2.48948e-08	++++++++++-+++++++?+++++++++++	11	12128203	NA	NA	No	1	0	1	1.83936e-08	0	0	0	0	0	0	0	0	1	0	0	0.659099	0	0	1	NA	NA	NA	0	0	1	0
cg18222865	2.091	0.2495	1.76322	5.3e-17	5.0573e-10	++++++++++++++-+++?+++++++++?+	11	14664689	NA	PDE3B;PSMA1	No	1	1	1	1.74738e-11	0	0	0	0	0	0	0	0	2	0	0	0.51592	0	5140	1	NA	NA	NA	0	1	0	1
cg19351166	2.039	0.2563	1.76354	1.78e-15	3.58095e-09	++++++++++++++-+++?+++++++++++	2	209133632	NA	PIKFYVE;PIKFYVE	No	1	0	1	2.92981e-09	0	0	0	0	0	0	0	0	2	0	0	0.666565	0	0	1	NA	NA	NA	0	0	0	1
cg26405097	2.0746	0.2411	1.76404	7.57e-18	1.71398e-10	+++-+-+++-++++-+++?++++-++++++	6	15428301	NA	JARID2	No	1	1	1	8.26388e-12	0	0	0	0	0	0	0	0	2	0	0	0.376358	0	0	1	NA	NA	NA	0	0	0	1
cg25673598	2.0434	0.256	1.77031	1.43e-15	3.161e-09	?++++-+++-++++-+++?++++++++?++	17	19207476	NA	EPN2;EPN2;EPN2	No	1	1	1	NA	0	0	0	0	0	0	0	0	2	0	0	0.574036	0	0	1	NA	NA	NA	0	0	0	1
cg26927218	2.0505	0.2708	1.77633	3.71e-14	1.94358e-08	?++++-++++++++++-+?+++++-++?++	17	79054044	NA	BAIAP2;BAIAP2;BAIAP2;BAIAP2	No	1	1	1	NA	0	0	0	0	0	0	0	0	2	0	0	0.388962	0	0	1	NA	NA	NA	0	0	0	1
cg16565913	2.1774	0.2479	1.77679	1.57e-18	7.14076e-11	++++++++++++++-+++?+++++++++++	4	40632362	NA	RBM47	No	1	1	1	9.51194e-13	0	0	0	0	0	0	0	0	2	0	0	0.175843	0	0	1	NA	NA	NA	0	0	0	1
cg10991454	2.1471	0.2446	1.77858	1.67e-18	7.3978e-11	+++++++++-++-+-+++?+++++++-+++	2	30834674	NA	LCLAT1;LCLAT1	No	1	1	1	3.01253e-12	0	0	0	0	0	0	0	0	2	0	0	0.455937	0	0	1	NA	NA	NA	0	0	0	1
cg25790365	2.0065	0.2566	1.77889	5.28e-15	6.55379e-09	++++++-++-+-++-+++?+++++++--++	15	50549957	NA	HDC	No	1	1	1	4.49189e-09	0	0	0	0	0	0	0	0	2	0	0	0.646793	0	0	1	NA	NA	NA	0	0	0	1
cg23560388	2.1185	0.2633	1.78003	8.62e-16	2.38801e-09	+++-+-+++-++++-+++?+++++++++++	6	155542639	NA	TIAM2;TIAM2	No	1	0	0	1.7868e-09	0	0	0	0	0	0	0	0	2	0	0	0.735635	0	26230	1	NA	NA	NA	0	1	0	1
cg06897661	2.3554	0.2429	1.78361	3.1e-22	6.2568e-13	?++++++++--+++++++?++++++++?++	16	50322074	NA	ADCY7;ADCY7	No	1	1	1	NA	0	0	0	0	0	0	0	0	0	0	0	0.647819	0	0	NA	NA	NA	NA	0	0	0	0
cg00391067	2.0988	0.2477	1.78596	2.35e-17	3.21875e-10	+++++--+++++++-+++?+++++++++++	2	39145400	NA	LOC100271715	No	1	1	1	1.0088e-11	0	0	0	0	0	0	0	0	2	0	0	0.719689	0	0	1	NA	NA	NA	0	0	0	1
cg09777883	2.2484	0.2431	1.7864	2.26e-20	6.77598e-12	++++++-++-++++-+++?++++++++-++	11	112093696	NA	NA	No	1	1	1	1.07087e-13	0	0	0	0	0	0	0	0	2	0	0	0.601182	0	0	1	NA	NA	NA	0	0	0	1
cg16734549	1.9571	0.2716	1.78645	5.82e-13	9.01877e-08	+++-++++++++++-+++?+++++++-+++	17	43488551	NA	ARHGAP27	No	1	1	1	1.9819e-06	0	0	0	0	0	0	0	0	2	0	0	0.527279	0	0	1	NA	NA	NA	0	0	0	1
cg13059136	2.68	0.2041	1.78657	2.24e-39	2.0137e-22	+++++++++-++++-+++?+++++++++++	11	2986541	NA	SNORA54;NAP1L4	No	1	1	1	5.19323e-33	0	0	0	0	0	0	0	0	2	0	0	0.492308	0	0	1	NA	NA	NA	0	0	0	1
cg16379999	2.1401	0.2394	1.79092	3.92e-19	3.30242e-11	++++++-+++++++-+++?++++-++++++	14	81976516	NA	SEL1L	No	1	1	1	8.76963e-13	0	0	0	0	0	0	0	0	2	0	0	0.515748	0	0	1	NA	NA	NA	0	0	0	1
cg00634542	2.1682	0.2302	1.79178	4.48e-21	2.75566e-12	+++-+-+++--+++++++?+++++++++++	2	219254588	NA	SLC11A1	No	1	0	1	1.3665e-14	0	0	0	0	0	0	0	0	2	0	0	0.544457	0	0	1	NA	NA	NA	0	0	0	1
cg14004161	1.9931	0.2648	1.80041	5.21e-14	2.34839e-08	+++++++++-++-+-+++?+++++++-+++	15	64442561	NA	SNX22	No	1	1	1	3.29287e-08	0	0	0	0	0	0	0	0	0	0	0	0.333691	0	0	NA	NA	NA	NA	0	0	0	0
cg04212285	2.1293	0.2613	1.80185	3.66e-16	1.48334e-09	+++++++++-++++-+++?+--+++-++++	7	157342638	NA	PTPRN2;PTPRN2;PTPRN2	No	1	1	1	1.14698e-10	0	0	0	0	0	0	0	0	2	0	0	0.722405	0	5799	1	NA	NA	NA	0	1	0	1
cg04750536	1.9991	0.2603	1.80493	1.61e-14	1.21858e-08	++++++++++++-+++++?+++++++++++	20	19915857	NA	RIN2	No	1	1	1	5.68062e-09	0	0	0	0	0	0	0	0	2	0	0	0.364001	0	0	1	NA	NA	NA	0	0	0	1
cg06992324	2.0075	0.2542	1.80695	2.83e-15	4.62667e-09	+++++--++-+-++-+++?++++++-++++	2	122322947	NA	CLASP1;CLASP1;CLASP1	No	1	1	1	7.85608e-10	0	0	0	0	0	0	0	0	2	0	0	0.821408	0	0	1	NA	NA	NA	0	0	0	1
cg16395997	2.6961	0.2056	1.81485	2.76e-39	2.26042e-22	+++-+++++?++++++++?++++++++-++	1	3562798	NA	WDR8	No	1	1	1	NA	0	0	0	0	0	0	0	0	0	0	0	0.610889	0	0	NA	NA	NA	NA	0	0	0	0
cg11551560	2.2003	0.2428	1.81528	1.29e-19	1.7837e-11	+++++++++-++-+-+++?+-++++-++++	15	70528789	NA	NA	No	1	1	1	2.57076e-13	0	0	0	0	0	0	0	0	2	0	0	0.505305	0	0	1	NA	NA	NA	0	0	0	1
cg21066748	2.2448	0.2429	1.81651	2.38e-20	6.97656e-12	++++++++++++++-+++?+++++++-+++	19	46005805	NA	NA	No	1	1	1	1.23852e-13	0	0	0	0	0	0	0	0	2	0	0	0.656553	0	0	1	NA	NA	NA	0	0	0	1
cg26250129	1.9942	0.2739	1.82761	3.33e-13	6.60284e-08	++++++++++++-+-+-+?++++++++-+-	17	79239903	NA	SLC38A10;SLC38A10	No	1	1	1	2.22127e-07	0	0	0	0	0	0	0	0	0	0	0	0.519092	0	0	NA	NA	NA	NA	0	0	0	0
cg25198113	1.9895	0.2691	1.82902	1.43e-13	4.11959e-08	+++-++++++-+-+++++?++++++++-++	1	5743886	NA	NA	No	1	0	1	6.41048e-07	0	0	0	0	0	0	0	0	2	0	0	0.399212	0	0	1	NA	NA	NA	0	0	0	1
cg13061976	2.0728	0.2494	1.82909	9.47e-17	6.98537e-10	+++++-+++-++-+++++?++++++++-++	15	85359001	NA	ALPK3	No	1	1	1	4.59136e-11	0	0	0	0	0	0	0	0	2	0	0	0.409556	0	0	1	NA	NA	NA	0	0	0	1
cg20034202	2.0212	0.2634	1.83323	1.66e-14	1.23999e-08	+++++++++-++++-+++?+++++++++-+	2	232260136	NA	B3GNT7	No	1	1	1	2.56404e-09	0	0	0	0	0	0	0	0	0	0	0	0.313102	0	0	NA	NA	NA	NA	0	0	0	0
cg11095027	2.3261	0.2235	1.83454	2.33e-25	1.15774e-14	+++++++++-++++++++?++++++++-++	11	1297066	NA	TOLLIP	No	1	1	1	1.55024e-19	0	0	0	0	0	0	0	0	0	0	0	0.57603	0	0	NA	NA	NA	NA	0	0	0	0
cg27389255	2.1029	0.263	1.83518	1.3e-15	2.99713e-09	+++++++++-++-+-+++?+++++++++-+	11	14664598	NA	PDE3B;PSMA1	No	1	1	1	3.41968e-10	0	0	0	0	0	0	0	0	0	0	0	0.669242	0	0	NA	NA	NA	NA	0	0	0	0
cg24708145	2.0218	0.2398	1.83545	3.45e-17	3.98132e-10	++++++++++++++++++?+-+++++-+++	5	134780343	NA	C5orf20;C5orf20	No	1	1	1	8.23925e-11	0	0	0	0	0	0	0	0	1	0	0	0.704284	0	0	1	NA	NA	NA	0	0	1	0
cg02341197	2.6966	0.2118	1.83719	3.87e-37	3.47995e-21	?++++-+++-++++-+++?+-++++++?++	21	34185927	NA	C21orf62;C21orf62;C21orf62;C21orf62;C21orf62;C21orf62	No	1	1	1	NA	0	0	0	0	0	0	0	0	2	0	0	0.392647	0	0	1	NA	NA	NA	0	0	0	1
cg13522406	1.9791	0.2691	1.84638	1.93e-13	4.8721e-08	+++++++++-++-+-+-+?+-+++++++++	6	30581820	NA	PPP1R10	No	1	0	1	7.76345e-07	0	0	0	0	0	0	0	0	2	0	0	0.43419	0	0	1	NA	NA	NA	0	0	0	1
cg06806711	2.1078	0.2411	1.84691	2.31e-18	8.85471e-11	+++-++++++++++++++++--+++++--+	11	60223291	NA	MS4A1;MS4A1;MS4A1;MS4A1	No	1	1	1	2.03779e-12	0	0	0	0	0	0	0	0	1	0	0	0.3907	0	0	1	NA	NA	NA	0	0	1	0
cg20981615	2.0533	0.2503	1.84852	2.33e-16	1.15185e-09	++++++++++++++++++++-+++++-++-	4	48136280	NA	TXK	No	1	1	1	1.22105e-09	0	0	0	0	0	0	0	0	0	0	0	0.605831	0	0	NA	NA	NA	NA	0	0	0	0
cg19750657	2.7498	0.2	1.84885	5.08e-43	1.94628e-24	+++++--+++++++++++?+++++++++++	13	38935967	NA	UFM1	No	1	1	1	5.95347e-37	0	0	0	0	0	0	0	0	2	0	0	0.709771	0	0	1	NA	NA	NA	0	0	0	1
cg01894508	2.2532	0.2428	1.84975	1.7e-20	5.78587e-12	++++++++++++-+-+++?++++++++-+-	2	70189111	NA	ASPRV1;ASPRV1	No	1	1	1	1.72376e-14	0	0	0	0	0	0	0	0	2	0	0	0.609448	0	0	1	NA	NA	NA	0	0	0	1
cg13758913	2.2453	0.2529	1.85004	6.82e-19	4.49415e-11	?+++++-++-+-++-+++?+-++++++?++	18	24283684	NA	LOC728606	No	1	1	1	NA	0	0	0	0	0	0	0	0	2	0	0	0.53714	0	0	1	NA	NA	NA	0	0	0	1
cg19695507	2.3329	0.2173	1.85921	6.87e-27	1.6427e-15	+++-++-+++++++++++?+-++++++-++	10	13526193	NA	BEND7;BEND7	No	1	1	1	2.36725e-21	0	0	0	0	0	0	0	0	2	0	0	0.144193	0	222389	1	NA	NA	NA	0	1	0	1
cg23163200	1.9983	0.2626	1.86528	2.75e-14	1.64303e-08	++++++-++-++++-+++?+++++++++++	21	34186122	NA	C21orf62;C21orf62;C21orf62	No	1	1	1	1.01846e-07	0	0	0	0	0	0	0	0	0	0	0	0.238585	0	0	NA	NA	NA	NA	0	0	0	0
cg26547058	2.3107	0.2513	1.86646	3.78e-20	9.0107e-12	?++-++-++--+++++++?++++++-+?++	8	142243143	NA	NA	No	1	0	1	NA	0	0	0	0	0	0	0	0	2	0	0	0.779554	0	0	1	NA	NA	NA	0	0	0	1
cg07711192	2.2386	0.2472	1.8703	1.33e-19	1.81417e-11	+++++--+++++++-+++?+++++++++++	12	14426994	NA	NA	No	1	1	1	1.46208e-13	0	0	0	0	0	0	0	0	2	0	0	0.586983	0	0	1	NA	NA	NA	0	0	0	1
cg06988336	2.0311	0.2622	1.87959	9.43e-15	9.05605e-09	++--++++++++++++++?+++++++--?+	16	89922397	NA	SPIRE2	No	1	0	1	9.14397e-09	0	0	0	0	0	0	0	0	0	0	0	0.730774	0	0	NA	NA	NA	NA	0	0	0	0
cg06178887	2.0349	0.2609	1.88787	6.15e-15	7.13637e-09	+++-+-+++-++++-+++?+++++++++++	19	42599631	NA	POU2F2	No	1	1	1	7.85917e-09	0	0	0	0	0	0	0	0	2	0	0	0.621259	0	0	1	NA	NA	NA	0	0	0	1
cg04682775	2.3024	0.2385	1.88985	4.65e-22	7.84129e-13	++++++++++-+++++++?+-+++++++++	1	44495089	NA	SLC6A9	No	1	0	1	1.82926e-15	0	0	0	0	0	0	0	0	2	0	0	0.510523	0	0	1	NA	NA	NA	0	0	0	1
cg10409253	2.1615	0.2353	1.89067	4.06e-20	9.38203e-12	++++++-+++++++++++?++++++-+-++	7	5692709	NA	RNF216;RNF216	No	1	1	1	2.23671e-14	0	0	0	0	0	0	0	0	2	0	0	0.809134	0	0	1	NA	NA	NA	0	0	0	1
cg04890480	2.105	0.275	1.89283	1.92e-14	1.34682e-08	+++++++++-++-+++++?++++-++++++	1	181073734	NA	NA	No	1	1	1	8.17058e-09	0	0	0	0	0	0	0	0	2	0	0	0.636142	0	0	1	NA	NA	NA	0	0	0	1
cg27571769	1.9777	0.2665	1.89677	1.15e-13	3.65623e-08	+++++-++++-+++-+++?+++++++-+++	4	185704063	NA	ACSL1	No	1	1	1	1.0974e-07	0	0	0	0	0	0	0	0	2	0	0	0.220942	0	0	1	NA	NA	NA	0	0	0	1
cg22460173	2.264	0.2521	1.89695	2.72e-19	2.69577e-11	++++++-++-++-+-+++?+-+++--++++	19	6536042	NA	NA	No	1	0	1	3.14091e-13	0	0	0	0	0	0	0	0	2	0	0	0.714224	0	0	1	NA	NA	NA	0	0	0	1
cg16417416	2.3492	0.2419	1.90134	2.66e-22	5.75137e-13	+++++++++-++-+-+++?++++++++?++	4	6284031	NA	WFS1;WFS1	No	1	1	0	NA	0	0	0	0	0	0	0	0	2	0	0	0.532587	0	0	1	NA	NA	NA	0	0	0	1
cg16795184	2.2517	0.2459	1.90242	5.29e-20	1.08594e-11	+++++++++-++++-+++?+++++++++++	16	56777257	NA	NUP93	No	1	1	1	3.63773e-13	0	0	0	0	0	0	0	0	2	0	0	0.544102	0	0	1	NA	NA	NA	0	0	0	1
cg17002328	2.0735	0.2738	1.90297	3.65e-14	1.92601e-08	+++-++++++-+++++++?+--++++++++	14	91751773	NA	CCDC88C	No	1	0	1	8.4513e-08	0	0	0	0	0	0	0	0	1	0	0	0.749735	0	0	1	NA	NA	NA	0	0	1	0
cg18595867	2.0852	0.2677	1.90466	6.68e-15	7.47264e-09	-+-+++++++-+++-+++?+++++++++++	1	47899212	NA	MGC12982	No	1	1	0	3.11897e-09	0	0	0	0	0	0	0	0	2	0	0	0.319813	0	0	1	NA	NA	NA	0	0	0	1
cg00138407	2.5113	0.2238	1.91513	3.14e-29	8.30074e-17	+++++++++-++++-+++?+++++++++++	3	47386505	NA	KLHL18	No	1	1	1	9.32525e-23	0	0	0	0	0	0	0	0	2	0	0	0.580848	cg00138407	0	1	NA	NA	NA	1	0	0	1
cg07021906	2.8029	0.2055	1.92307	2.31e-42	4.5014e-24	+++++-+++-++++++++?+++++++++?+	16	87866833	NA	SLC7A5	No	1	1	1	1.6684e-37	0	0	0	0	0	0	0	0	2	0	0	0.631057	0	0	1	NA	NA	NA	0	0	0	1
cg26663590	2.9066	0.1947	1.92827	2.11e-50	1.62356e-28	++++++++++++-+++++?+++++++-+++	16	28959310	NA	NA	No	1	1	1	5.09357e-43	0	0	0	0	0	0	0	0	2	0	0	0.511466	0	0	1	NA	NA	NA	0	0	0	1
cg23740758	2.3623	0.2363	1.93357	1.57e-23	1.19821e-13	+++++++++-++-+-+++?++++++++-++	6	11324433	NA	NEDD9	No	1	1	1	4.54081e-17	0	0	0	0	0	0	0	0	2	0	0	0.617831	0	0	1	NA	NA	NA	0	0	0	1
cg03750061	2.2145	0.2688	1.93386	1.74e-16	9.80023e-10	+-+++++++--+-+++++?+-+++++++++	10	119131167	NA	PDZD8	No	1	0	1	9.48374e-10	0	0	0	0	0	0	0	0	2	0	0	0.628047	0	0	1	NA	NA	NA	0	0	0	1
cg16743273	2.1849	0.2713	1.93779	8.15e-16	2.31523e-09	+++-++++++++++++++?+++++++++?-	19	2076833	NA	MOBKL2A	No	1	0	1	4.16881e-10	0	0	0	0	0	0	0	0	2	0	0	0.808852	0	0	1	NA	NA	NA	0	0	0	1
cg10937494	2.1309	0.2761	1.93803	1.19e-14	1.0312e-08	+++++++++-++++---+?++++++-+-+-	17	80195101	NA	SLC16A3;SLC16A3;SLC16A3	No	1	1	0	1.88589e-08	0	0	1	0	0	0	0	1	0	0	0	0.522071	0	0	NA	NA	NA	NA	0	0	0	0
cg03373887	2.1246	0.2666	1.93923	1.59e-15	3.35268e-09	+++-+++++--+-+-+++?++++++-++++	22	44389424	NA	SAMM50	No	1	0	1	4.82476e-09	0	0	0	0	0	0	0	0	2	0	0	0.439656	0	0	1	NA	NA	NA	0	0	0	1
cg06071604	1.9604	0.2684	1.94411	2.81e-13	6.00641e-08	++++++++++++++++++?+-+++++++-+	13	100069110	NA	NA	No	1	1	1	1.50009e-08	0	0	0	0	0	0	0	0	1	0	0	0.621792	0	0	1	NA	NA	NA	0	0	1	0
cg11460110	2.1201	0.282	1.94771	5.59e-14	2.44211e-08	++++++++++++++-+-+?++++++-+-++	6	30530458	NA	PRR3;PRR3	No	1	1	1	1.98733e-08	0	0	0	0	0	0	0	0	2	0	0	0.476295	0	0	1	NA	NA	NA	0	0	0	1
cg26712428	2.1874	0.2365	1.9511	2.28e-20	6.80587e-12	++++++++++++++++++?+++++++++++	10	105218771	NA	CALHM1	No	1	1	1	1.51866e-14	0	0	0	0	0	0	0	0	0	0	0	0.240969	0	0	NA	NA	NA	NA	0	0	0	0
cg07008193	2.2672	0.2632	1.96403	7.08e-18	1.65037e-10	+++++++++-++++++++?+++++++++++	11	46318527	NA	CREB3L1	No	1	1	0	3.69104e-12	0	0	0	0	0	0	0	0	2	0	0	0.404821	0	0	1	NA	NA	NA	0	0	0	1
cg13165240	2.9319	0.2061	1.96446	6.42e-46	4.87202e-26	+++++--++-++++++++?+++++++++++	17	3715743	NA	C17orf85;C17orf85	No	1	1	1	3.1049e-38	0	0	0	0	0	0	0	0	2	0	0	0.679104	0	0	1	NA	NA	NA	0	0	0	1
cg05778424	2.2795	0.2469	1.9665	2.68e-20	7.44355e-12	+++++-+++-++++-+++?+++++---+++	17	55169508	NA	AKAP1	No	1	1	1	1.02175e-13	0	0	0	0	0	0	0	0	2	0	0	0.409682	0	0	1	NA	NA	NA	0	0	0	1
cg01782486	2.1054	0.2835	1.96766	1.11e-13	3.57233e-08	+++??--+-+-+++++++++++++++++++	1	154986512	NA	ZBTB7B	No	1	0	1	NA	0	0	0	0	0	0	0	0	1	0	0	0.610201	0	0	1	NA	NA	NA	0	0	1	0
cg09481056	2.1358	0.277	1.97296	1.24e-14	1.05416e-08	+++-+++++-++++++-+?++++++++-+-	16	2339260	NA	ABCA3	No	1	1	1	4.76963e-09	0	0	0	0	0	0	0	0	2	0	0	0.618099	0	0	1	NA	NA	NA	0	0	0	1
cg09007354	2.1157	0.264	1.97598	1.12e-15	2.75905e-09	+++++++++-++++-+++?+-+++++++-+	1	54100163	NA	GLIS1	No	1	1	1	2.26113e-10	0	0	0	0	0	0	0	0	2	0	0	0.441089	0	0	1	NA	NA	NA	0	0	0	1
cg21564495	2.1557	0.2722	1.97608	2.41e-15	4.233e-09	++++++++++++++++++?+++++++++++	22	49023277	NA	FAM19A5;FAM19A5	No	1	1	1	2.16367e-09	0	0	0	0	0	0	0	0	1	0	0	0.436886	0	0	1	NA	NA	NA	0	0	1	0
cg17580616	2.4554	0.2366	1.97759	3.13e-25	1.36383e-14	++++++++++++++++++?+++++++++++	11	47350136	NA	MADD;MADD;MADD;MADD;MADD;MADD;MADD;MADD;MADD;MADD	No	1	1	1	3.59589e-19	0	0	0	0	0	0	0	0	2	0	0	0.730151	cg17580616	0	1	NA	NA	NA	1	0	0	1
cg16277071	2.2609	0.2521	1.97783	2.98e-19	2.83831e-11	+++-+++++--+-+++++?+++++++++++	17	75537317	NA	NA	No	1	0	1	1.13319e-13	0	0	0	0	0	0	0	0	2	0	0	0.439867	0	0	1	NA	NA	NA	0	0	0	1
cg24469729	2.5904	0.2373	1.97866	9.54e-28	5.50265e-16	+++-++++++++++++++?+++++++++++	7	27160520	NA	HOXA3;HOXA3	No	1	0	1	3.45487e-21	0	0	0	0	0	0	0	0	2	0	0	0.675713	0	0	1	NA	NA	NA	0	0	0	1
cg24129923	2.1928	0.2689	1.97924	3.49e-16	1.44371e-09	+++-++++++++-+-+++?+++++++-+++	17	7814251	NA	CHD3;CHD3;CHD3	No	1	1	1	5.84964e-10	0	0	0	0	0	0	0	0	2	0	0	0.748323	0	0	1	NA	NA	NA	0	0	0	1
cg02504211	2.3762	0.2615	1.98662	1.02e-19	1.56419e-11	+++++++++-++++++++?+++++++++++	3	194815434	NA	C3orf21	No	1	1	1	1.27297e-14	0	0	0	0	0	0	0	0	2	0	0	0.691393	0	0	1	NA	NA	NA	0	0	0	1
cg06559756	2.1569	0.2708	1.9904	1.66e-15	3.44473e-09	++++++++++++++++++?+++++++++++	17	65464297	NA	PITPNC1;PITPNC1	No	1	1	0	6.52482e-10	0	0	0	0	0	0	0	0	1	0	0	0.604201	0	26207	1	NA	NA	NA	0	1	1	0
cg12085119	2.2692	0.2576	1.9913	1.28e-18	6.38734e-11	+++-++++++++-+++++?+-+++++++++	13	110431691	NA	IRS2	No	1	0	1	4.8427e-13	0	0	0	0	0	0	0	0	1	0	0	0.379693	0	0	1	NA	NA	NA	0	0	1	0
cg13026137	2.0536	0.2776	1.99196	1.37e-13	4.02868e-08	+++-+--++--+-+-+++?++++++-++++	6	31701260	NA	CLIC1	No	1	0	1	1.02007e-06	0	0	0	0	0	0	0	0	2	0	0	0.39303	0	0	1	NA	NA	NA	0	0	0	1
cg15082870	2.5726	0.229	1.99478	2.77e-29	7.74662e-17	+++++++++-++++-+++?++++++++++-	7	36022841	NA	NA	No	1	1	1	7.80317e-23	0	0	0	0	0	0	0	0	0	0	0	0.616467	0	0	NA	NA	NA	NA	0	0	0	0
cg03318904	2.343	0.2368	1.99852	4.43e-23	2.1273e-13	++++++++++++++++++?++++++-++++	22	39801522	NA	MAP3K7IP1;MAP3K7IP1	No	1	1	1	7.44896e-17	0	0	0	0	0	0	0	0	1	0	0	0.72981	0	0	1	NA	NA	NA	0	0	1	0
cg20641531	2.4028	0.2458	2.01018	1.45e-22	4.10406e-13	++++++-+++++++-+-+?++++++++-++	7	8302731	NA	ICA1;ICA1;ICA1	No	1	1	1	4.79811e-16	0	0	0	0	0	0	0	0	2	0	0	0.717238	0	0	1	NA	NA	NA	0	0	0	1
cg17953136	2.7692	0.2133	2.01119	1.48e-38	5.7252e-22	++++++-++-++++-+++?+-++++++-++	2	20232577	NA	LAPTM4A	No	1	1	1	1.61151e-31	0	0	0	0	0	0	0	0	2	cg17953136	0	0.520573	0	0	1	NA	NA	1	0	0	0	1
cg07069844	2.0864	0.2643	2.01179	2.96e-15	4.74672e-09	+++++-++++-+++++++?+++++++++-+	19	1617027	NA	TCF3;TCF3	No	1	0	1	9.56879e-10	0	0	0	0	0	0	0	0	1	0	0	0.156254	0	0	1	NA	NA	NA	0	0	1	0
cg19352726	2.1405	0.2697	2.01252	2.08e-15	3.90057e-09	+++++++++-++-+++++?++++-++++++	6	42757805	NA	NA	No	1	1	1	2.81544e-10	0	0	0	0	0	0	0	0	1	0	0	0.79237	0	0	1	NA	NA	NA	0	0	1	0
cg20680726	2.1582	0.2941	2.01635	2.16e-13	5.18813e-08	?++-++-+++++++--++?++++++++?++	1	12254723	NA	TNFRSF1B	No	1	1	1	NA	0	0	0	0	0	0	0	0	2	0	0	0.614885	0	0	1	NA	NA	NA	0	0	0	1
cg26687842	2.5088	0.2419	2.01988	3.41e-25	1.43117e-14	+++-++++++++-+++++?+++++++++-+	13	41055491	NA	LOC646982;LOC646982;LOC646982	No	1	1	1	3.21262e-20	0	0	0	0	0	0	0	0	2	cg26687842	0	0.628075	0	0	1	NA	NA	1	0	0	0	1
cg04113348	2.086	0.2814	2.02714	1.24e-13	3.80935e-08	+++++--++--+-+++++?+++++++-+++	1	10510054	NA	CORT;APITD1;CORT	No	1	0	1	2.9244e-07	0	0	0	0	0	0	0	0	0	0	0	0.766357	0	0	NA	NA	NA	NA	0	0	0	0
cg02050917	2.5546	0.2442	2.03245	1.3e-25	8.39448e-15	+++-+++++-++-+++++?+++++++--++	1	2173571	NA	SKI	No	1	1	1	7.88245e-20	0	0	0	0	0	0	0	0	2	0	0	0.686938	0	0	1	NA	NA	NA	0	0	0	1
cg07716052	2.0871	0.2718	2.05435	1.61e-14	1.21816e-08	+++++-+++-++++++++?+++++++++++	11	32454748	NA	WT1;WT1;WT1;WT1	No	1	1	0	1.4791e-08	0	0	0	0	0	0	0	0	0	0	0	0.23696	0	0	NA	NA	NA	NA	0	0	0	0
cg08352115	2.6009	0.2367	2.05808	4.27e-28	3.52584e-16	++++++++++++++++++?+++++++++++	17	66356057	NA	ARSG	No	1	1	1	7.29953e-23	0	0	0	0	0	0	0	0	2	0	0	0.599299	0	0	1	NA	NA	NA	0	0	0	1
cg13139542	2.5485	0.2341	2.05848	1.37e-27	6.72169e-16	+++++++++-++++++-+?++-++++++++	2	8242815	NA	NA	No	1	1	1	1.09063e-21	0	0	0	0	0	0	0	0	2	0	0	0.782027	0	0	1	NA	NA	NA	0	0	0	1
cg07672051	2.1806	0.295	2.06335	1.45e-13	4.15648e-08	+++++-+++-++++++++?++++++-+-++	5	149887787	NA	NDST1;NDST1	No	1	1	1	9.10119e-08	0	0	0	0	0	0	0	0	2	0	0	0.550041	0	3340	1	NA	NA	NA	0	1	0	1
cg10437839	2.4562	0.2503	2.07147	9.82e-23	3.30813e-13	++++++-++--+-+-+++?++++++++-++	11	64701910	NA	PPP2R5B	No	1	0	1	3.52296e-16	0	0	0	0	0	0	0	0	2	0	0	0.509272	0	0	1	NA	NA	NA	0	0	0	1
cg17460386	2.0968	0.27	2.07443	8.2e-15	8.37669e-09	+++-++++++++-+++++-+-++++++-++	1	207095668	NA	FAIM3;FAIM3;FAIM3	No	1	0	1	9.53177e-11	0	0	0	0	0	0	0	0	1	0	0	0.316114	0	0	1	NA	NA	NA	0	0	1	0
cg12535090	2.2923	0.2734	2.07463	5.11e-17	4.9583e-10	++++++++++++++-+++?++++++++++-	11	20071677	NA	NAV2;NAV2;NAV2;NAV2	No	1	1	1	5.13149e-11	0	0	0	0	0	0	0	0	2	0	0	0.730511	0	0	1	NA	NA	NA	0	0	0	1
cg17417049	2.262	0.2744	2.07919	1.68e-16	9.62343e-10	+++++++++-++-+-+-+?++++++++-+-	13	114817960	NA	RASA3	No	1	1	1	1.43439e-10	0	0	0	0	0	0	0	0	2	0	0	0.685654	0	0	1	NA	NA	NA	0	0	0	1
cg04033022	2.0824	0.2768	2.08058	5.39e-14	2.39277e-08	++++++++++++++++++?++-+++++++-	16	89189383	NA	ACSF3;ACSF3;ACSF3	No	1	1	1	4.17933e-08	0	0	0	0	0	0	0	0	1	0	0	0.782637	0	0	1	NA	NA	NA	0	0	1	0
cg07058694	2.4907	0.2433	2.0838	1.36e-24	3.08379e-14	+++++--+++++++-+++?+-+++++++++	12	111909145	NA	ATXN2	No	1	1	1	8.1796e-19	0	0	0	0	0	0	0	0	2	0	0	0.660952	0	0	1	NA	NA	NA	0	0	0	1
cg15302376	2.114	0.2858	2.08662	1.39e-13	4.04993e-08	++++++-+++++++++++?++++-++++-+	2	25560263	NA	DNMT3A;DNMT3A;DNMT3A	No	1	1	1	4.64312e-09	0	0	0	0	0	0	0	0	1	0	0	0.711483	0	0	1	NA	NA	NA	0	0	1	0
cg14928764	2.4034	0.2613	2.08723	3.67e-20	8.86273e-12	+++++--++-++++++++?++++++++-+-	20	23064608	NA	CD93	No	1	1	1	1.74399e-13	0	0	0	0	0	0	0	0	2	0	0	0.748121	0	22918	1	NA	NA	NA	0	1	0	1
cg25003924	2.1354	0.2895	2.08959	1.64e-13	4.44426e-08	+++++++++--+++-++++++++++++-++	15	52861754	NA	ARPP19	No	1	1	1	8.68635e-07	0	0	0	0	0	0	0	0	2	0	0	0.555106	0	0	1	NA	NA	NA	0	0	0	1
cg09494379	2.3588	0.2781	2.10133	2.2e-17	3.10291e-10	++++++-++-++++-+++?+++++++++++	2	232258012	NA	NA	No	1	1	1	1.58412e-11	0	0	0	0	0	0	0	0	0	0	0	0.637326	0	0	NA	NA	NA	NA	0	0	0	0
cg17281677	2.1961	0.2841	2.10393	1.08e-14	9.73964e-09	+++-+-++++++++-+++?+++++++++++	12	6658557	NA	IFFO1;IFFO1;IFFO1	No	1	0	1	2.94101e-08	0	0	0	0	0	0	0	0	2	0	0	0.608365	0	0	1	NA	NA	NA	0	0	0	1
cg27365342	2.2788	0.2869	2.10416	1.99e-15	3.80352e-09	++++++++-?-+++-+++?+++++++++-+	6	12881417	NA	PHACTR1	No	1	0	0	NA	0	0	0	0	0	0	0	0	2	0	0	0.609829	0	0	1	NA	NA	NA	0	0	0	1
cg15880704	2.1924	0.2942	2.11373	9.27e-14	3.23712e-08	+++-++-++-++++++++?+++++++++++	10	112546110	NA	RBM20	No	1	0	1	9.63038e-08	0	0	0	0	0	0	0	0	2	0	0	0.405911	0	0	1	NA	NA	NA	0	0	0	1
cg16739178	2.4705	0.2556	2.12363	4.27e-22	7.47893e-13	+++++++++--+-+++++?++++++++-++	16	85470674	NA	NA	No	1	0	1	1.08491e-15	0	0	0	0	0	0	0	0	2	0	0	0.572934	0	0	1	NA	NA	NA	0	0	0	1
cg24296397	2.6503	0.2544	2.13487	2.1e-25	1.09255e-14	+++-++++++++-+++++?++++++++++-	3	49692537	NA	BSN	No	1	1	0	6.91411e-20	0	0	0	0	0	0	0	0	1	0	0	0.504859	0	0	1	NA	NA	NA	0	0	1	0
cg02835462	2.3953	0.264	2.14123	1.16e-19	1.67601e-11	+++-+-++++++++-+++?+-+++++++++	1	46391567	NA	MAST2	No	1	0	1	7.39521e-13	0	0	0	0	0	0	0	0	2	0	0	0.656911	0	0	1	NA	NA	NA	0	0	0	1
cg08289839	2.3165	0.2694	2.14624	8.02e-18	1.76902e-10	++-++++++-++-+-+++?+++++++++++	13	111318640	NA	CARS2	No	1	1	1	1.01063e-11	0	0	0	0	0	0	0	0	2	0	0	0.529636	0	79587	1	NA	NA	NA	0	1	0	1
cg00812761	2.4084	0.2604	2.14951	2.25e-20	6.76266e-12	++++++++++++++-+++?++++++++-++	4	53799391	NA	SCFD2	No	1	1	1	1.24515e-14	0	0	0	0	0	0	0	0	2	0	0	0.426801	0	0	1	NA	NA	NA	0	0	0	1
cg02493939	2.0949	0.2909	2.15036	6e-13	9.17868e-08	+++??++++-++++-+++?++++++++++-	19	33794746	NA	LOC80054;CEBPA	No	1	1	0	NA	0	0	0	0	0	0	0	0	2	0	0	0.219679	0	0	1	NA	NA	NA	0	0	0	1
cg24162801	2.3159	0.2711	2.15215	1.3e-17	2.31361e-10	+++++++++++++-++++?+++++++-+++	1	184504284	NA	C1orf21	No	1	0	1	9.20561e-11	0	0	0	0	0	0	0	0	2	0	0	0.626653	0	0	1	NA	NA	NA	0	0	0	1
cg02079413	2.7113	0.2216	2.15401	2.05e-34	1.11742e-19	+++++-+++-++++-+++?+++++++++++	11	2986505	NA	SNORA54;NAP1L4	No	1	1	1	5.675e-28	0	0	0	0	0	0	0	0	0	0	0	0.787001	0	0	NA	NA	NA	NA	0	0	0	0
cg08469255	2.3265	0.2713	2.15644	9.95e-18	1.99424e-10	+++++-++++++++++++?++-+-++++++	6	30851069	NA	DDR1;DDR1	No	1	1	1	5.43528e-13	0	0	0	0	0	0	0	0	0	0	0	0.743957	0	0	NA	NA	NA	NA	0	0	0	0
cg11183227	2.8842	0.2232	2.15994	3.44e-38	9.13375e-22	+++++--++-++-+++++?++++++-+-?+	15	91455407	NA	MAN2A2	No	1	1	1	1.00707e-32	0	0	0	0	0	0	0	0	2	0	0	0.769066	0	0	1	NA	NA	NA	0	0	0	1
cg22663933	2.4364	0.2747	2.16221	7.36e-19	4.69044e-11	?++-+-++++++-+++++?++++++++?++	7	5257805	NA	WIPI2;WIPI2;WIPI2;WIPI2;WIPI2	No	1	1	1	NA	0	0	0	0	0	0	0	0	2	0	0	0.707009	0	0	1	NA	NA	NA	0	0	0	1
cg14330293	2.3868	0.2903	2.16306	2.01e-16	1.06253e-09	++++++++--++-+++++?+++++++++++	17	1374051	NA	MYO1C;MYO1C;MYO1C	No	1	1	1	9.17309e-11	0	0	0	0	0	0	0	0	2	0	0	0.580217	0	0	1	NA	NA	NA	0	0	0	1
cg07458272	2.754	0.2308	2.16372	7.87e-33	8.42317e-19	+++++++++-++++-+++?+++++++++++	19	34744396	NA	KIAA0355	No	1	1	1	6.83091e-27	0	0	0	0	0	0	0	0	2	0	0	0.627215	0	0	1	NA	NA	NA	0	0	0	1
cg23902264	2.6096	0.2349	2.16686	1.1e-28	1.66533e-16	++++++++++++++-+++?+++++++++++	1	241815413	NA	WDR64	No	1	1	1	3.25608e-22	0	0	0	0	0	0	0	0	2	0	0	0.49512	0	0	1	NA	NA	NA	0	0	0	1
cg26227957	2.8751	0.2314	2.16778	1.97e-35	3.05977e-20	++++++++++++++-+++?+++++++++++	1	19547285	NA	KIAA0090	No	1	1	1	4.36519e-29	0	0	0	0	0	0	0	0	2	0	0	0.586911	0	0	1	NA	NA	NA	0	0	0	1
cg01748082	2.1089	0.2913	2.16868	4.46e-13	7.77845e-08	+++-+++++++-++++++?+++++++--++	9	137772580	NA	FCN2;FCN2	No	1	1	1	7.75533e-07	0	0	0	0	0	0	0	0	2	0	0	0.471651	0	0	1	NA	NA	NA	0	0	0	1
cg12458003	2.6129	0.2538	2.17267	7.31e-25	2.18421e-14	+++++-++++++++++++?+++++++-+++	1	204960826	NA	NFASC;NFASC;NFASC;NFASC	No	1	1	1	2.01318e-19	0	0	0	0	0	0	0	0	2	0	0	0.653248	0	0	1	NA	NA	NA	0	0	0	1
cg21727145	2.3545	0.2759	2.1737	1.42e-17	2.42918e-10	+++++++++-++++-+-+?+++++++++++	15	101458127	NA	LRRK1	No	1	1	1	1.13124e-11	0	0	0	0	0	0	0	0	2	0	0	0.493113	0	0	1	NA	NA	NA	0	0	0	1
cg04304450	2.7301	0.2414	2.17696	1.19e-29	4.85394e-17	+++-++++++-+-+++++?+++++++++++	22	43525431	NA	BIK	No	1	1	1	3.15788e-24	0	0	0	0	0	0	0	0	1	0	0	0.379173	0	0	1	NA	NA	NA	0	0	1	0
cg21932513	2.248	0.2795	2.18309	8.78e-16	2.4129e-09	+++++++++-++-+-+++?++++++--+++	1	17751974	NA	RCC2;RCC2	No	1	0	1	1.1569e-09	0	0	0	0	0	0	0	0	2	0	0	0.741247	0	0	1	NA	NA	NA	0	0	0	1
cg11772801	2.4115	0.2645	2.1937	7.6e-20	1.32842e-11	+++++-++++++++-+++?+-+++++++++	14	51711237	NA	TMX1	No	1	1	1	9.26587e-14	0	0	0	0	0	0	0	0	1	0	0	0.478916	0	0	1	NA	NA	NA	0	0	1	0
cg09100014	2.1862	0.3026	2.19432	5.06e-13	8.3479e-08	?+++++++++-+++++-+?+-++++++?++	16	85937496	NA	IRF8	No	1	0	1	NA	0	0	0	0	0	0	0	0	0	0	0	0.593298	0	0	NA	NA	NA	NA	0	0	0	0
cg05248321	2.7129	0.2413	2.19517	2.47e-29	7.2652e-17	?+++++++++-+++++++?++++++++?++	14	20898128	NA	KLHL33	No	1	1	1	NA	0	0	0	0	0	0	0	0	2	0	0	0.237799	0	0	1	NA	NA	NA	0	0	0	1
cg25009141	2.2022	0.2995	2.20136	1.92e-13	4.86223e-08	+++++++++-++++-+++?+++++--++++	1	17751614	NA	RCC2;RCC2	No	1	1	1	8.85563e-08	0	0	0	0	0	0	0	0	0	0	0	0.628198	0	0	NA	NA	NA	NA	0	0	0	0
cg23886355	2.5239	0.2424	2.20665	2.17e-25	1.11291e-14	+++++++++-++-+-+-+?+++++++-+++	13	113662042	NA	MCF2L;MCF2L	No	1	1	1	4.62203e-19	0	0	0	0	0	0	0	0	2	cg23886355	0	0.5913	0	0	1	NA	NA	1	0	0	0	1
cg00826902	3.1164	0.212	2.21558	6.19e-49	1.04971e-27	+++-+++++-++++++++?++++++++++-	1	3563954	NA	WDR8	No	1	1	1	2.40505e-41	0	0	0	0	0	0	0	0	0	0	0	0.757238	0	0	NA	NA	NA	NA	0	0	0	0
cg12484113	2.2456	0.3009	2.21732	8.53e-14	3.09134e-08	?++++-+++--+-+-+++?++++++++?++	1	27898757	NA	AHDC1	No	1	1	1	NA	0	0	0	0	0	0	0	0	2	0	0	0.33966	0	0	1	NA	NA	NA	0	0	0	1
cg16905822	2.3812	0.2669	2.21742	4.55e-19	3.59055e-11	+++++++++-++-+++++?+++++++++++	10	924646	NA	LARP4B	No	1	1	1	7.21556e-13	0	0	0	0	0	0	0	0	2	0	0	0.752874	0	0	1	NA	NA	NA	0	0	0	1
cg26610247	3.101	0.2241	2.22735	1.51e-43	9.96603e-25	?++++++++-++++++++?++++++-+?++	8	142297175	NA	NA	No	1	1	1	NA	0	0	0	0	0	0	0	0	2	0	0	0.525568	0	0	1	NA	NA	NA	0	0	0	1
cg22488164	3.2368	0.2134	2.22822	5.69e-52	2.20543e-29	++++++++++++++++++?+++++++++++	12	14716910	NA	PLBD1	No	1	1	1	3.99041e-44	0	0	0	0	0	0	0	0	2	0	0	0.697242	0	79887	1	NA	NA	NA	0	1	0	1
cg04286697	2.5975	0.2572	2.23251	5.52e-24	6.69811e-14	++++++-+--++++++++?+-+++++++++	2	232259623	NA	B3GNT7	No	1	1	1	6.69644e-19	0	0	0	0	0	0	0	0	2	0	0	0.669273	0	0	1	NA	NA	NA	0	0	0	1
cg19380303	2.2369	0.2732	2.23288	2.68e-16	1.24531e-09	++++++++++++++++++?+++++++--++	15	90172193	NA	KIF7	No	1	1	1	3.41334e-10	0	0	0	0	0	0	0	0	1	0	0	0.829359	0	0	1	NA	NA	NA	0	0	1	0
cg15883716	2.1719	0.2773	2.23483	4.79e-15	6.21053e-09	+++++-++++-+++-+++++++++++++++	1	173638701	NA	ANKRD45	No	1	1	1	1.23899e-08	0	0	0	0	0	0	0	0	2	0	0	0.158323	0	0	1	NA	NA	NA	0	0	0	1
cg16097041	2.5724	0.2688	2.23681	1.07e-21	1.24463e-12	+++??++++--+-+-+++?+++++++-+++	1	154965544	NA	FLAD1;LENEP;FLAD1	No	1	1	1	NA	0	0	0	0	0	0	0	0	2	0	0	0.589546	0	0	1	NA	NA	NA	0	0	0	1
cg14468090	2.2927	0.294	2.23722	6.23e-15	7.18664e-09	+++-+-+++-++-+-+++?+++++++-+-+	3	129032864	NA	NA	No	1	0	1	2.46857e-09	0	0	0	0	0	0	0	0	2	0	0	0.612985	0	0	1	NA	NA	NA	0	0	0	1
cg01101459	3.1174	0.2073	2.2435	4.27e-51	6.71436e-29	+++-+++++-++++++++?+++++++++++	1	234871477	NA	NA	No	1	1	1	3.17008e-45	0	0	0	0	0	0	0	0	2	0	0	0.672797	0	0	1	NA	NA	NA	0	0	0	1
cg08425610	2.1471	0.2977	2.24377	5.51e-13	8.75336e-08	+++++++++-++++-+-+?+++++--++++	19	46029456	NA	VASP	No	1	1	1	1.76739e-07	0	0	0	0	0	0	0	0	2	0	0	0.497172	0	0	1	NA	NA	NA	0	0	0	1
cg21113318	2.435	0.2739	2.2492	6.09e-19	4.22032e-11	++++++++++++++++++?+-++++++-++	14	92983645	NA	RIN3	No	1	0	1	1.22753e-12	0	0	0	0	0	0	0	0	1	cg21113318	0	0.420043	0	0	1	NA	NA	1	0	0	1	0
cg06262098	2.2523	0.3111	2.25835	4.53e-13	7.8444e-08	+++??++++-++++++++?+++++++-+++	7	5413872	NA	TNRC18	No	1	0	1	NA	0	0	0	0	0	0	0	0	2	0	0	0.586879	0	0	1	NA	NA	NA	0	0	0	1
cg26599989	2.6317	0.2451	2.26304	6.84e-27	1.63952e-15	+++++++++-++++++++?+++++++++++	11	1297087	NA	TOLLIP	No	1	1	1	4.26646e-20	0	0	0	0	0	0	0	0	2	cg26599989	0	0.51124	0	0	1	NA	NA	1	0	0	0	1
cg04232816	2.3535	0.2934	2.2691	1.05e-15	2.66564e-09	++++++-++-++-+-+++?+++++++++++	2	96905390	NA	LOC285033	No	1	1	1	5.22599e-10	0	0	0	0	0	0	0	0	2	0	0	0.617878	0	0	1	NA	NA	NA	0	0	0	1
cg07512993	2.5246	0.259	2.27262	1.86e-22	4.72001e-13	+++++++++-++++-+++?+-+++++++++	16	66582592	NA	TK2	No	1	0	1	3.62633e-15	0	0	0	0	0	0	0	0	2	0	0	0.406147	0	7084	1	NA	NA	NA	0	1	0	1
cg05347965	2.1919	0.2899	2.27533	3.99e-14	2.0237e-08	++++++++++++++++++?++++-++++?+	17	55663256	NA	MSI2;MSI2	No	1	1	1	8.01221e-09	0	0	0	0	0	0	0	0	0	0	0	0.758306	0	0	NA	NA	NA	NA	0	0	0	0
cg09039672	2.3713	0.2772	2.2762	1.2e-17	2.21074e-10	+++++++++-++-+-+++?+++++++++++	12	52367989	NA	ACVR1B;ACVR1B;ACVR1B	No	1	1	1	7.13486e-11	0	0	0	0	0	0	0	0	2	0	0	0.434465	0	0	1	NA	NA	NA	0	0	0	1
cg18330338	2.987	0.2361	2.2781	1.13e-36	6.28838e-21	?++-+++++-++++++++?+-++++++?++	5	9047211	NA	SEMA5A	No	1	1	1	NA	0	0	0	0	0	0	0	0	2	0	0	0.665071	0	0	1	NA	NA	NA	0	0	0	1
cg04324917	2.2143	0.3038	2.2784	3.14e-13	6.39416e-08	++++++++++++++++++?++++-++++++	16	87734877	NA	LOC100129637	No	1	1	1	7.93673e-08	0	0	0	0	0	0	0	0	1	0	0	0.754202	0	0	1	NA	NA	NA	0	0	1	0
cg22768358	2.3212	0.2868	2.28242	5.86e-16	1.92579e-09	+++-+-+++-++--++++?+++++++++++	11	113947148	NA	ZBTB16;ZBTB16	No	1	0	0	2.63607e-09	0	0	0	0	0	0	0	0	1	0	0	0.757927	0	7704	1	NA	NA	NA	0	1	1	0
cg26180383	2.458	0.2765	2.28714	6.06e-19	4.20914e-11	+++-++++++++++++++?+-++?++-+++	8	129061048	NA	MIR1207;PVT1	No	1	0	1	NA	0	0	0	0	0	0	0	0	1	0	0	0.541733	0	0	1	NA	NA	NA	0	0	1	0
cg04464719	2.4091	0.3024	2.28749	1.63e-15	3.39954e-09	?++++-+++-++++-+-+?+++++++-?++	17	3824422	NA	NA	No	1	1	1	NA	0	0	0	0	0	0	0	0	2	0	0	0.607992	0	0	1	NA	NA	NA	0	0	0	1
cg11136886	2.3148	0.2926	2.28977	2.54e-15	4.35493e-09	+++++-+++-++-+-+++?+++++++++++	1	33609509	NA	NA	No	1	1	1	6.15721e-09	0	0	0	0	0	0	0	0	2	0	0	0.582893	0	0	1	NA	NA	NA	0	0	0	1
cg04255937	2.6914	0.2469	2.29286	1.14e-27	6.06748e-16	+++-+++++-++++-+++?+++++++--++	12	122269675	NA	SETD1B	No	1	1	1	8.4984e-21	0	0	0	0	0	0	0	0	2	0	0	0.676578	0	0	1	NA	NA	NA	0	0	0	1
cg18772573	2.7019	0.2641	2.2954	1.43e-24	3.16701e-14	?++++--++--+-+++++?++++++++?++	17	71257980	NA	CPSF4L;CPSF4L	No	1	1	1	NA	0	0	0	0	0	0	0	0	2	0	0	0.744848	0	0	1	NA	NA	NA	0	0	0	1
cg01973483	2.4394	0.2832	2.2962	7e-18	1.64088e-10	+++-++++++++++++++?+++++++++++	12	123591123	NA	PITPNM2	No	1	1	1	1.60473e-12	0	0	0	0	0	0	0	0	2	0	0	0.610715	0	0	1	NA	NA	NA	0	0	0	1
cg03523676	2.9618	0.2465	2.30972	2.95e-33	4.89596e-19	+++++++++-+--+++-+?++++++++-++	14	24540235	NA	CPNE6	No	1	1	1	7.71757e-27	0	0	0	0	0	0	0	0	2	0	0	0.491869	0	0	1	NA	NA	NA	0	0	0	1
cg04406114	2.1585	0.2996	2.31128	5.83e-13	9.03089e-08	+++++++++-++++-+++?++++++-+-++	19	42599489	NA	POU2F2	No	1	0	1	1.02876e-06	0	0	0	0	0	0	0	0	0	0	0	0.629871	0	0	NA	NA	NA	NA	0	0	0	0
cg06710464	2.8375	0.2436	2.31788	2.41e-31	5.59691e-18	+++-+++++-++++-+++?+++++++++-+	17	79047695	NA	BAIAP2;BAIAP2;BAIAP2;BAIAP2	No	1	1	1	6.73277e-27	0	0	0	0	0	0	0	0	2	0	0	0.699551	0	0	1	NA	NA	NA	0	0	0	1
cg15159104	2.1762	0.302	2.32466	5.73e-13	8.94582e-08	+++++++++-++++-+++?+++++++++++	15	43809865	NA	MAP1A;MAP1A	No	1	1	0	2.14542e-07	0	0	0	0	0	0	0	0	0	0	0	0.302349	0	0	NA	NA	NA	NA	0	0	0	0
cg02991558	2.425	0.2822	2.3262	8.5e-18	1.82703e-10	+++++++++----+++++?+++++++++++	11	114128517	NA	NA	No	1	1	1	6.16015e-12	0	0	0	0	0	0	0	0	1	cg02991558	0	0.710466	0	0	1	NA	NA	1	0	0	1	0
cg00386008	2.301	0.3035	2.33261	3.39e-14	1.84621e-08	+++-+++++-++-+-+++?++++++-++++	12	122269623	NA	SETD1B	No	1	0	1	5.37523e-08	0	0	0	0	0	0	0	0	0	0	0	0.547438	0	0	NA	NA	NA	NA	0	0	0	0
cg03492094	2.2231	0.3046	2.33759	2.91e-13	6.12724e-08	+++++-+++--+++++++?+++++++++++	9	91994786	NA	SEMA4D;SEMA4D	No	1	0	1	7.72923e-07	0	0	0	0	0	0	0	0	2	0	0	0.620326	0	0	1	NA	NA	NA	0	0	0	1
cg12053291	2.7561	0.2552	2.34041	3.44e-27	1.12014e-15	+++++-++++++++++++?++++++++-++	12	125282342	NA	SCARB1;SCARB1	No	1	1	1	1.867e-20	0	0	0	0	0	0	0	0	0	0	0	0.726698	0	0	NA	NA	NA	NA	0	0	0	0
cg14030402	2.3178	0.293	2.34509	2.58e-15	4.39592e-09	+++++++++-++++-+++?+++++++++++	1	53682341	NA	C1orf123	No	1	1	0	3.22927e-09	0	0	0	0	0	0	0	0	2	0	0	0.723265	0	0	1	NA	NA	NA	0	0	0	1
cg13123009	2.4661	0.2738	2.3546	2.12e-19	2.34923e-11	++++++-+++++++++-+?+++++-+-+++	6	31681882	NA	LY6G6E;LY6G6D;LY6G6E	No	1	1	1	3.97137e-13	0	0	0	0	0	0	0	0	1	0	0	0.38789	0	0	1	NA	NA	NA	0	0	1	0
cg00920892	2.4068	0.2892	2.3575	8.73e-17	6.67529e-10	+++-++++++++++++++?+++++++++-+	8	37732224	NA	RAB11FIP1;RAB11FIP1;RAB11FIP1	No	1	1	1	5.96135e-12	0	0	0	0	0	0	0	0	0	0	0	0.588918	0	0	NA	NA	NA	NA	0	0	0	0
cg17642041	2.3157	0.3029	2.36166	2.1e-14	1.41607e-08	-+++--++++++++++++?++++-++++++	3	45928007	NA	CCR9;CCR9	No	1	1	1	2.52125e-09	0	0	0	0	0	0	0	0	1	0	0	0.767704	0	0	1	NA	NA	NA	0	0	1	0
cg15553397	2.435	0.2906	2.36293	5.29e-17	5.04987e-10	++++++-+++++++++++?+-+++++++++	1	76695186	NA	ST6GALNAC3;ST6GALNAC3	No	1	1	1	5.11697e-11	0	0	0	0	0	0	0	0	2	0	0	0.594937	0	256435	1	NA	NA	NA	0	1	0	1
cg18063989	2.6115	0.2572	2.3671	3.14e-24	4.9023e-14	+++-++++++++++-+++?+++++++++++	8	144442847	NA	NA	No	1	1	1	1.16955e-17	0	0	0	0	0	0	0	0	0	0	0	0.673969	0	0	NA	NA	NA	NA	0	0	0	0
cg13696706	2.5918	0.2801	2.36719	2.19e-20	6.65027e-12	++++++++++-+-+++++?+++++++++++	9	124396830	NA	DAB2IP	No	1	1	1	3.03391e-15	0	0	0	0	0	0	0	0	1	0	0	0.391356	0	0	1	NA	NA	NA	0	0	1	0
cg23998749	2.5463	0.2759	2.36901	2.74e-20	7.54332e-12	++++++++++++++-+++?+-+++++-+++	1	154968781	NA	NA	No	1	0	1	1.422e-13	0	0	0	0	0	0	0	0	0	0	0	0.634469	0	0	NA	NA	NA	NA	0	0	0	0
cg20697417	2.8183	0.2503	2.38457	2.08e-29	6.60652e-17	+++-++++++++-+-+++?+++++++++++	1	41786797	NA	NA	No	1	1	1	1.51824e-23	0	0	0	0	0	0	0	0	2	0	0	0.463759	0	0	1	NA	NA	NA	0	0	0	1
cg10676309	2.4369	0.3002	2.39544	4.75e-16	1.71455e-09	++++++++++++++-+++?++++-++++++	5	137685565	NA	NA	No	1	1	1	1.06661e-10	0	0	0	0	0	0	0	0	2	0	0	0.697705	0	0	1	NA	NA	NA	0	0	0	1
cg09607047	2.2478	0.306	2.40502	2.06e-13	5.04717e-08	++++++++++++++++++?+++++++++-+	16	14402157	NA	MIR365-1	No	1	1	0	4.28047e-08	0	0	0	0	0	0	0	0	1	0	0	0.584943	0	0	1	NA	NA	NA	0	0	1	0
cg02909097	2.8139	0.2579	2.41482	1.01e-27	5.68244e-16	++-++-+++-++++++++?+++++++++++	17	2843206	NA	RAP1GAP2;RAP1GAP2	No	1	1	1	1.95095e-20	0	0	0	0	0	0	0	0	0	0	0	0.608794	0	0	NA	NA	NA	NA	0	0	0	0
cg25649826	2.6143	0.2798	2.41779	9.29e-21	4.13337e-12	+++++++++-++++-+++?+++++++++++	17	20938740	NA	USP22	No	1	0	1	3.71132e-14	0	0	0	0	0	0	0	0	2	0	0	0.609649	0	0	1	NA	NA	NA	0	0	0	1
cg19845878	2.3089	0.3023	2.42333	2.21e-14	1.45577e-08	+++++-++++++++-+++?+++++++++++	4	1742857	NA	TACC3	No	1	0	0	2.62642e-08	0	0	0	0	0	0	0	0	2	0	0	0.785967	0	0	1	NA	NA	NA	0	0	0	1
cg15867698	2.4149	0.2889	2.42381	6.3e-17	5.56688e-10	++++++++++++++++++?++++-++++++	14	69438267	NA	ACTN1;ACTN1;ACTN1	No	1	0	1	3.92252e-11	0	0	0	0	0	0	0	0	1	0	0	0.710028	0	0	1	NA	NA	NA	0	0	1	0
cg02976843	2.9337	0.2383	2.42783	8.12e-35	6.70141e-20	+++++++++-++-+-+++?++++++++-++	17	2843257	NA	RAP1GAP2;RAP1GAP2	No	1	1	1	2.70606e-28	0	0	0	0	0	0	0	0	2	cg02976843	0	0.48762	0	0	1	NA	NA	1	0	0	0	1
cg02779016	2.1824	0.3013	2.42961	4.4e-13	7.71401e-08	++++--++++++++-+++?+++++++-+++	15	43809689	NA	MAP1A	No	1	1	1	8.57793e-07	0	0	0	0	0	0	0	0	2	0	0	0.176051	0	0	1	NA	NA	NA	0	0	0	1
cg03590328	2.3926	0.3128	2.4369	2.01e-14	1.38122e-08	+++-++++++++++++++?+++++++++++	7	2684462	NA	TTYH3	No	1	1	0	6.58316e-09	0	0	0	0	0	0	0	0	2	0	0	0.620235	0	0	1	NA	NA	NA	0	0	0	1
cg08295111	2.4042	0.2959	2.44215	4.49e-16	1.66066e-09	?+++++-++-++-+-+++?++++++--?++	5	133866097	NA	PHF15	No	1	1	1	NA	0	0	0	0	0	0	0	0	2	0	0	0.626765	0	0	1	NA	NA	NA	0	0	0	1
cg05294455	2.4288	0.2985	2.44251	4.09e-16	1.57743e-09	++++++-+++++++++-+++++++++++++	17	45286609	NA	MYL4;MYL4	No	1	1	1	6.339e-11	0	0	0	0	0	0	0	0	1	0	0	0.626114	0	0	1	NA	NA	NA	0	0	1	0
cg25132241	2.407	0.306	2.4479	3.64e-15	5.32317e-09	+++-+-+++-++-+++++?++++++-++-+	14	92396859	NA	FBLN5	No	1	1	1	3.47336e-10	0	0	0	0	0	0	0	0	2	0	0	0.644984	0	0	1	NA	NA	NA	0	0	0	1
cg16824319	2.5725	0.2812	2.45486	5.77e-20	1.14007e-11	+++-+++++-++-+-+++?++++++++++-	1	248903933	NA	LOC646627	No	1	0	1	7.7862e-13	0	0	0	0	0	0	0	0	2	0	0	0.63243	0	0	1	NA	NA	NA	0	0	0	1
cg15020801	3.0046	0.248	2.45675	8.56e-34	2.46818e-19	++++++-+++++++++++?+++++++-+?+	17	46022809	NA	PNPO	No	1	1	1	4.35135e-28	0	0	0	0	0	0	0	0	2	0	0	0.343311	0	0	1	NA	NA	NA	0	0	0	1
cg00994936	2.7847	0.2546	2.46456	7.46e-28	4.80277e-16	+++++++++-++++-+++?++++++-+-?+	19	1423902	NA	DAZAP1;DAZAP1	No	1	1	1	2.19271e-22	0	0	0	0	0	0	0	0	2	0	0	0.782272	0	0	1	NA	NA	NA	0	0	0	1
cg26341831	2.4151	0.2773	2.48105	3.09e-18	1.04079e-10	++-+++++++++++++++?++++++++-++	1	226036279	NA	TMEM63A	No	1	0	1	3.19201e-12	0	0	0	0	0	0	0	0	1	0	0	0.47738	0	0	1	NA	NA	NA	0	0	1	0
cg00782811	2.5138	0.273	2.48334	3.27e-20	8.31501e-12	+++-++-+++++-+++++?+++++++++++	6	46293734	NA	RCAN2	No	1	0	1	6.17762e-14	0	0	0	0	0	0	0	0	1	0	0	0.265787	0	0	1	NA	NA	NA	0	0	1	0
cg12955084	2.959	0.2487	2.48584	1.21e-32	1.06645e-18	+++++++++-++++-+++?+++++++-+++	19	41886265	NA	TMEM91;TMEM91;TMEM91;TMEM91;TMEM91;TMEM91	No	1	1	1	5.16555e-26	0	0	0	0	0	0	0	0	2	0	0	0.541806	0	0	1	NA	NA	NA	0	0	0	1
cg09079018	2.2496	0.3067	2.49356	2.23e-13	5.28396e-08	++++--++++++++-+++?+++-+++++-+	7	50880004	NA	NA	No	1	1	0	2.74051e-08	0	0	0	0	0	0	0	0	2	cg09079018	0	0.241945	0	0	1	NA	NA	1	0	0	0	1
cg02203067	2.8712	0.2576	2.50023	7.55e-29	1.34973e-16	+++++-+++-++-+++-+?++++++-++++	16	87866800	NA	SLC7A5	No	1	1	1	2.62153e-23	0	0	0	0	0	0	0	0	0	0	0	0.49021	0	0	NA	NA	NA	NA	0	0	0	0
cg03697881	2.4191	0.3187	2.50188	3.21e-14	1.79332e-08	?+++++-++-++++-+++?+-++++++?++	7	40803287	NA	C7orf10	No	1	1	1	NA	0	0	0	0	0	0	0	0	2	0	0	0.729949	0	0	1	NA	NA	NA	0	0	0	1
cg21703988	2.4118	0.2898	2.50872	8.67e-17	6.65185e-10	++++++++++++++++++?+++++++++++	12	132549404	NA	EP400	No	1	0	1	3.61373e-10	0	0	0	0	0	0	0	0	1	0	0	0.69225	0	0	1	NA	NA	NA	0	0	1	0
cg07035242	2.6627	0.2926	2.51052	9.06e-20	1.4647e-11	?++-++-+++-+++-+++?++++++++?++	1	11336263	NA	UBIAD1	No	1	0	1	NA	0	0	0	0	0	0	0	0	2	0	0	0.574004	0	0	1	NA	NA	NA	0	0	0	1
cg01473507	2.4455	0.305	2.51283	1.07e-15	2.69939e-09	+++++++++-++-+++++?+-++++-+-++	4	15163451	NA	NA	No	1	0	1	2.44273e-09	0	0	0	0	0	0	0	0	2	0	0	0.788753	0	132864	1	NA	NA	NA	0	1	0	1
cg23953820	2.543	0.2952	2.51574	7.01e-18	1.64127e-10	++++++++++++++++++?++++-++++++	6	30851051	NA	DDR1;DDR1	No	1	1	0	8.20241e-13	0	0	0	0	0	0	0	0	1	0	0	0.66856	0	780	1	NA	NA	NA	0	1	1	0
cg03788408	2.3912	0.3048	2.51627	4.32e-15	5.8583e-09	++++++++++++++-+++?+++++++++++	16	4441939	NA	CORO7	No	1	0	0	2.79454e-09	0	0	0	0	0	0	0	0	2	0	0	0.521932	0	0	1	NA	NA	NA	0	0	0	1
cg02600394	2.6041	0.3086	2.53166	3.18e-17	3.80471e-10	+++++-+++++-++++++++++++++++++	4	48136234	NA	TXK;TXK	No	1	1	0	4.34905e-10	0	0	0	0	0	0	0	0	1	0	0	0.569856	0	7294	1	NA	NA	NA	0	1	1	0
cg08766770	2.5329	0.2902	2.54139	2.57e-18	9.3999e-11	+++++++++-++++-+++?+-+++++-+++	16	28123059	NA	XPO6	No	1	1	1	3.79259e-12	0	0	0	0	0	0	0	0	2	0	0	0.409473	0	0	1	NA	NA	NA	0	0	0	1
cg17953300	2.7382	0.271	2.54448	5.22e-24	6.49839e-14	+++++-+++-++++++++?++++++++-++	11	65418265	NA	SIPA1;SIPA1	No	1	1	1	1.65207e-18	0	0	0	0	0	0	0	0	2	0	0	0.706181	0	0	1	NA	NA	NA	0	0	0	1
cg23236366	2.3852	0.3211	2.54544	1.09e-13	3.55066e-08	+++-++++++++++-+++?+++++++++++	1	201777257	NA	NAV1;MIR1231;NAV1	No	1	0	1	9.69145e-08	0	0	0	0	0	0	0	0	2	0	0	0.751922	0	0	1	NA	NA	NA	0	0	0	1
cg02246876	2.6616	0.2779	2.54653	1.01e-21	1.20337e-12	+++++++++-++-+++++?+-++++-+--+	14	23586582	NA	CEBPE	No	1	1	1	1.25376e-16	0	0	0	0	0	0	0	0	0	0	0	0.638532	0	0	NA	NA	NA	NA	0	0	0	0
cg02048220	2.4982	0.2975	2.54666	4.62e-17	4.68416e-10	-+++++++++++++++++?+++++++++++	14	91141833	NA	TTC7B	No	1	1	1	2.28959e-11	0	0	0	0	0	0	0	0	1	0	0	0.762716	0	0	1	NA	NA	NA	0	0	1	0
cg26952928	2.3125	0.306	2.5496	4.11e-14	2.05572e-08	+++++-+++----+++++?+++++++++++	8	142230233	NA	SLC45A4	No	1	0	1	1.78395e-08	0	0	0	0	0	0	0	0	2	0	0	0.750878	0	0	1	NA	NA	NA	0	0	0	1
cg06629453	2.5258	0.2892	2.55017	2.46e-18	9.17209e-11	+++++-++++++++++++?+++++++-+-+	2	98852910	NA	VWA3B	No	1	1	1	1.10549e-12	0	0	0	0	0	0	0	0	2	0	0	0.594169	0	0	1	NA	NA	NA	0	0	0	1
cg00153395	2.328	0.3178	2.55635	2.39e-13	5.49216e-08	+++++++++--+++-+++?++++++++-++	1	65327523	NA	JAK1	No	1	1	1	3.12897e-07	0	0	0	0	0	0	0	0	2	0	0	0.452951	0	0	1	NA	NA	NA	0	0	0	1
cg02212836	2.4971	0.2939	2.55656	1.94e-17	2.89181e-10	++++++++++++++++++++++++++++++	6	6589075	NA	LY86;LOC285780	No	1	1	1	2.56996e-11	0	0	0	0	0	0	0	0	1	0	0	0.54114	0	0	1	NA	NA	NA	0	0	1	0
cg22502001	2.3908	0.3154	2.558	3.45e-14	1.86468e-08	+++++-+++--+-+-+++?++++++-++++	1	2360018	NA	NA	No	1	0	1	9.01569e-08	0	0	0	0	0	0	0	0	2	0	0	0.772961	0	0	1	NA	NA	NA	0	0	0	1
cg23722790	2.7503	0.2888	2.56631	1.69e-21	1.60543e-12	+++++++++-+-++-+++?+-+++++-+-+	1	67467602	NA	SLC35D1	No	1	1	1	3.17873e-16	0	0	0	0	0	0	0	0	2	0	0	0.654774	0	23169	1	NA	NA	NA	0	1	0	1
cg09983897	2.2757	0.3137	2.57113	4.05e-13	7.36894e-08	+++++-+++--+++-+++?+++++++++?+	16	31483285	NA	TGFB1I1;TGFB1I1;TGFB1I1	No	1	1	1	9.52205e-08	0	0	0	0	0	0	0	0	2	0	0	0.0930944	0	0	1	NA	NA	NA	0	0	0	1
cg09330596	2.4262	0.3261	2.57629	1.01e-13	3.3884e-08	?++-++-++-++-+-+++?+-++++-+?++	1	151313760	NA	RFX5;RFX5	No	1	0	1	NA	0	0	0	0	0	0	0	0	2	0	0	0.648167	0	0	1	NA	NA	NA	0	0	0	1
cg23801885	2.3751	0.3176	2.582	7.54e-14	2.88504e-08	+++-++++-+++++-+-+?++++++++-++	6	34458902	NA	PACSIN1	No	1	1	0	6.90143e-08	0	0	0	0	0	0	0	0	2	0	0	0.403292	0	0	1	NA	NA	NA	0	0	0	1
cg02030454	2.4822	0.2868	2.61081	4.98e-18	1.35694e-10	+++-+++++-++++++++?+++++++++++	1	35250489	NA	GJB3;GJB3	No	1	1	1	1.01027e-11	0	0	0	0	0	0	0	0	2	0	0	0.874663	0	0	1	NA	NA	NA	0	0	0	1
cg20494738	2.3951	0.2904	2.61487	1.61e-16	9.38574e-10	+++-+--++-++-+++++?+++++++++?+	12	124985889	NA	NCOR2;NCOR2	No	1	1	1	4.79019e-11	0	0	0	0	0	0	0	0	2	0	0	0.838335	0	0	1	NA	NA	NA	0	0	0	1
cg12939085	2.5036	0.3148	2.61696	1.83e-15	3.62876e-09	+++-+-+++-++-+-+++?+++++--++++	11	67166104	NA	PPP1CA;PPP1CA;PPP1CA	No	1	1	1	8.57447e-09	0	0	0	0	0	0	0	0	2	0	0	0.525316	0	0	1	NA	NA	NA	0	0	0	1
cg10987503	2.5556	0.2952	2.62917	4.89e-18	1.34339e-10	+++-+-+++-++-+-+++?+++++++++++	7	922825	NA	C7orf20	No	1	1	1	2.58842e-11	0	0	0	0	0	0	0	0	2	0	0	0.702348	0	0	1	NA	NA	NA	0	0	0	1
cg12736206	2.4507	0.3236	2.63107	3.65e-14	1.92454e-08	+++++--+++++++-+++?+-++++++-+-	1	203787773	NA	ZC3H11A	No	1	1	1	8.19267e-08	0	0	0	0	0	0	0	0	2	0	0	0.744973	0	0	1	NA	NA	NA	0	0	0	1
cg15310871	2.6902	0.2826	2.63155	1.77e-21	1.64613e-12	++++++++++++-+++++?+++++++--++	8	20077936	NA	ATP6V1B2	No	1	1	1	1.43611e-15	0	0	0	0	0	0	0	0	2	0	0	0.811548	0	0	1	NA	NA	NA	0	0	0	1
cg02371935	2.9098	0.2678	2.63305	1.68e-27	7.53895e-16	+++-+-+++-++++-+-+?+++++++-+++	16	87521363	NA	ZCCHC14	No	1	1	1	4.06986e-21	0	0	0	0	0	0	0	0	2	cg02371935	0	0.441354	0	23174	1	NA	NA	1	0	1	0	1
cg05573654	3.1213	0.2534	2.6343	7.18e-35	6.25974e-20	+++-++++++++++++++?+++++++++++	5	1518179	NA	LPCAT1	No	1	1	1	6.87746e-29	0	0	0	0	0	0	0	0	2	0	0	0.66571	0	0	1	NA	NA	NA	0	0	0	1
cg27185793	2.4032	0.3247	2.63445	1.36e-13	4.00734e-08	+++++++++--+++++-+?++++++++-++	1	1238797	NA	ACAP3	No	1	1	1	1.10228e-07	0	0	0	0	0	0	0	0	2	0	0	0.446817	0	0	1	NA	NA	NA	0	0	0	1
cg20690125	2.4619	0.2942	2.63611	5.86e-17	5.35004e-10	++++++++++++-+-+++?+++++++-+++	17	74476978	NA	RHBDF2;RHBDF2	No	1	1	1	1.07712e-10	0	0	0	0	0	0	0	0	0	0	0	0.188309	0	0	NA	NA	NA	NA	0	0	0	0
cg16755833	2.4164	0.3152	2.64373	1.77e-14	1.286e-08	+++-++++++++++++++?++++-+-++?+	17	80866063	NA	TBCD	No	1	1	0	3.43728e-09	0	0	0	0	0	0	0	0	1	0	0	0.865985	0	0	1	NA	NA	NA	0	0	1	0
cg07196571	2.5315	0.3073	2.64416	1.75e-16	9.82841e-10	?++++-++++++++-+++?++++++++??+	15	64442578	NA	SNX22	No	1	1	1	NA	0	0	0	0	0	0	0	0	2	0	0	0.389921	0	0	1	NA	NA	NA	0	0	0	1
cg07521618	2.3496	0.325	2.64498	4.81e-13	8.1162e-08	+++++++++++-++-+++?++++++++-++	14	105857176	NA	PACS2;PACS2	No	1	1	1	1.60322e-06	0	0	0	0	0	0	0	0	0	0	0	0.697235	0	0	NA	NA	NA	NA	0	0	0	0
cg02730804	2.612	0.3094	2.66087	3.13e-17	3.77061e-10	++++++++++++++++++?+++++++++++	5	125799820	NA	GRAMD3;GRAMD3;GRAMD3;GRAMD3;GRAMD3	No	1	1	1	1.52782e-11	0	0	0	0	0	0	0	0	1	0	0	0.762146	0	0	1	NA	NA	NA	0	0	1	0
cg10101600	2.7632	0.2905	2.68101	1.89e-21	1.70671e-12	++++++-+++++-+++++?++++-+++-++	2	43478743	NA	THADA;THADA	No	1	1	1	8.70586e-16	0	0	0	0	0	0	0	0	2	0	0	0.628691	0	0	1	NA	NA	NA	0	0	0	1
cg00547480	2.4937	0.2983	2.6829	6.33e-17	5.58162e-10	++++++++++-+++-+++?+++++++-+++	10	103875961	NA	LDB1;LDB1	No	1	1	1	3.87434e-11	0	0	0	0	0	0	0	0	0	0	0	0.367354	0	0	NA	NA	NA	NA	0	0	0	0
cg23404711	2.3857	0.3082	2.68479	9.8e-15	9.24861e-09	++-+++++++++++++++?+++++++++++	14	75747047	NA	FOS	No	1	1	1	1.71493e-08	0	0	0	0	0	0	0	0	0	0	0	0.796681	0	0	NA	NA	NA	NA	0	0	0	0
cg05399785	3.6821	0.2226	2.69761	1.78e-61	1.24546e-34	++++++-+++++++++++?++++++++-++	1	3564031	NA	WDR8	No	1	1	1	9.1569e-55	0	0	0	0	0	0	0	0	2	cg05399785	0	0.754662	0	0	1	NA	NA	1	0	0	0	1
cg07219844	2.4917	0.3142	2.70745	2.2e-15	4.0274e-09	+++--++++-+--+-+++?++++++-++++	10	135123764	NA	ZNF511;TUBGCP2	No	1	0	0	6.17951e-09	0	0	1	0	0	0	0	1	2	0	0	0.579052	0	0	1	NA	NA	NA	0	0	0	1
cg25392060	3.3018	0.2478	2.7133	1.67e-40	4.80047e-23	+++++++++-++++++++?+++++++++++	8	142297121	NA	NA	No	1	1	1	1.85598e-34	0	0	0	0	0	0	0	0	0	0	0	0.419497	0	0	NA	NA	NA	NA	0	0	0	0
cg05400196	2.5968	0.3165	2.71768	2.3e-16	1.14577e-09	+++-+-+++--+-+-+++?++++++-+-++	6	42272048	NA	TRERF1	No	1	0	1	1.67884e-10	0	0	0	0	0	0	0	0	2	0	0	0.686785	0	0	1	NA	NA	NA	0	0	0	1
cg21121609	2.353	0.3238	2.71818	3.67e-13	6.97352e-08	+++++--+++++-+++++?+++++++++++	19	7766960	NA	FCER2;FCER2	No	1	0	1	2.32587e-07	0	0	0	0	0	0	0	0	1	0	0	0.707977	0	2208	1	NA	NA	NA	0	1	1	0
cg11297046	2.4908	0.3274	2.7326	2.79e-14	1.65831e-08	++++++++++++++-+++?++++++-+++-	19	49657000	NA	HRC	No	1	1	1	1.30304e-08	0	0	0	0	0	0	0	0	2	0	0	0.514925	0	0	1	NA	NA	NA	0	0	0	1
cg27516100	2.5647	0.3108	2.74528	1.56e-16	9.23226e-10	+++-+++++-++++-+++?++++++---++	6	30624520	NA	DHX16;DHX16	No	1	0	1	6.63103e-10	0	0	0	0	0	0	0	0	0	0	0	0.417601	0	0	NA	NA	NA	NA	0	0	0	0
cg19458497	2.4737	0.3335	2.74713	1.19e-13	3.71947e-08	+++-+++++-++++++++?+-+++++-+++	11	63403371	NA	ATL3	No	1	0	1	5.07061e-07	0	0	0	0	0	0	0	0	2	0	0	0.485266	0	0	1	NA	NA	NA	0	0	0	1
cg05279866	3.1058	0.2648	2.74848	9.12e-32	3.26894e-18	+++-+++++-++++-+++?++++++++-++	8	37378355	NA	NA	No	1	1	1	5.74438e-26	0	0	0	0	0	0	0	0	2	0	0	0.513849	0	0	1	NA	NA	NA	0	0	0	1
cg20671910	2.9023	0.2787	2.75687	2.12e-25	1.09832e-14	+++++-+++-++++-+++?+++++++++++	1	151262619	NA	ZNF687	No	1	1	1	1.57594e-19	0	0	0	0	0	0	0	0	2	0	0	0.575831	0	0	1	NA	NA	NA	0	0	0	1
cg26667287	2.431	0.3356	2.75882	4.36e-13	7.68261e-08	+++-++-+++++++-+-+?+++++-+--++	22	46419365	NA	NA	No	1	0	1	1.51901e-06	0	0	0	0	0	0	0	0	2	0	0	0.603059	0	0	1	NA	NA	NA	0	0	0	1
cg02840585	2.4936	0.3353	2.76161	1.03e-13	3.42768e-08	?++-+++++-++++-+++?+-++++--?++	1	2090953	NA	PRKCZ;PRKCZ;PRKCZ	No	1	0	1	NA	0	0	0	0	0	0	0	0	2	0	0	0.668724	0	0	1	NA	NA	NA	0	0	0	1
cg03819286	3.2027	0.2534	2.76404	1.26e-36	6.69452e-21	+++++++++-++++-+++?+++++++-+++	16	4673974	NA	MGRN1;MGRN1;MGRN1;MGRN1	No	1	1	1	1.6917e-29	0	0	0	0	0	0	0	0	2	0	0	0.566569	0	0	1	NA	NA	NA	0	0	0	1
cg23606775	2.8153	0.2734	2.76776	7.37e-25	2.19331e-14	+++++++++-++++-+++?+++++++++++	1	9790616	NA	CLSTN1;CLSTN1	No	1	1	1	2.23283e-18	0	0	0	0	0	0	0	0	2	0	0	0.4993	0	0	1	NA	NA	NA	0	0	0	1
cg09664445	2.6317	0.3112	2.77604	2.76e-17	3.51473e-10	+++++--+++++++++-+?+++++++++++	17	2612406	NA	KIAA0664	No	1	0	1	6.55231e-10	0	0	0	0	0	0	0	0	2	0	0	0.485487	0	0	1	NA	NA	NA	0	0	0	1
cg20871826	2.4123	0.3201	2.77753	4.85e-14	2.25575e-08	++++++--+--+-+--++?+++++++++++	17	3790402	NA	CAMKK1;CAMKK1;CAMKK1	No	1	1	1	7.47725e-08	0	0	0	0	0	0	0	0	2	0	0	0.251722	0	0	1	NA	NA	NA	0	0	0	1
cg00508575	3.0113	0.2726	2.7889	2.33e-28	2.51767e-16	++++++++++++++++++?+-+++++++++	12	90050967	NA	ATP2B1;ATP2B1	No	1	1	1	5.59184e-22	0	0	0	0	0	0	0	0	2	0	0	0.686329	0	0	1	NA	NA	NA	0	0	0	1
cg06715330	2.6051	0.34	2.79911	1.84e-14	1.3141e-08	?++++-+++--+++++++?++++++++??+	17	80158206	NA	CCDC57	No	1	1	1	NA	0	0	0	0	0	0	0	0	2	0	0	0.800433	0	0	1	NA	NA	NA	0	0	0	1
cg07696514	2.45	0.3256	2.80688	5.31e-14	2.37215e-08	+++++++++--+-+++++?+++++++++++	8	42188597	NA	IKBKB	No	1	0	1	1.48627e-07	0	0	0	0	0	0	0	0	2	0	0	0.730925	0	0	1	NA	NA	NA	0	0	0	1
cg15357118	3.4698	0.2398	2.81908	1.9e-47	6.95865e-27	++++++++++++++-+++?+++++++++++	2	128927972	NA	UGGT1;UGGT1	No	1	1	1	9.30457e-41	0	0	0	0	0	0	0	0	2	cg15357118	0	0.466453	0	0	1	NA	NA	1	0	0	0	1
cg08016929	2.5018	0.3299	2.81965	3.36e-14	1.83921e-08	+++-+++-+-++++++-+?++++++++++-	14	24897563	NA	CBLN3	No	1	1	1	1.24754e-07	0	0	0	0	0	0	0	0	2	0	0	0.647748	0	0	1	NA	NA	NA	0	0	0	1
cg14427590	2.5715	0.3382	2.82512	2.88e-14	1.68593e-08	+++-+++++-++++++++?+++++++-+++	17	60695089	NA	NA	No	1	1	1	8.33472e-09	0	0	0	0	0	0	0	0	2	0	0	0.582782	0	0	1	NA	NA	NA	0	0	0	1
cg08169778	2.4204	0.3369	2.82694	6.75e-13	9.80154e-08	++++++++++-+++++++?++-+++++++-	11	115846336	NA	NA	No	1	1	1	2.48762e-07	0	0	0	0	0	0	0	0	2	0	0	0.122777	0	0	1	NA	NA	NA	0	0	0	1
cg16655795	3.0155	0.2991	2.82869	6.59e-24	7.39083e-14	+++??++++-++++-+++?+++++-++++-	19	42897238	NA	NA	No	1	0	1	NA	0	0	0	0	0	0	0	0	2	0	0	0.644583	0	0	1	NA	NA	NA	0	0	0	1
cg22898082	2.4709	0.3198	2.82939	1.12e-14	9.93996e-09	++++++++++-+-+++++?+++++++--++	19	11074428	NA	SMARCA4;SMARCA4;SMARCA4	No	1	0	1	1.02394e-08	0	0	0	0	0	0	0	0	1	0	0	0.475496	0	0	1	NA	NA	NA	0	0	1	0
cg09018739	3.3528	0.2491	2.84027	2.61e-41	1.719e-23	+++-++++++++++-+++?+++++++++++	16	57180107	NA	CPNE2	No	1	1	1	3.79095e-36	0	0	0	0	0	0	0	0	2	0	0	0.536021	0	0	1	NA	NA	NA	0	0	0	1
cg03963219	2.6587	0.2954	2.84039	2.28e-19	2.44372e-11	++++++++++++++++++?++++++-++++	2	84709147	NA	NA	No	1	0	1	3.65563e-13	0	0	0	0	0	0	0	0	1	0	0	0.165627	0	0	1	NA	NA	NA	0	0	1	0
cg05874806	2.5266	0.3354	2.84194	4.99e-14	2.29183e-08	+++++++++-++++++++?+++++++--++	2	102350276	NA	MAP4K4;MAP4K4;MAP4K4	No	1	1	1	2.09916e-08	0	0	0	0	0	0	0	0	2	0	0	0.59897	0	0	1	NA	NA	NA	0	0	0	1
cg14020176	2.95	0.2934	2.85502	8.69e-24	8.6158e-14	+++++++++--+-+++++?+++++++-+++	17	72764985	NA	SLC9A3R1	No	1	1	1	9.28158e-18	0	0	0	0	0	0	0	0	2	0	0	0.5934	0	0	1	NA	NA	NA	0	0	0	1
cg15787227	2.7901	0.3137	2.85587	5.91e-19	4.15324e-11	?++++++++-++-+++++?++++++++?++	7	36022464	NA	NA	No	1	1	1	NA	0	0	0	0	0	0	0	0	0	0	0	0.787141	0	0	NA	NA	NA	NA	0	0	0	0
cg19588519	3.1434	0.2664	2.86398	4.02e-32	2.07792e-18	+++++++++-++-+++++?+++++++++++	10	125817817	NA	NA	No	1	1	1	1.02241e-24	0	0	0	0	0	0	0	0	2	0	0	0.523528	0	0	1	NA	NA	NA	0	0	0	1
cg05295703	3.0789	0.2837	2.86414	1.92e-27	8.10486e-16	++++++++++++++-+++?+-+++++-+++	2	102895712	NA	NA	No	1	1	1	3.56071e-21	0	0	0	0	0	0	0	0	2	0	0	0.725071	0	9173	1	NA	NA	NA	0	1	0	1
cg21604136	2.6038	0.3065	2.86698	1.96e-17	2.90587e-10	+++++++++-++-+-+++?+++++++++++	1	9910137	NA	CTNNBIP1;CTNNBIP1	No	1	1	1	8.06678e-12	0	0	0	0	0	0	0	0	2	0	0	0.326873	0	0	1	NA	NA	NA	0	0	0	1
cg03078690	2.6129	0.3218	2.86797	4.71e-16	1.7061e-09	++-+++-++-++++-+++?++++++---++	6	33235504	NA	VPS52	No	1	0	1	2.66806e-09	0	0	0	0	0	0	0	0	2	0	0	0.634094	0	0	1	NA	NA	NA	0	0	0	1
cg17980786	3.2645	0.2594	2.87316	2.54e-36	9.86383e-21	++++++++++++++++++?+-++++-++++	3	32933637	NA	TRIM71	No	1	1	1	2.70432e-30	0	0	0	0	0	0	0	0	1	0	0	0.487018	0	0	1	NA	NA	NA	0	0	1	0
cg02749511	2.4978	0.3478	2.8733	6.85e-13	9.88073e-08	++-+++++++++++++-+?++++++++++-	2	174696522	NA	NA	No	1	0	1	1.97548e-06	0	0	0	0	0	0	0	0	1	0	0	0.613925	0	0	1	NA	NA	NA	0	0	1	0
cg05899984	2.5689	0.3148	2.88319	3.37e-16	1.41679e-09	++++++++++++-+++++?++++++++-++	12	125038763	NA	NA	No	1	1	1	6.7023e-11	0	0	0	0	0	0	0	0	1	0	0	0.78567	0	0	1	NA	NA	NA	0	0	1	0
cg23475474	2.9663	0.2854	2.8923	2.7e-25	1.25695e-14	++++++++++++++++++?+++++++++++	17	63527924	NA	AXIN2	No	1	1	1	1.66927e-20	0	0	0	0	0	0	0	0	1	cg23475474	0	0.677601	0	0	1	NA	NA	1	0	0	1	0
cg19001023	2.6546	0.3271	2.9137	4.8e-16	1.72317e-09	+++++-+++--+++-+++?+++++++++++	14	105899307	NA	MTA1	No	1	0	1	8.11912e-10	0	0	0	0	0	0	0	0	2	0	0	0.791621	0	0	1	NA	NA	NA	0	0	0	1
cg25551219	2.7341	0.319	2.92758	1.02e-17	2.0181e-10	++++++++++++-+++-+?++++++++++-	22	50909865	NA	SBF1	No	1	1	1	1.95625e-11	0	0	0	0	0	0	0	0	2	0	0	0.395516	0	0	1	NA	NA	NA	0	0	0	1
cg02497428	2.5722	0.3353	2.93332	1.69e-14	1.25492e-08	++++++++-+++++++++++-+++-+--++	16	21665138	NA	METTL9;IGSF6;METTL9	No	1	1	1	1.08147e-06	0	0	0	0	0	0	0	0	0	0	0	0.768913	0	0	NA	NA	NA	NA	0	0	0	0
cg22881435	2.9626	0.2896	2.93405	1.46e-24	3.20127e-14	+++-++++++++++++++?+++++++++++	8	37732086	NA	RAB11FIP1;RAB11FIP1;RAB11FIP1	No	1	1	1	1.64286e-18	0	0	0	0	0	0	0	0	1	0	0	0.63066	0	0	1	NA	NA	NA	0	0	1	0
cg04539476	2.6267	0.3174	2.93417	1.29e-16	8.29685e-10	++++++++++++++-+++?+++++++-+++	14	23351487	NA	REM2	No	1	1	1	1.65334e-10	0	0	0	0	0	0	0	0	2	0	0	0.274678	0	0	1	NA	NA	NA	0	0	0	1
cg00259097	2.7053	0.3227	2.93816	5.12e-17	4.95884e-10	++++++++++++-+++++?+++++++++++	16	70770604	NA	VAC14	No	1	1	1	1.49678e-11	0	0	0	0	0	0	0	0	1	0	0	0.781781	0	0	1	NA	NA	NA	0	0	1	0
cg07719512	2.5454	0.35	2.94919	3.51e-13	6.80426e-08	+++??-+++-++-+-+++++++++++-+++	2	219246576	NA	SLC11A1	No	1	1	1	NA	0	0	0	0	0	0	0	0	2	0	0	0.460554	0	0	1	NA	NA	NA	0	0	0	1
cg00259742	2.8184	0.3229	2.95128	2.6e-18	9.46072e-11	++++++++++++-+-+++?+-+++++-+++	11	1871101	NA	NA	No	1	1	1	4.46296e-12	0	0	0	0	0	0	0	0	2	0	0	0.610075	0	0	1	NA	NA	NA	0	0	0	1
cg03482883	2.5885	0.3317	2.9739	6.04e-15	7.06629e-09	+++++++++-++++-+-+?++++++-++++	16	1793303	NA	MAPK8IP3;MAPK8IP3	No	1	1	1	3.9056e-09	0	0	0	0	0	0	0	0	2	0	0	0.727918	0	0	1	NA	NA	NA	0	0	0	1
cg10408430	2.5431	0.3426	2.97443	1.14e-13	3.63495e-08	++++++++++++++++++?+++++++++++	11	73979900	NA	P4HA3	No	1	0	1	2.84514e-08	0	0	0	0	0	0	0	0	1	0	0	0.704706	0	0	1	NA	NA	NA	0	0	1	0
cg20460366	2.8154	0.3175	2.97625	7.5e-19	4.7384e-11	++++++--++++-++-++?+++++--++?+	20	44934032	NA	NA	No	1	1	1	7.95698e-14	0	0	0	0	0	0	0	0	2	0	0	0.26736	0	0	1	NA	NA	NA	0	0	0	1
cg14852355	2.8195	0.3015	2.98466	8.68e-21	3.98113e-12	++++++++++-+++++++?+++++++++++	15	74238744	NA	LOXL1	No	1	1	1	9.6057e-15	0	0	0	0	0	0	0	0	2	0	0	0.249303	0	0	1	NA	NA	NA	0	0	0	1
cg16305292	3.269	0.26	2.9941	2.88e-36	1.05688e-20	+++-+++++-++-+-+++?+++++++-+++	8	142219965	NA	NA	No	1	1	1	1.2796e-29	0	0	0	0	0	0	0	0	2	0	0	0.490288	0	0	1	NA	NA	NA	0	0	0	1
cg14622996	2.5434	0.3516	3.00204	4.7e-13	8.00741e-08	+++++-++++++++++-+?++++++--++-	6	32109801	NA	NA	No	1	1	1	3.89744e-07	0	0	0	0	0	0	0	0	2	0	0	0.515441	0	0	1	NA	NA	NA	0	0	0	1
cg14352682	2.685	0.3299	3.00911	4e-16	1.55802e-09	+++++++++-++-+-+++?++++++-+-++	6	30614168	NA	C6orf136;C6orf136;C6orf136	No	1	0	1	1.23888e-09	0	0	0	0	0	0	0	0	2	0	0	0.556608	0	0	1	NA	NA	NA	0	0	0	1
cg23055674	2.6861	0.3251	3.01445	1.42e-16	8.76593e-10	+++++-+++-++++-+++?+++++++++++	7	99954284	NA	PILRB;PILRB;PILRB	No	1	1	1	1.09888e-10	0	0	0	0	0	0	0	0	2	0	0	0.516188	0	0	1	NA	NA	NA	0	0	0	1
cg26955383	3.2227	0.2442	3.01883	9.3e-40	1.23948e-22	++++++++++++-+++++?+++++++++-+	10	105218660	NA	CALHM1	No	1	1	1	3.46734e-35	0	0	0	0	0	0	0	0	2	cg26955383	0	0.229026	0	0	1	NA	NA	1	0	0	0	1
cg26867370	2.6412	0.3352	3.0277	3.27e-15	5.01503e-09	++++++-++--+-+-+++?+++++++++++	13	100262973	NA	CLYBL	No	1	1	1	1.43256e-09	0	0	0	0	0	0	0	0	2	0	0	0.762851	0	0	1	NA	NA	NA	0	0	0	1
cg10802680	2.575	0.3418	3.02835	4.96e-14	2.28465e-08	++++++++++++++++++?+++++++++++	12	122712075	NA	DIABLO;DIABLO;DIABLO;DIABLO	No	1	1	0	1.05418e-08	0	0	1	0	0	0	0	0	1	0	0	0.566728	0	0	1	NA	NA	NA	0	0	1	0
cg01906637	2.6483	0.3283	3.03891	7.2e-16	2.16006e-09	++++++++++++++-+++?+++++++-+++	14	21504131	NA	RNASE13	No	1	0	1	1.33158e-09	0	0	0	0	0	0	0	0	2	0	0	0.697814	0	0	1	NA	NA	NA	0	0	0	1
cg02618071	2.5363	0.3526	3.04219	6.33e-13	9.45794e-08	+++++++++-++++-+++?+++++-+--++	17	42406184	NA	NA	No	1	1	1	1.02023e-06	0	0	0	0	0	0	0	0	2	0	0	0.456025	0	0	1	NA	NA	NA	0	0	0	1
cg10566581	2.5619	0.3478	3.06876	1.77e-13	4.6394e-08	+++++++++--+-+++++?+++++++-+++	20	35220415	NA	TGIF2	No	1	1	1	6.26502e-07	0	0	0	0	0	0	0	0	1	0	0	0.724826	0	0	1	NA	NA	NA	0	0	1	0
cg16815882	2.9128	0.2954	3.07167	6.14e-23	2.54964e-13	++++++++++++++-+++?+++++++++++	1	35908609	NA	KIAA0319L	No	1	1	1	2.10068e-17	0	0	0	0	0	0	0	0	2	0	0	0.319132	0	0	1	NA	NA	NA	0	0	0	1
cg01739831	2.606	0.3338	3.09076	5.9e-15	6.9687e-09	++++++-+-+++++++++?+++++++++++	16	89922539	NA	SPIRE2	No	1	1	1	4.43735e-09	0	0	0	0	0	0	0	0	2	0	0	0.756844	0	0	1	NA	NA	NA	0	0	0	1
cg17018786	2.6698	0.3493	3.10029	2.12e-14	1.42281e-08	+++-++++++-+-+++++?++++++++--+	15	40659816	NA	DISP2	No	1	0	1	6.31745e-09	0	0	0	0	0	0	0	0	1	0	0	0.445803	0	0	1	NA	NA	NA	0	0	1	0
cg23004527	2.7289	0.3252	3.1038	4.79e-17	4.78212e-10	++++++++++-+-+++++?++++++++--+	19	3390353	NA	NFIC;NFIC	No	1	0	1	6.09865e-12	0	0	0	0	0	0	0	0	2	0	0	0.606576	0	0	1	NA	NA	NA	0	0	0	1
cg12315466	2.881	0.3242	3.12705	6.32e-19	4.30935e-11	+++++++++-++++-+++?++++++++-+-	2	233923814	NA	INPP5D;INPP5D	No	1	1	1	3.72956e-12	0	0	0	0	0	0	0	0	2	0	0	0.607843	0	0	1	NA	NA	NA	0	0	0	1
cg17743381	2.6253	0.3401	3.13251	1.17e-14	1.02054e-08	+++-++++++++++-+++?+++++++++-+	1	39024825	NA	NA	No	1	1	1	2.63295e-09	0	0	0	0	0	0	0	0	2	0	0	0.385814	0	0	1	NA	NA	NA	0	0	0	1
cg25130381	3.2752	0.2744	3.13473	7.6e-33	8.26554e-19	++++++++++++++++++?++++++-++++	1	27440721	NA	SLC9A1	No	1	1	1	9.77306e-28	0	0	0	0	0	0	0	0	2	0	0	0.550272	0	0	1	NA	NA	NA	0	0	0	1
cg11036672	2.7428	0.3341	3.14147	2.21e-16	1.11923e-09	++++++-++-++++-+++?++++++++--+	4	8476435	NA	C4orf23	No	1	0	1	4.1442e-11	0	0	0	0	0	0	0	0	2	0	0	0.755382	0	0	1	NA	NA	NA	0	0	0	1
cg16386080	2.7229	0.333	3.15646	2.93e-16	1.31003e-09	++++++++++--++++++++++++++++++	9	90589146	NA	CDK20;CDK20;CDK20;CDK20;CDK20	No	1	1	0	1.78536e-09	0	0	0	0	0	0	0	0	2	0	0	0.284512	0	0	1	NA	NA	NA	0	0	0	1
cg05603784	2.6159	0.3443	3.15822	3.03e-14	1.73566e-08	++++++++++++++++++?+++++++-+?+	16	88499083	NA	ZNF469	No	1	1	1	1.94919e-08	0	0	0	0	0	0	0	0	2	0	0	0.765894	0	0	1	NA	NA	NA	0	0	0	1
cg13274938	3.2788	0.2879	3.15888	4.72e-30	2.90864e-17	+++++++++-++++-+++?+++++++-+++	17	38493822	NA	RARA;RARA;RARA	No	1	1	1	4.63676e-23	0	0	0	0	0	0	0	0	2	0	0	0.680654	0	0	1	NA	NA	NA	0	0	0	1
cg16284674	2.5757	0.3387	3.16444	2.86e-14	1.68135e-08	+++-+++-+-++++++++?++++++-+-++	10	135123337	NA	ZNF511;TUBGCP2	No	1	1	1	2.01008e-08	0	0	0	0	0	0	0	0	0	0	0	0.875741	0	0	NA	NA	NA	NA	0	0	0	0
cg05045702	2.7189	0.3491	3.17176	6.77e-15	7.52546e-09	+++++-+++-++-+-+++?+++++-+++++	16	30616285	NA	ZNF689	No	1	1	1	1.11022e-08	0	0	0	0	0	0	0	0	2	0	0	0.680684	0	0	1	NA	NA	NA	0	0	0	1
cg13354241	3.0679	0.2995	3.17183	1.26e-24	2.95611e-14	+++++-++++++-+-+++?+-+++++++++	2	64447091	NA	NA	No	1	1	1	4.58338e-18	0	0	0	0	0	0	0	0	2	0	0	0.768709	0	0	1	NA	NA	NA	0	0	0	1
cg14341014	2.8513	0.3251	3.19179	1.79e-18	7.68617e-11	+++++++++-++++++++?+-+++++-+++	6	131461133	NA	NA	No	1	1	1	1.10028e-12	0	0	0	0	0	0	0	0	1	0	0	0.810019	0	9465	1	NA	NA	NA	0	1	1	0
cg23842572	3.6152	0.2555	3.20047	1.82e-45	8.65728e-26	++++++++++++++++++?++++++++-?+	17	17030253	NA	MPRIP;MPRIP	No	1	1	1	1.34469e-40	0	0	0	0	0	0	0	0	1	cg23842572	0	0.730561	0	0	1	NA	NA	1	0	0	1	0
cg09701102	2.874	0.3144	3.2094	6.11e-20	1.177e-11	+++++-+++-++++-++++++++++++-++	11	67373083	NA	NDUFV1;NDUFV1	No	1	0	1	3.8501e-15	0	0	0	0	0	0	0	0	0	0	0	0.783033	0	0	NA	NA	NA	NA	0	0	0	0
cg08640498	2.8431	0.3414	3.22489	8.32e-17	6.4985e-10	+++++--++-+++++++++++++++-+-++	12	57828515	NA	INHBC	No	1	1	1	1.35476e-09	0	0	0	0	0	0	0	0	2	0	0	0.619676	0	0	1	NA	NA	NA	0	0	0	1
cg25217710	3.1684	0.2907	3.22542	1.17e-27	6.17018e-16	+++-+-+++-++-+-+++?+++++++++-+	1	156609523	NA	NA	No	1	1	1	1.9147e-21	0	0	0	0	0	0	0	0	2	0	0	0.566971	0	0	1	NA	NA	NA	0	0	0	1
cg12144681	2.6653	0.3429	3.23939	7.64e-15	8.05067e-09	+++-+++-+--+++++++?+++++++-+++	8	142220329	NA	NA	No	1	0	1	1.5597e-08	0	0	0	0	0	0	0	0	0	0	0	0.791034	0	0	NA	NA	NA	NA	0	0	0	0
cg08109625	3.4396	0.2882	3.26334	7.61e-33	8.26735e-19	+++-+++++-++-+-+++?++++++++-++	1	2036643	NA	PRKCZ;PRKCZ;PRKCZ	No	1	1	1	2.64756e-26	0	0	0	0	0	0	0	0	2	0	0	0.628683	0	0	1	NA	NA	NA	0	0	0	1
cg06017212	3.1623	0.3109	3.29227	2.68e-24	4.4903e-14	++++++++++++++-+-+?+++++++--++	17	1478463	NA	SLC43A2	No	1	1	1	1.05451e-17	0	0	0	0	0	0	0	0	2	0	0	0.458312	0	0	1	NA	NA	NA	0	0	0	1
cg20702417	2.8002	0.354	3.29373	2.58e-15	4.39687e-09	?+++++++++++++++++?++++++++?++	2	25538295	NA	DNMT3A;DNMT3A;DNMT3A	No	1	1	1	NA	0	0	0	0	0	0	0	0	1	0	0	0.658337	0	0	1	NA	NA	NA	0	0	1	0
cg21232015	2.9925	0.3159	3.32885	2.76e-21	2.10719e-12	+++++++++++++++++++++++-++++++	12	133424221	NA	CHFR;CHFR;CHFR;CHFR;CHFR	No	1	1	1	6.20479e-16	0	0	0	0	0	0	0	0	1	0	0	0.751992	0	0	1	NA	NA	NA	0	0	1	0
cg01317029	3.1847	0.3269	3.32935	1.99e-22	4.90139e-13	+++++-++++++-+-+++?++++++++-++	3	184063497	NA	FAM131A;FAM131A	No	1	1	1	3.74329e-16	0	0	0	0	0	0	0	0	2	0	0	0.691462	0	0	1	NA	NA	NA	0	0	0	1
cg06015525	3.1517	0.3138	3.33779	9.78e-24	9.20235e-14	+++-++-+++++++++++?++++++++-?+	12	57872123	NA	ARHGAP9;ARHGAP9;ARHGAP9	No	1	1	1	9.01657e-19	0	0	0	0	0	0	0	0	1	0	0	0.25203	0	0	1	NA	NA	NA	0	0	1	0
cg27305772	3.2974	0.3105	3.36922	2.45e-26	3.32505e-15	+++-+++++-++++-+++?++++++++-++	11	65630355	NA	MUS81	No	1	1	1	3.71746e-19	0	0	0	0	0	0	0	0	2	0	0	0.599838	0	0	1	NA	NA	NA	0	0	0	1
cg17237086	3.2732	0.3114	3.40309	7.79e-26	6.30954e-15	+++++++++-++++++++?++++++++-++	22	40814966	NA	MKL1	No	1	1	0	3.5413e-19	0	0	0	0	0	0	0	0	0	0	0	0.61173	0	0	NA	NA	NA	NA	0	0	0	0
cg02529547	2.8166	0.359	3.40595	4.28e-15	5.828e-09	+++++++++-++-+++++?++++++++-++	17	48259089	NA	NA	No	1	0	1	1.17862e-09	0	0	0	0	0	0	0	0	2	0	0	0.566102	0	0	1	NA	NA	NA	0	0	0	1
cg23429047	2.7683	0.3604	3.4165	1.58e-14	1.205e-08	+++++-++++++-+-+++?+++++++-+++	2	129028542	NA	HS6ST1	No	1	1	1	9.44383e-09	0	0	0	0	0	0	0	0	2	0	0	0.596234	0	0	1	NA	NA	NA	0	0	0	1
cg19868691	2.6176	0.339	3.43056	1.14e-14	1.00734e-08	++++++++++-+++-+++++++++++-+++	2	219744597	NA	WNT10A	No	1	1	1	2.66853e-08	0	0	0	0	0	0	0	0	0	0	0	0.106525	0	0	NA	NA	NA	NA	0	0	0	0
cg20784591	2.7488	0.3653	3.43059	5.31e-14	2.3729e-08	+++-+++++--+-+++++?+++++-+++++	7	99972461	NA	PILRA;PILRA;PILRA	No	1	0	1	4.94253e-08	0	0	0	0	0	0	0	0	2	0	0	0.337422	0	0	1	NA	NA	NA	0	0	0	1
cg06235429	3.1355	0.3258	3.43365	6.29e-22	9.27423e-13	++++++++++++-+-+++++++++++++++	11	67373114	NA	NDUFV1;NDUFV1	No	1	1	1	5.97311e-14	0	0	0	0	0	0	0	0	2	0	0	0.701005	0	0	1	NA	NA	NA	0	0	0	1
cg03889044	2.6717	0.3636	3.43874	2.03e-13	5.00868e-08	++++++++++++++++++?+++++-++-++	2	242802099	NA	PDCD1	No	1	0	1	2.71654e-07	0	0	0	0	0	0	0	0	1	0	0	0.512414	0	0	1	NA	NA	NA	0	0	1	0
cg04523589	3.5226	0.2912	3.44173	1.08e-33	2.80215e-19	++++++-+++++++-+++++++++++--++	3	48265146	NA	CAMP	No	1	1	1	4.28547e-26	0	0	0	0	0	0	0	0	2	0	0	0.577823	0	0	1	NA	NA	NA	0	0	0	1
cg11849692	3.4282	0.2976	3.44868	1.04e-30	1.25949e-17	++++++-++-++-+-+++++++++++--++	10	103875969	NA	LDB1;LDB1	No	1	1	1	2.10479e-24	0	0	0	0	0	0	0	0	2	0	0	0.554585	0	0	1	NA	NA	NA	0	0	0	1
cg08255481	3.6691	0.278	3.44906	8.74e-40	1.19741e-22	++++++++++++++++++?+++++++++++	16	88103035	NA	BANP;BANP	No	1	1	1	2.16757e-34	0	0	0	0	0	0	0	0	1	cg08255481	0	0.683727	0	0	1	NA	NA	1	0	0	1	0
cg24925163	3.0697	0.3098	3.46696	3.76e-23	1.94318e-13	++++++++++++++++++?+++++++-+++	2	128458248	NA	SFT2D3	No	1	1	1	1.11784e-15	0	0	0	0	0	0	0	0	1	0	0	0.734715	0	0	1	NA	NA	NA	0	0	1	0
cg12257439	3.1703	0.3263	3.46828	2.56e-22	5.63524e-13	+++++++++-++++-+++?+++++++++++	2	97360893	NA	FER1L5;FER1L5	No	1	1	1	2.18198e-16	0	0	0	0	0	0	0	0	2	0	0	0.47953	0	0	1	NA	NA	NA	0	0	0	1
cg27269962	3.2595	0.3377	3.4683	4.76e-22	7.93906e-13	?++++++++-++++++++?++++++++?++	7	127540997	NA	SND1	No	1	1	1	NA	0	0	0	0	0	0	0	0	2	0	0	0.664007	0	0	1	NA	NA	NA	0	0	0	1
cg27243685	3.5323	0.2925	3.47271	1.43e-33	3.27814e-19	+++??+++++++++-+++?+++++++++++	21	43642366	NA	ABCG1;ABCG1;ABCG1;ABCG1;ABCG1;ABCG1	No	1	1	1	NA	0	0	0	0	0	0	0	0	2	0	0	0.796447	0	9619	1	NA	NA	NA	0	1	0	1
cg03963853	3.1713	0.304	3.48072	1.8e-25	1.00381e-14	++-+++++++++++++++?+++++++-+?+	16	4732369	NA	MGRN1;MGRN1;MGRN1;MGRN1	No	1	1	1	1.08594e-19	0	0	0	0	0	0	0	0	1	0	0	0.836456	0	0	1	NA	NA	NA	0	0	1	0
cg01741041	2.9979	0.3401	3.49319	1.21e-18	6.18271e-11	+++-++++++-+++++++?+++++++++++	7	5567862	NA	ACTB	No	1	0	1	1.07086e-12	0	0	0	0	0	0	0	0	1	0	0	0.265384	0	0	1	NA	NA	NA	0	0	1	0
cg10922280	3.5071	0.2815	3.50368	1.24e-35	2.36552e-20	++++++++++++++++++++++++++++++	16	68034227	NA	DPEP2	No	1	1	1	1.71902e-28	0	0	0	0	0	0	0	0	2	0	0	0.385957	0	0	1	NA	NA	NA	0	0	0	1
cg06192883	4.4849	0.2266	3.50876	3.68e-87	8.36108e-49	++++++++++++++++++?+++++++++++	15	52554171	NA	MYO5C	No	1	1	1	2.90718e-82	0	0	0	0	0	0	0	0	1	0	0	0.278734	0	0	1	NA	NA	NA	0	0	1	0
cg19134130	2.9551	0.3539	3.52429	6.8e-17	5.80769e-10	++++++++++++++++++?+++++++++++	17	72830151	NA	TMEM104	No	1	1	0	1.47612e-11	0	0	0	0	0	0	0	0	2	0	0	0.711951	0	0	1	NA	NA	NA	0	0	0	1
cg01881899	2.8238	0.3655	3.54294	1.11e-14	9.93002e-09	+++??++-+++++-++++?+++++++++++	21	43652704	NA	ABCG1;ABCG1;ABCG1;ABCG1;ABCG1;ABCG1	No	1	1	0	NA	0	0	0	0	0	0	0	0	2	0	0	0.112907	0	9619	1	NA	NA	NA	0	1	0	1
cg18020072	2.9189	0.3547	3.54343	1.89e-16	1.02708e-09	++++++-++--+-+-+++?++++++++-++	6	31590640	NA	SNORA38;BAT2	No	1	0	1	1.54159e-09	0	0	0	0	0	0	0	0	2	0	0	0.533701	0	0	1	NA	NA	NA	0	0	0	1
cg06248061	2.7465	0.3787	3.56854	4.11e-13	7.42968e-08	+++++-+++-++++-+++?+-++++++-++	10	135372380	NA	SYCE1;SYCE1;SYCE1	No	1	1	1	6.19542e-07	0	0	0	0	0	0	0	0	2	0	0	0.829885	0	0	1	NA	NA	NA	0	0	0	1
cg11879354	2.9516	0.3682	3.5719	1.08e-15	2.71336e-09	?++-++-+++++++-+-+?+++++++-?+-	6	159075773	NA	SYTL3	No	1	1	1	NA	0	0	0	0	0	0	0	0	2	0	0	0.403566	0	0	1	NA	NA	NA	0	0	0	1
cg02068690	3.2472	0.3274	3.57516	3.49e-23	1.86277e-13	+++++++++++-++++++?+++++++++++	2	25600451	NA	DTNB;DTNB;DTNB;DTNB;DTNB	No	1	1	1	7.84873e-18	0	0	0	0	0	0	0	0	1	cg02068690	0	0.464344	0	0	1	NA	NA	1	0	0	1	0
cg19769147	3.7092	0.3018	3.60482	1.01e-34	7.55049e-20	++++++++++++++++++?+++++++++++	14	105860954	NA	PACS2;PACS2	No	1	1	1	4.63472e-29	0	0	0	0	0	0	0	0	2	0	0	0.54897	0	0	1	NA	NA	NA	0	0	0	1
cg01331461	2.8136	0.3711	3.61219	3.42e-14	1.85561e-08	+++++-+++--+++-+++?+++++++++++	21	45345152	NA	AGPAT3;AGPAT3	No	1	0	1	5.02504e-08	0	0	0	0	0	0	0	0	2	0	0	0.717553	0	0	1	NA	NA	NA	0	0	0	1
cg03725573	3.0729	0.3447	3.61311	4.86e-19	3.72447e-11	++-++++++-++++++++?+++++++++++	11	113962901	NA	ZBTB16;ZBTB16	No	1	1	1	1.00843e-13	0	0	0	0	0	0	0	0	2	0	0	0.688236	0	7704	1	NA	NA	NA	0	1	0	1
cg06876354	3.2331	0.3281	3.614	6.6e-23	2.65324e-13	+++-++++++++++++++?+++++++++++	2	121020189	NA	RALB	No	1	1	1	1.95514e-17	0	0	0	0	0	0	0	0	2	0	0	0.453271	0	0	1	NA	NA	NA	0	0	0	1
cg21979773	2.9558	0.3715	3.6333	1.78e-15	3.57199e-09	+++++-+++-++-+++++?+++++++++++	17	25656373	NA	NA	No	1	1	1	4.58194e-09	0	0	0	0	0	0	0	0	2	0	0	0.692784	0	0	1	NA	NA	NA	0	0	0	1
cg24140775	2.7681	0.3649	3.63591	3.29e-14	1.81684e-08	++-+++++++++++++++?++++-++++++	19	55173997	NA	LILRB4;LILRB4	No	1	1	1	4.49178e-08	0	0	0	0	0	0	0	0	1	0	0	0.780227	0	0	1	NA	NA	NA	0	0	1	0
cg25921813	3.6539	0.2968	3.66563	7.83e-35	6.56971e-20	+++++-++++++++++++?+++++++++++	3	194797138	NA	C3orf21	No	1	1	1	4.59831e-28	0	0	0	0	0	0	0	0	1	0	0	0.878343	0	0	1	NA	NA	NA	0	0	1	0
cg08774868	3.0479	0.345	3.66996	1.02e-18	5.61352e-11	+++++-+++-++-+++-+?+++++++--++	7	80399952	NA	SEMA3C	No	1	1	1	8.62151e-13	0	0	0	0	0	0	0	0	2	cg08774868	0	0.812698	0	0	1	NA	NA	1	0	0	0	1
cg21486834	3.2352	0.3369	3.68515	7.71e-22	1.03809e-12	+++++-++++++++++++?+++++++++?+	17	74477542	NA	RHBDF2;RHBDF2	No	1	1	1	1.4211e-16	0	0	0	0	0	0	0	0	1	0	0	0.775317	0	0	1	NA	NA	NA	0	0	1	0
cg22908922	3.2679	0.321	3.70859	2.44e-24	4.25701e-14	+++++-++++-+-+++++?+++++++--++	14	105855008	NA	PACS2;PACS2	No	1	1	1	9.48636e-19	0	0	0	0	0	0	0	0	2	0	0	0.73949	0	0	1	NA	NA	NA	0	0	0	1
cg26126740	3.1059	0.3441	3.74066	1.77e-19	2.12458e-11	++++++++++++++++++?+++++++++++	20	42574332	NA	TOX2;TOX2;TOX2;TOX2	No	1	1	1	7.23545e-14	0	0	0	0	0	0	0	0	0	0	0	0.762381	0	0	NA	NA	NA	NA	0	0	0	0
cg26846781	3.2251	0.3503	3.76178	3.34e-20	8.41341e-12	+++++++++-++-+-+++?+++++++++++	17	61620942	NA	KCNH6;KCNH6	No	1	1	1	4.57966e-14	0	0	0	0	0	0	0	0	2	0	0	0.450493	0	0	1	NA	NA	NA	0	0	0	1
cg03398461	3.0231	0.3725	3.81485	4.86e-16	1.73534e-09	++++++--++++-+-+++?+++++++++++	5	156691755	NA	CYFIP2;CYFIP2	No	1	1	1	1.42513e-09	0	0	0	0	0	0	0	0	2	0	0	0.764982	0	0	1	NA	NA	NA	0	0	0	1
cg11132913	3.0933	0.36	3.84772	8.55e-18	1.83301e-10	+++++-++++++++-+++?+-++++-++++	1	59285109	NA	NA	No	1	1	1	3.9809e-11	0	0	0	0	0	0	0	0	0	0	0	0.808592	0	0	NA	NA	NA	NA	0	0	0	0
cg11229101	3.5998	0.331	3.85941	1.5e-27	7.05772e-16	?++++-++++++++++++?++++++++?++	10	134230885	NA	PWWP2B;PWWP2B	No	1	1	1	NA	0	0	0	0	0	0	0	0	2	0	0	0.701427	0	0	1	NA	NA	NA	0	0	0	1
cg11832534	4.2669	0.2697	3.87422	2.28e-56	8.22109e-32	+++-+++++-++++++++?++++++++-++	1	3563998	NA	WDR8	No	1	1	1	3.69047e-50	0	0	0	0	0	0	0	0	0	0	0	0.821221	0	0	NA	NA	NA	NA	0	0	0	0
cg00851028	4.0516	0.2792	3.88204	1.07e-47	5.06193e-27	+++++-++++++++++++?++++++++-++	1	234905772	NA	NA	No	1	1	1	1.0996e-41	0	0	0	0	0	0	0	0	1	cg00851028	0	0.595179	0	0	1	NA	NA	1	0	0	1	0
cg26034658	3.5035	0.331	3.89911	3.48e-26	4.03679e-15	++++++++++++++++++?+-+++++++++	11	65836743	NA	PACS1	No	1	1	1	1.29432e-20	0	0	0	0	0	0	0	0	2	0	0	0.695065	0	0	1	NA	NA	NA	0	0	0	1
cg22904296	2.895	0.3855	3.90286	5.92e-14	2.52074e-08	+++++++++-++-+-+++?++++++-++++	14	23587687	NA	CEBPE	No	1	1	1	1.33843e-07	0	0	0	0	0	0	0	0	0	0	0	0.504534	0	0	NA	NA	NA	NA	0	0	0	0
cg10513161	3.5077	0.3247	3.90555	3.38e-27	1.10891e-15	++++++++++++++++++?+-+++++++++	3	183705727	NA	ABCC5;ABCC5	No	1	1	1	2.03008e-20	0	0	0	0	0	0	0	0	1	0	0	0.755822	0	10057	1	NA	NA	NA	0	1	1	0
cg04010915	2.9998	0.374	3.91027	1.06e-15	2.67834e-09	+++-+++++-++++-+++?+++++++++++	12	110547053	NA	NA	No	1	0	1	1.63212e-09	0	0	0	0	0	0	0	0	2	0	0	0.793447	0	0	1	NA	NA	NA	0	0	0	1
cg25653947	3.6038	0.3094	3.91581	2.38e-31	5.5569e-18	++++++++++++-+++++?+++++++++++	8	144443217	NA	NA	No	1	1	1	4.93521e-25	0	0	0	0	0	0	0	0	1	0	0	0.382327	0	0	1	NA	NA	NA	0	0	1	0
cg02023138	2.846	0.3871	3.94583	1.94e-13	4.8932e-08	++++++++++++-+++++?++++++++-+-	12	51701979	NA	BIN2	No	1	1	1	3.55246e-07	0	0	0	0	0	0	0	0	2	0	0	0.848174	0	0	1	NA	NA	NA	0	0	0	1
cg24403644	3.3879	0.3427	3.96551	4.78e-23	2.21768e-13	++++++++++++++++++?++++-++++++	20	42574624	NA	TOX2;TOX2;TOX2;TOX2	No	1	1	1	1.79205e-17	0	0	0	0	0	0	0	0	1	cg24403644	0	0.752886	0	0	1	NA	NA	1	0	0	1	0
cg01833890	3.3486	0.3585	4.04095	9.65e-21	4.22231e-12	+++++++++-++++++++?+++++++++++	12	2564063	NA	CACNA1C;CACNA1C;CACNA1C;CACNA1C;CACNA1C;CACNA1C;CACNA1C;CACNA1C;CACNA1C;CACNA1C;CACNA1C;CACNA1C;CACNA1C;CACNA1C;CACNA1C;CACNA1C;CACNA1C;CACNA1C;CACNA1C;CACNA1C;CACNA1C;CACNA1C;CACNA1C	No	1	1	1	3.98169e-15	0	0	0	0	0	0	0	0	2	0	0	0.352928	0	0	1	NA	NA	NA	0	0	0	1
cg07078732	3.6255	0.332	4.06346	9.29e-28	5.42163e-16	++++++++++++-+++++?+++++++-+++	2	30505165	NA	NA	No	1	1	1	1.0637e-21	0	0	0	0	0	0	0	0	2	0	0	0.521718	0	0	1	NA	NA	NA	0	0	0	1
cg24681499	3.5862	0.3447	4.06581	2.38e-25	1.17174e-14	+++-++++++++++++++?+++++++++++	1	42706997	NA	FOXJ3	No	1	1	1	1.22075e-19	0	0	0	0	0	0	0	0	1	cg24681499	0	0.674207	0	0	1	NA	NA	1	0	0	1	0
cg16371518	2.939	0.3776	4.06877	7.07e-15	7.71139e-09	++++++++--++-+-+++?+-+++++--++	11	46564493	NA	AMBRA1	No	1	1	1	6.73679e-09	0	0	0	0	0	0	0	0	2	0	0	0.82422	0	0	1	NA	NA	NA	0	0	0	1
cg11064521	3.4084	0.3646	4.07244	8.86e-21	4.02751e-12	+++-++++++++++++-+?+++++++++++	15	69606134	NA	PAQR5;PAQR5	No	1	1	1	1.93653e-15	0	0	0	0	0	0	0	0	2	0	0	0.484435	0	0	1	NA	NA	NA	0	0	0	1
cg23761815	4.1208	0.299	4.12608	3.25e-43	1.52131e-24	++++++++++++++-+++?+++++++++++	10	73083123	NA	SLC29A3	No	1	1	1	2.80294e-37	0	0	0	0	0	0	0	0	2	0	0	0.716635	0	0	1	NA	NA	NA	0	0	0	1
cg04086394	3.1501	0.3681	4.16034	1.16e-17	2.16831e-10	++++++-+++-+++++++?++++++++-++	1	193082764	NA	NA	No	1	0	1	3.38656e-12	0	0	0	0	0	0	0	0	2	0	0	0.842332	0	0	1	NA	NA	NA	0	0	0	1
cg09199486	3.0059	0.4174	4.17093	5.95e-13	9.13591e-08	++-+++-++-+--+-+++?+++++++++++	17	48259448	NA	NA	No	1	1	1	1.25564e-06	0	0	0	0	0	0	0	0	0	0	0	0.572359	0	0	NA	NA	NA	NA	0	0	0	0
cg17890233	3.1878	0.3674	4.17282	4.05e-18	1.21065e-10	++++++++++++--++++?+-++++++-++	7	6465684	NA	DAGLB;DAGLB	No	1	1	1	7.81543e-12	0	0	0	0	0	0	0	0	2	0	0	0.804973	0	0	1	NA	NA	NA	0	0	0	1
cg20160197	3.3484	0.3836	4.21924	2.57e-18	9.3877e-11	?++-+++++-++++-+++?++++++++?++	4	1222037	NA	CTBP1;CTBP1	No	1	1	1	NA	0	0	0	0	0	0	0	0	2	0	0	0.831987	0	0	1	NA	NA	NA	0	0	0	1
cg26804423	4.5391	0.2763	4.23306	1.22e-60	3.60057e-34	++++++++++++++-+++?+++++++++++	7	8201134	NA	ICA1;ICA1;ICA1	No	1	1	1	1.17927e-54	0	0	0	0	0	0	0	0	2	0	0	0.631438	0	0	1	NA	NA	NA	0	0	0	1
cg12670943	3.4188	0.3726	4.25668	4.53e-20	9.96634e-12	+++++++++-++-+-+++?+++++++++++	22	43006541	NA	POLDIP3;POLDIP3	No	1	1	1	3.44853e-14	0	0	0	0	0	0	0	0	2	0	0	0.761779	0	0	1	NA	NA	NA	0	0	0	1
cg25616160	2.9918	0.3684	4.28975	4.6e-16	1.68381e-09	++--+-+++-++-+++++?+++++++++++	17	39655863	NA	NA	No	1	0	1	1.37637e-09	0	0	0	0	0	0	0	0	2	0	0	0.823482	0	0	1	NA	NA	NA	0	0	0	1
cg01445100	3.9386	0.319	4.30913	5.14e-35	5.20162e-20	++++++++++++++++++?+++++++++++	16	88103339	NA	BANP;BANP	No	1	1	1	5.03289e-29	0	0	0	0	0	0	0	0	0	0	0	0.642487	0	0	NA	NA	NA	NA	0	0	0	0
cg22448090	3.5654	0.3553	4.32828	1.08e-23	9.69791e-14	+++++-+++-++++++++?+++++++++++	1	200978598	NA	KIF21B	No	1	1	1	5.36147e-18	0	0	0	0	0	0	0	0	2	0	0	0.707498	0	0	1	NA	NA	NA	0	0	0	1
cg23759710	3.7871	0.3384	4.37212	4.5e-29	1.01314e-16	+++++++++-++++++++++++++++++++	2	42990957	NA	OXER1	No	1	1	1	1.08155e-23	0	0	0	0	0	0	0	0	2	0	0	0.460303	0	0	1	NA	NA	NA	0	0	0	1
cg08362785	4.0554	0.3267	4.38915	2.23e-35	3.27802e-20	++++++++++-+++++++?+++++++++++	22	40814878	NA	MKL1	No	1	1	1	2.10918e-29	0	0	0	0	0	0	0	0	1	cg08362785	0	0.641923	0	0	1	NA	NA	1	0	0	1	0
cg22590032	3.2346	0.3603	4.39918	2.79e-19	2.73414e-11	++++++++++++++-+++?+++++++++++	5	180050565	NA	FLT4;FLT4	No	1	1	1	1.03334e-12	0	0	0	0	0	0	0	0	2	0	0	0.195943	0	0	1	NA	NA	NA	0	0	0	1
cg12555233	4.1091	0.3278	4.42445	4.81e-36	1.40353e-20	?++++++++-++++++++?++++++-+?++	15	91455366	NA	MAN2A2	No	1	1	1	NA	0	0	0	0	0	0	0	0	0	0	0	0.860721	0	0	NA	NA	NA	NA	0	0	0	0
cg13300580	3.7964	0.341	4.46927	8.57e-29	1.44837e-16	++++++++++++-+++++?++++++++++-	1	27440539	NA	SLC9A1	No	1	1	1	9.90213e-23	0	0	0	0	0	0	0	0	0	0	0	0.434133	0	0	NA	NA	NA	NA	0	0	0	0
cg10475172	3.1405	0.4327	4.57169	3.92e-13	7.24109e-08	?+++++++++++++++++?++++++++?++	3	45927914	NA	CCR9;CCR9	No	1	1	1	NA	0	0	0	0	0	0	0	0	0	0	0	0.84881	0	0	NA	NA	NA	NA	0	0	0	0
cg26354221	3.2412	0.4193	4.77698	1.07e-14	9.71943e-09	+++++++++++-++++++?++++-++++?+	22	24822802	NA	ADORA2A	No	1	1	1	9.64855e-10	0	0	0	0	0	0	0	0	1	0	0	0.892595	0	0	1	NA	NA	NA	0	0	1	0
cg18217136	4.08	0.3513	4.78936	3.49e-31	6.86805e-18	+++++++++-++-+++++?+++++++++++	20	36157651	NA	BLCAP;BLCAP	No	1	1	1	9.48767e-25	0	0	0	0	0	0	0	0	2	0	0	0.649492	0	0	1	NA	NA	NA	0	0	0	1
cg12728588	4.1811	0.3553	4.91034	5.69e-32	2.51846e-18	++++++++++++-+-+++?++++++++-++	1	36025489	NA	NCDN;NCDN;NCDN	No	1	1	1	1.66629e-25	0	0	0	0	0	0	0	0	2	0	0	0.805096	0	0	1	NA	NA	NA	0	0	0	1
cg02481950	4.6279	0.3375	5.01256	8.36e-43	2.56534e-24	++++++++++++++++++?+++++++-+++	16	21665002	NA	METTL9;IGSF6;METTL9	No	1	1	1	1.70708e-36	0	0	0	0	0	0	0	0	2	0	0	0.679506	0	51108	1	NA	NA	NA	0	1	0	1
cg09038267	3.2901	0.4206	5.048	5.21e-15	6.50732e-09	+++++++++++++-++++?+++++++++++	10	104524861	NA	C10orf26	No	1	1	1	7.06318e-10	0	0	0	0	0	0	0	0	1	0	0	0.859364	0	0	1	NA	NA	NA	0	0	1	0
cg01242348	4.2753	0.3796	5.23155	2.02e-29	6.50197e-17	+++++-+++-++-+-+++?++++++-+-++	14	23586886	NA	CEBPE	No	1	1	1	1.01627e-23	0	0	0	0	0	0	0	0	2	0	0	0.652117	0	0	1	NA	NA	NA	0	0	0	1
cg01818539	3.4667	0.4011	5.28687	5.47e-18	1.42997e-10	++++++++++++++-+++?+++++++++++	17	33324773	NA	LIG3;LIG3	No	1	1	1	4.99616e-12	0	0	0	0	0	0	0	0	2	0	0	0.859091	0	0	1	NA	NA	NA	0	0	0	1
cg01798813	3.6301	0.4357	5.29166	7.95e-17	6.33556e-10	++++++-++-++++++++?+-+++++++?+	17	3906674	NA	NA	No	1	1	1	1.42558e-11	0	0	0	0	0	0	0	0	2	0	0	0.897056	0	0	1	NA	NA	NA	0	0	0	1
cg01678580	4.1008	0.3698	5.32104	1.4e-28	1.90048e-16	+++++++++-++++-+++?+++++++++++	16	4674018	NA	MGRN1;MGRN1;MGRN1;MGRN1	No	1	1	1	5.97957e-23	0	0	0	0	0	0	0	0	0	0	0	0.809779	0	0	NA	NA	NA	NA	0	0	0	0
cg24678869	4.4798	0.3678	5.36092	3.99e-34	1.61795e-19	+++++-++++++++-+++?+++++++++++	1	153919638	NA	DENND4B	No	1	1	1	5.37732e-27	0	0	0	0	0	0	0	0	2	0	0	0.546277	0	0	1	NA	NA	NA	0	0	0	1
cg18280125	3.3551	0.4528	5.85285	1.27e-13	3.86383e-08	++++++-++-++++++++?+-+++--+-++	4	4427113	NA	STX18	No	1	0	0	4.64537e-07	0	0	0	0	0	0	0	1	2	0	0	0.900175	0	0	1	NA	NA	NA	0	0	0	1
cg25508605	3.338	0.4519	5.8781	1.51e-13	4.24993e-08	++++++++-+++++++++?++++-++++++	15	92706125	NA	SLCO3A1;SLCO3A1	No	1	1	1	1.34635e-07	0	0	0	0	0	0	0	0	1	0	0	0.91582	0	0	1	NA	NA	NA	0	0	1	0
cg21139312	4.4949	0.399	5.92041	1.98e-29	6.42671e-17	?+++++++++++++++++?++++++++??+	17	55663225	NA	MSI2;MSI2	No	1	1	1	NA	0	0	0	0	0	0	0	0	1	0	0	0.867147	0	0	1	NA	NA	NA	0	0	1	0
cg11020638	4.215	0.4465	6.85222	3.69e-21	2.47619e-12	+++++++++++++-++++?+++++++++++	17	40460664	NA	STAT5A	No	1	1	1	9.21246e-16	0	0	0	0	0	0	0	0	1	0	0	0.830772	0	0	1	NA	NA	NA	0	0	1	0
cg02213678	4.2828	0.5642	8.18456	3.17e-14	1.77834e-08	+++++-++++++++-+++?+++++++++?+	16	85112535	NA	KIAA0513	No	1	1	1	6.33535e-09	0	0	0	0	0	0	0	0	2	0	0	0.916536	0	0	1	NA	NA	NA	0	0	0	1
cg25283432	4.569	0.5294	9.71094	6.08e-18	1.51686e-10	++-+++-++-++++++++?++++++-+-?+	12	125282561	NA	SCARB1;SCARB1	No	1	1	1	2.32219e-12	0	0	0	0	0	0	0	0	0	0	0	0.917557	0	0	NA	NA	NA	NA	0	0	0	0
cg17827328	6.8757	0.842	22.2718	3.18e-16	1.37181e-09	++++++++++++++-+++?++++++++-++	1	36817299	NA	STK40	No	1	1	1	5.15141e-10	0	0	0	0	0	0	0	0	2	0	0	0.938575	0	0	1	NA	NA	NA	0	0	0	1

## Sheet: Supplementary Data  3
ID	eff.size.meta	std.err.meta	pval.adj.meta	pval.orig.meta	tstat.meta		ColumnID	description
cg09349128	-8.29125	0.258088	6.17436e-221	1.93166e-226	-32.1257		eff.size.meta	effect size from transethnic meta analysis using test statistic correction method as implemented in R-package BACON
cg18181703	-4.43902	0.183068	2.22093e-124	6.94823e-130	-24.248		std.err.meta	standard error from transethnic meta analysis using test statistic correction method as implemented in R-package BACON
cg07573872	-4.39393	0.184607	1.02951e-119	3.22084e-125	-23.8015		pval.adj.meta	P value from transethnic meta analysis using test statistic correction method as implemented in R-package BACON
cg18608055	-5.21948	0.228677	8.33346e-110	2.60714e-115	-22.8247		pval.orig.meta	RAW P value from transethnic meta analysis WITHOUT using test statistic correction method as implemented in R-package BACON
cg12992827	-3.92742	0.173019	1.45239e-108	4.54383e-114	-22.6994		tstat.meta	t statistics from transethnic meta analysis using test statistic correction method as implemented in R-package BACON
cg02650017	-9.68153	0.433813	8.02247e-105	2.50984e-110	-22.3173
cg16936953	-2.84113	0.131301	2.50218e-98	7.82812e-104	-21.6383
cg17501210	-3.49208	0.162456	5.48004e-97	1.71444e-102	-21.4955
cg12054453	-2.48414	0.119461	1.54623e-90	4.8374e-96	-20.7947
cg12170787	-6.0391	0.296793	1.55103e-86	4.85242e-92	-20.3478
cg26470501	-4.75296	0.239184	2.29303e-82	7.17378e-88	-19.8716
cg06192883	4.41225	0.222171	2.90718e-82	9.09517e-88	19.8596
cg19821297	-3.78312	0.193993	3.42294e-79	1.07087e-84	-19.5013
cg10919522	-3.8387	0.20148	2.00075e-75	6.25938e-81	-19.0525
cg06500161	4.6898	0.247016	7.13738e-75	2.23294e-80	18.9858
cg06690548	-2.84704	0.156748	3.22984e-68	1.01046e-73	-18.1632
cg18942579	-2.60897	0.144458	2.09006e-67	6.53878e-73	-18.0604
cg14476101	-2.34939	0.133245	4.46457e-64	1.39675e-69	-17.6321
cg02734358	-2.96487	0.170654	4.18126e-62	1.30812e-67	-17.3736
cg20995564	-2.78223	0.160183	4.52239e-62	1.41484e-67	-17.3691
cg00159243	-3.91011	0.226769	4.05687e-61	1.2692e-66	-17.2427
cg01059398	-3.16994	0.18695	5.54248e-59	1.73398e-64	-16.9561
cg02711608	-4.31654	0.255094	1.00036e-58	3.12965e-64	-16.9214
cg27115863	-3.23131	0.192069	5.2336e-58	1.63734e-63	-16.8237
cg03957124	-4.38714	0.263541	1.01857e-56	3.18662e-62	-16.6469
cg13585930	-3.17252	0.190787	1.38169e-56	4.32263e-62	-16.6286
cg05399785	3.60678	0.220255	9.1569e-55	2.86476e-60	16.3754
cg26804423	4.44234	0.271536	1.17927e-54	3.68937e-60	16.36
cg10508317	-5.1473	0.315629	2.76509e-54	8.65064e-60	-16.3081
cg06946797	-3.00425	0.18635	5.75481e-53	1.8004e-58	-16.1215
cg15901722	-3.49087	0.217262	1.37709e-52	4.30826e-58	-16.0675
cg08548559	-2.68336	0.168351	1.0839e-51	3.39101e-57	-15.9391
cg07960624	-2.32356	0.14598	1.5428e-51	4.82668e-57	-15.917
cg11024682	4.05004	0.256083	7.79452e-51	2.43853e-56	15.8153
cg03725309	-4.17802	0.265225	2.10211e-50	6.57648e-56	-15.7527
cg01409343	-2.74645	0.174614	3.0746e-50	9.61895e-56	-15.7287
cg11832534	4.20816	0.267743	3.69047e-50	1.15457e-55	15.7171
cg13781414	-4.53229	0.289228	7.71565e-50	2.41386e-55	-15.6703
cg18125510	-3.241	0.207349	1.43936e-49	4.50305e-55	-15.6306
cg07037944	-4.35519	0.280342	6.40073e-49	2.00248e-54	-15.5353
cg25368647	-2.70196	0.173933	6.47367e-49	2.0253e-54	-15.5345
cg01243823	-2.47974	0.161851	1.76532e-47	5.52285e-53	-15.3212
cg22304262	-3.02911	0.198032	2.59599e-47	8.12161e-53	-15.2961
cg03940776	-5.07984	0.334545	1.43562e-46	4.49138e-52	-15.1843
cg18513344	-4.57785	0.302846	4.05403e-46	1.26831e-51	-15.1161
cg00741986	-3.71526	0.245912	4.57829e-46	1.43233e-51	-15.1081
cg05316065	-3.66052	0.242759	7.1377e-46	2.23304e-51	-15.0788
cg21429551	-1.63433	0.108661	1.27094e-45	3.97615e-51	-15.0407
cg18120259	-3.41489	0.227755	2.5803e-45	8.07252e-51	-14.9937
cg01101459	3.04903	0.20354	3.17008e-45	9.91766e-51	14.98
cg22488164	3.13398	0.211602	3.99041e-44	1.24841e-49	14.8107
cg01127300	-2.20648	0.149603	1.00014e-43	3.12897e-49	-14.7489
cg14237301	3.39302	0.230325	1.29482e-43	4.05088e-49	14.7314
cg22103219	-3.08121	0.209853	2.65971e-43	8.32094e-49	-14.6827
cg05673882	-2.28485	0.155889	3.88854e-43	1.21654e-48	-14.6569
cg26663590	2.8014	0.191371	5.09357e-43	1.59353e-48	14.6386
cg12620005	-4.91415	0.335868	5.67971e-43	1.77691e-48	-14.6312
cg23866916	-4.47123	0.306077	7.95849e-43	2.48983e-48	-14.6082
cg24531955	-3.21725	0.221109	1.85281e-42	5.79654e-48	-14.5505
cg04389058	-2.54617	0.175619	3.97213e-42	1.24269e-47	-14.4983
cg00851028	3.94097	0.273144	1.0996e-41	3.44011e-47	14.4282
cg00490406	-1.94773	0.13529	1.73429e-41	5.42576e-47	-14.3967
cg00826902	3.03061	0.210839	2.40505e-41	7.52424e-47	14.3741
cg25739715	-6.64939	0.463284	3.27467e-41	1.02449e-46	-14.3527
cg27469606	-4.73644	0.330425	4.26585e-41	1.33458e-46	-14.3344
cg03699074	-3.20027	0.223468	5.17762e-41	1.61983e-46	-14.3209
cg15357118	3.36592	0.235707	9.30457e-41	2.91095e-46	14.2801
cg23842572	3.54549	0.248729	1.34469e-40	4.20689e-46	14.2544
cg04011474	-3.27926	0.232057	7.78917e-40	2.43686e-45	-14.1313
cg09182678	-4.6975	0.332831	9.98696e-40	3.12444e-45	-14.1138
cg17515347	-1.59164	0.113176	2.03607e-39	6.36988e-45	-14.0635
cg07626482	-3.89605	0.279119	8.93634e-39	2.79575e-44	-13.9584
cg16292768	-2.88824	0.207442	1.46536e-38	4.58441e-44	-13.9231
cg13165240	2.81478	0.20295	3.1049e-38	9.71375e-44	13.8694
cg21766592	-3.79173	0.274025	4.86293e-38	1.52138e-43	-13.8371
cg16755922	2.23009	0.161201	5.0645e-38	1.58444e-43	13.8342
cg16246545	-2.31313	0.167425	6.52953e-38	2.04278e-43	-13.8159
cg12644285	-2.47954	0.180276	1.53693e-37	4.80832e-43	-13.7542
cg07021906	2.76355	0.201012	1.6684e-37	5.21962e-43	13.7482
cg17178175	-2.55723	0.186125	1.88627e-37	5.90123e-43	-13.7393
cg23761815	4.03767	0.294492	2.80294e-37	8.76905e-43	13.7106
cg18860310	-2.95298	0.215402	2.86216e-37	8.95433e-43	-13.7091
cg19750657	2.68277	0.196456	5.95347e-37	1.86256e-42	13.6559
cg25001190	-2.34905	0.172028	6.02248e-37	1.88414e-42	-13.655
cg02481950	4.51066	0.332181	1.70708e-36	5.34063e-42	13.5789
cg01015663	-2.7237	0.200924	2.33804e-36	7.3146e-42	-13.5559
cg09018739	3.2966	0.243825	3.79095e-36	1.18601e-41	13.5204
cg17602444	-2.5619	0.189606	4.26295e-36	1.33367e-41	-13.5117
cg26955383	3.20313	0.239818	3.46734e-35	1.08477e-40	13.3565
cg13033858	-2.4134	0.182087	1.36485e-34	4.26995e-40	-13.2541
cg25392060	3.22038	0.243395	1.85598e-34	5.80648e-40	13.2311
cg08255481	3.59701	0.272101	2.16757e-34	6.78129e-40	13.2194
cg13222915	-3.49923	0.264829	2.35383e-34	7.36399e-40	-13.2132
cg13823169	-3.2994	0.250601	4.40443e-34	1.37793e-39	-13.166
cg00705600	-4.49244	0.342535	8.60591e-34	2.69238e-39	-13.1153
cg11376147	-5.03139	0.383653	8.70251e-34	2.7226e-39	-13.1144
cg03068497	-1.40862	0.108251	3.3233e-33	1.0397e-38	-13.0124
cg17260706	-3.78517	0.290969	3.48345e-33	1.0898e-38	-13.0088
cg25325512	-2.459	0.189104	3.73932e-33	1.16985e-38	-13.0034
cg24002003	-3.34523	0.257732	5.11335e-33	1.59972e-38	-12.9795
cg13059136	2.60163	0.20046	5.19323e-33	1.62471e-38	12.9783
cg12269535	-2.8509	0.220415	9.22404e-33	2.88576e-38	-12.9342
cg11183227	2.82691	0.218675	1.00707e-32	3.15064e-38	12.9275
cg17901584	-2.15409	0.166716	1.09922e-32	3.43894e-38	-12.9207
cg12680205	-3.2191	0.250725	3.16294e-32	9.89532e-38	-12.8392
cg00094412	-2.88056	0.225284	6.24593e-32	1.95405e-37	-12.7864
cg12547807	-3.46498	0.271037	6.42466e-32	2.00997e-37	-12.7842
cg14162417	-2.85457	0.22359	8.01413e-32	2.50724e-37	-12.767
cg13518625	-3.11832	0.244488	9.40923e-32	2.9437e-37	-12.7545
cg22579075	-1.82747	0.14345	1.14069e-31	3.56866e-37	-12.7395
cg17953136	2.65602	0.20893	1.61151e-31	5.04163e-37	12.7125
cg27023597	-1.87004	0.147796	3.44888e-31	1.07899e-36	-12.6528
cg00711496	-1.79768	0.142507	5.60649e-31	1.754e-36	-12.6146
cg27050612	-4.36774	0.346415	6.06513e-31	1.89749e-36	-12.6084
cg25607249	-3.69256	0.292877	6.10838e-31	1.91102e-36	-12.6079
cg09152259	-2.14005	0.170182	9.25672e-31	2.89598e-36	-12.5751
cg25580581	-2.47544	0.196903	9.63505e-31	3.01434e-36	-12.5719
cg22534374	-2.0986	0.167573	1.77399e-30	5.54995e-36	-12.5235
cg24263283	-2.67131	0.213486	2.03059e-30	6.35273e-36	-12.5128
cg27087650	-3.30914	0.264567	2.16415e-30	6.77058e-36	-12.5078
cg17980786	3.19667	0.255938	2.70432e-30	8.4605e-36	12.49
cg00607627	-3.70258	0.296491	2.77418e-30	8.67906e-36	-12.488
cg09701700	-2.3532	0.188906	4.09261e-30	1.28038e-35	-12.457
cg09502149	-3.22246	0.258819	4.43573e-30	1.38773e-35	-12.4506
cg00050692	-3.41733	0.275177	6.61705e-30	2.07016e-35	-12.4187
cg03055671	-1.80627	0.145534	7.25196e-30	2.26879e-35	-12.4113
cg26894079	-2.41573	0.194935	9.17161e-30	2.86936e-35	-12.3925
cg27637521	-4.55322	0.367808	1.08073e-29	3.38108e-35	-12.3793
cg05575921	-1.07963	0.0872562	1.16817e-29	3.65466e-35	-12.3731
cg16305292	3.13825	0.253785	1.2796e-29	4.00325e-35	12.3658
cg03819286	3.07378	0.249024	1.6917e-29	5.29252e-35	12.3433
cg12593793	-3.26933	0.264898	1.72315e-29	5.39092e-35	-12.3418
cg00506299	-2.44079	0.197773	1.73247e-29	5.42007e-35	-12.3414
cg25423174	-2.37925	0.192792	1.74083e-29	5.44623e-35	-12.341
cg18376497	-1.86306	0.151068	1.93358e-29	6.04925e-35	-12.3326
cg08362785	3.94994	0.320467	2.10918e-29	6.59861e-35	12.3256
cg09876440	-1.6859	0.137329	3.87705e-29	1.21294e-34	-12.2764
cg08761535	-3.85224	0.313834	3.95485e-29	1.23728e-34	-12.2748
cg26227957	2.78923	0.227381	4.36519e-29	1.36566e-34	12.2668
cg19769147	3.64393	0.297174	4.63472e-29	1.44998e-34	12.2619
cg01445100	3.80998	0.310886	5.03289e-29	1.57455e-34	12.2553
cg05573654	3.06867	0.250915	6.87746e-29	2.15163e-34	12.2299
cg06647068	-2.20987	0.180792	7.4629e-29	2.33478e-34	-12.2233
cg21566642	-1.2433	0.101754	7.89073e-29	2.46863e-34	-12.2187
cg16611584	1.29188	0.105832	9.12319e-29	2.85421e-34	12.2069
cg02893429	-2.19726	0.180087	9.79817e-29	3.06538e-34	-12.2011
cg06619077	-1.82252	0.149489	1.10022e-28	3.44204e-34	-12.1917
cg13028635	2.74188	0.225353	1.48874e-28	4.65755e-34	12.167
cg10922280	3.37546	0.277695	1.71902e-28	5.37798e-34	12.1553
cg02976843	2.82312	0.232967	2.70606e-28	8.46597e-34	12.1181
cg00277397	-2.63663	0.217607	2.76207e-28	8.64118e-34	-12.1165
cg12338137	-2.77733	0.229319	2.94467e-28	9.21245e-34	-12.1112
cg18394552	1.92604	0.159256	3.63161e-28	1.13616e-33	12.094
cg15020801	2.92772	0.242378	4.35135e-28	1.36133e-33	12.0791
cg26719625	-2.6387	0.218475	4.42439e-28	1.38418e-33	-12.0778
cg25921813	3.54221	0.293361	4.59831e-28	1.43859e-33	12.0746
cg02079413	2.66185	0.220767	5.675e-28	1.77544e-33	12.0573
cg15551881	2.17644	0.181067	8.90322e-28	2.78539e-33	12.0201
cg25130381	3.23312	0.269148	9.77306e-28	3.05752e-33	12.0124
cg24859433	-3.19566	0.266268	1.11292e-27	3.48179e-33	-12.0017
cg27049094	1.89048	0.157543	1.13857e-27	3.56204e-33	11.9998
cg27209729	-1.7652	0.147198	1.2501e-27	3.91097e-33	-11.9921
cg10472711	-2.41372	0.201402	1.36805e-27	4.27998e-33	-11.9846
cg27307975	-3.74586	0.312665	1.43889e-27	4.50158e-33	-11.9804
cg00574958	-4.80328	0.401125	1.54459e-27	4.83228e-33	-11.9745
cg08363114	-1.95175	0.16302	1.58356e-27	4.95421e-33	-11.9725
cg08922729	-2.29623	0.192419	2.53039e-27	7.91638e-33	-11.9335
cg27093918	-2.02107	0.169854	3.83236e-27	1.19896e-32	-11.8989
cg07136133	-3.0091	0.252917	3.89464e-27	1.21845e-32	-11.8976
cg04987734	2.12167	0.178534	4.5892e-27	1.43574e-32	11.8839
cg18062721	1.66	0.139795	5.12922e-27	1.60469e-32	11.8746
cg24678869	4.29638	0.361934	5.37732e-27	1.68231e-32	11.8706
cg00008629	-1.1553	0.0973501	5.58193e-27	1.74632e-32	-11.8675
cg11649376	-2.81464	0.237184	5.6228e-27	1.7591e-32	-11.8669
cg04583842	1.85322	0.15631	6.39953e-27	2.00211e-32	11.856
cg06710464	2.85851	0.241188	6.73277e-27	2.10636e-32	11.8518
cg07458272	2.69352	0.22729	6.83091e-27	2.13706e-32	11.8506
cg20651995	-3.23424	0.273015	7.18489e-27	2.24781e-32	-11.8463
cg06092244	-2.55622	0.215883	7.67918e-27	2.40245e-32	-11.8408
cg03523676	2.87945	0.24319	7.71757e-27	2.41446e-32	11.8403
cg12510708	-2.3298	0.197202	1.05255e-26	3.29291e-32	-11.8143
cg22953759	-2.56248	0.217023	1.14206e-26	3.57296e-32	-11.8074
cg01406381	-3.57577	0.30346	1.52075e-26	4.7577e-32	-11.7833
cg15114651	-3.63483	0.309284	2.19385e-26	6.86351e-32	-11.7524
cg10864794	-2.24192	0.190815	2.27935e-26	7.13099e-32	-11.7492
cg08507178	-3.6475	0.310659	2.50579e-26	7.8394e-32	-11.7412
cg08109625	3.33147	0.283855	2.64756e-26	8.28295e-32	11.7365
cg03149958	-2.28369	0.195069	3.74819e-26	1.17263e-31	-11.7071
cg03998636	-2.98887	0.255434	4.01951e-26	1.25751e-31	-11.7011
cg07558761	2.70405	0.231133	4.11568e-26	1.2876e-31	11.6991
cg04523589	3.41418	0.291917	4.28547e-26	1.34072e-31	11.6957
cg21815220	-3.49224	0.298919	4.98161e-26	1.55851e-31	-11.6829
cg12955084	2.85008	0.244017	5.16555e-26	1.61605e-31	11.6798
cg05279866	3.03358	0.259929	5.74438e-26	1.79714e-31	11.6708
cg22672060	-2.38719	0.204641	6.12975e-26	1.9177e-31	-11.6653
cg13442606	-3.01158	0.258256	6.42786e-26	2.01097e-31	-11.6612
cg16805291	2.07532	0.178062	6.91134e-26	2.16223e-31	11.6551
cg05438378	-2.13962	0.183696	7.53876e-26	2.35851e-31	-11.6477
cg08423142	-3.87078	0.332757	9.00938e-26	2.8186e-31	-11.6325
cg08857797	2.35716	0.202687	9.31715e-26	2.91489e-31	11.6296
cg00227093	-2.45426	0.211162	1.01103e-25	3.16304e-31	-11.6226
cg00134210	-4.9271	0.424767	1.32461e-25	4.14406e-31	-11.5995
cg12728588	4.05257	0.349967	1.66629e-25	5.21302e-31	11.5799
cg09831562	1.92436	0.166271	1.79111e-25	5.60351e-31	11.5737
cg22749855	-2.91861	0.252201	1.81443e-25	5.67648e-31	-11.5726
cg05603985	-3.61451	0.312514	1.96032e-25	6.13289e-31	-11.5659
cg02003183	1.85336	0.160268	2.0014e-25	6.26143e-31	11.5641
cg11588197	-1.93751	0.167933	2.7325e-25	8.54868e-31	-11.5374
cg15342087	-3.27786	0.284237	2.90364e-25	9.08409e-31	-11.5322
cg23824762	-2.95903	0.256903	3.41937e-25	1.06976e-30	-11.5181
cg01651915	-1.34418	0.116744	3.59026e-25	1.12322e-30	-11.5139
cg09421562	-2.76218	0.239913	3.61617e-25	1.13133e-30	-11.5133
cg14965639	-1.72477	0.150017	4.35806e-25	1.36343e-30	-11.4972
cg25653947	3.44181	0.299642	4.93521e-25	1.54399e-30	11.4864
cg18217136	3.95858	0.346339	9.48767e-25	2.96824e-30	11.4298
cg19588519	2.98304	0.261136	1.02241e-24	3.19862e-30	11.4233
cg23261443	-2.41497	0.211726	1.24536e-24	3.89612e-30	-11.4061
cg11468085	2.69837	0.236859	1.4598e-24	4.56701e-30	11.3923
cg11849692	3.38111	0.297622	2.10479e-24	6.58487e-30	11.3604
cg04304450	2.69103	0.237621	3.15788e-24	9.87947e-30	11.3249
cg19016694	-2.94445	0.260009	3.17519e-24	9.93365e-30	-11.3244
cg17680767	-2.53741	0.224124	3.28333e-24	1.0272e-29	-11.3215
cg09823288	-1.32969	0.117593	3.85103e-24	1.2048e-29	-11.3075
cg02508743	2.24967	0.19935	4.97427e-24	1.55621e-29	11.285
cg04465154	-2.02326	0.179295	5.00214e-24	1.56493e-29	-11.2845
cg22959742	2.09761	0.186383	7.0531e-24	2.20658e-29	11.2543
cg01983725	-4.15688	0.370041	8.91736e-24	2.78981e-29	-11.2336
cg22155039	2.26716	0.201857	9.12598e-24	2.85508e-29	11.2315
cg01242348	4.19111	0.373472	1.01627e-23	3.17942e-29	11.222
cg06881965	-2.03241	0.181125	1.02744e-23	3.21435e-29	-11.221
cg23759710	3.80309	0.339062	1.08155e-23	3.38365e-29	11.2165
cg22870429	-2.48548	0.22213	1.46989e-23	4.59859e-29	-11.1893
cg20697417	2.74194	0.245112	1.51824e-23	4.74983e-29	11.1865
cg23966214	-3.515	0.314289	1.56141e-23	4.88489e-29	-11.184
cg10552523	-2.04562	0.183065	1.74209e-23	5.45016e-29	-11.1743
cg04424621	-2.92408	0.261748	1.80041e-23	5.63263e-29	-11.1713
cg05147692	-1.30487	0.116827	1.84191e-23	5.76244e-29	-11.1693
cg06704969	1.68382	0.150827	1.95655e-23	6.12111e-29	11.1639
cg24704287	-2.44932	0.219485	2.05946e-23	6.44307e-29	-11.1594
cg12635790	-2.28294	0.204662	2.17161e-23	6.79392e-29	-11.1547
cg26376241	-1.46062	0.131026	2.35202e-23	7.35835e-29	-11.1476
cg17971578	-2.74345	0.246218	2.49446e-23	7.80397e-29	-11.1423
cg02203067	2.81365	0.252619	2.62153e-23	8.20151e-29	11.1379
cg05251389	2.2548	0.202649	2.97596e-23	9.31034e-29	11.1266
cg02538248	-1.88557	0.169537	3.13702e-23	9.81424e-29	-11.1219
cg08972190	3.0892	0.278261	3.92852e-23	1.22905e-28	11.1018
cg10814005	-3.00463	0.270999	4.62378e-23	1.44656e-28	-11.0873
cg13274938	3.14928	0.284052	4.63676e-23	1.45062e-28	11.087
cg01971407	-2.34827	0.212134	5.62379e-23	1.75941e-28	-11.0697
cg01678580	4.05287	0.366304	5.97957e-23	1.87072e-28	11.0642
cg23172671	1.83601	0.166025	6.36096e-23	1.99004e-28	11.0587
cg24145109	1.41784	0.128319	7.05702e-23	2.2078e-28	11.0494
cg08352115	2.58101	0.233653	7.29953e-23	2.28367e-28	11.0463
cg24304210	-2.13418	0.193204	7.30933e-23	2.28674e-28	-11.0462
cg15082870	2.48265	0.224871	7.80317e-23	2.44124e-28	11.0403
cg10722267	1.95267	0.17704	8.79586e-23	2.7518e-28	11.0296
cg00138407	2.42739	0.220185	9.32525e-23	2.91742e-28	11.0243
cg13300580	3.66865	0.332941	9.90213e-23	3.0979e-28	11.0189
cg08305942	-2.4335	0.221144	1.16671e-22	3.65007e-28	-11.0041
cg19390658	-1.49423	0.135835	1.21641e-22	3.80558e-28	-11.0004
cg15321908	-2.9587	0.26899	1.23057e-22	3.84988e-28	-10.9993
cg08666707	-3.10086	0.28227	1.43536e-22	4.49054e-28	-10.9854
cg09561830	-1.74068	0.158768	1.82568e-22	5.71166e-28	-10.9637
cg26581729	-2.24615	0.204872	1.82688e-22	5.71543e-28	-10.9636
cg07120889	-3.05066	0.278622	2.14515e-22	6.71115e-28	-10.9491
cg00994936	2.72482	0.248907	2.19271e-22	6.85994e-28	10.9471
cg00417304	-2.47992	0.226614	2.28459e-22	7.14739e-28	-10.9434
cg24425149	-2.75693	0.25199	2.3561e-22	7.37112e-28	-10.9406
cg15344028	-1.45952	0.133499	2.56571e-22	8.02689e-28	-10.9329
cg23683800	-3.69741	0.338484	2.84718e-22	8.90746e-28	-10.9234
cg17907003	-2.2207	0.203481	3.1748e-22	9.93244e-28	-10.9135
cg23902264	2.51876	0.230841	3.25608e-22	1.01867e-27	10.9112
cg09501509	-2.4367	0.223427	3.44771e-22	1.07862e-27	-10.906
cg25953130	-1.30325	0.119571	3.70728e-22	1.15983e-27	-10.8994
cg07092212	-3.6408	0.334069	3.75236e-22	1.17393e-27	-10.8983
cg05168229	-2.73127	0.250815	4.13225e-22	1.29278e-27	-10.8895
cg14649449	-2.50107	0.229957	4.78e-22	1.49543e-27	-10.8763
cg07202479	-3.03505	0.279099	4.87524e-22	1.52523e-27	-10.8745
cg23005227	-2.36338	0.21747	5.25573e-22	1.64427e-27	-10.8676
cg00508575	2.92572	0.269355	5.59184e-22	1.74942e-27	10.862
cg05131266	2.33914	0.215443	5.88343e-22	1.84064e-27	10.8573
cg26562462	-3.22733	0.297371	6.17881e-22	1.93305e-27	-10.8528
cg13126206	-3.2865	0.303337	7.55341e-22	2.3631e-27	-10.8345
cg16594502	-3.22686	0.298034	8.18232e-22	2.55985e-27	-10.8272
cg06372654	-3.1161	0.288002	8.87368e-22	2.77615e-27	-10.8197
cg07078732	3.50326	0.324283	1.0637e-21	3.32781e-27	10.8031
cg13139542	2.52709	0.233972	1.09063e-21	3.41206e-27	10.8008
cg00244001	-3.71423	0.344183	1.20757e-21	3.77789e-27	-10.7914
cg08539067	-4.62937	0.429143	1.26074e-21	3.94426e-27	-10.7875
cg14849578	2.29874	0.213326	1.43279e-21	4.48251e-27	10.7757
cg16463452	-2.20213	0.20449	1.54292e-21	4.82707e-27	-10.7689
cg21106695	1.94285	0.180445	1.57541e-21	4.9287e-27	10.767
cg25217710	3.03609	0.282453	1.9147e-21	5.99019e-27	10.749
cg17417856	-2.28193	0.212331	1.95655e-21	6.12112e-27	-10.747
cg26669717	-3.0365	0.282968	2.33044e-21	7.29083e-27	-10.7309
cg19695507	2.29587	0.213978	2.36725e-21	7.406e-27	10.7294
cg16736826	-3.02676	0.282153	2.41988e-21	7.57064e-27	-10.7274
cg17467525	-1.93228	0.180149	2.45586e-21	7.68322e-27	-10.726
cg15085883	-1.19952	0.11185	2.49882e-21	7.81761e-27	-10.7244
cg13770461	-2.6914	0.250962	2.50164e-21	7.82642e-27	-10.7243
cg10438589	2.01129	0.187785	2.90185e-21	9.07849e-27	10.7106
cg16163382	-3.61602	0.337786	3.08095e-21	9.6388e-27	-10.705
cg24469729	2.51226	0.234913	3.45487e-21	1.08086e-26	10.6944
cg05295703	3.00615	0.281169	3.56071e-21	1.11398e-26	10.6916
cg07955474	-1.95101	0.182509	3.6253e-21	1.13418e-26	-10.69
cg11152384	-2.5119	0.235213	4.06724e-21	1.27245e-26	-10.6793
cg02371935	2.80062	0.262249	4.06986e-21	1.27326e-26	10.6792
cg01771416	-2.47083	0.231376	4.08526e-21	1.27808e-26	-10.6789
cg22185977	1.72158	0.161268	4.24593e-21	1.32835e-26	10.6753
cg22805381	-2.14089	0.200555	4.26844e-21	1.33539e-26	-10.6748
cg06724236	2.23715	0.209715	4.61466e-21	1.44371e-26	10.6676
cg22146612	-2.45303	0.230011	4.75235e-21	1.48678e-26	-10.6648
cg09469355	-2.54532	0.238781	5.02575e-21	1.57232e-26	-10.6596
cg03257930	-3.32103	0.311555	5.03102e-21	1.57396e-26	-10.6595
cg01176329	-2.25819	0.211882	5.12598e-21	1.60367e-26	-10.6578
cg17411016	-3.18338	0.298781	5.30653e-21	1.66016e-26	-10.6546
cg23570810	-1.57418	0.147977	6.34202e-21	1.98411e-26	-10.638
cg26572392	2.16999	0.204291	7.52213e-21	2.35331e-26	10.6221
cg02329670	-3.04167	0.286411	7.69076e-21	2.40607e-26	-10.62
cg12972064	-1.78105	0.167766	8.00222e-21	2.50351e-26	-10.6163
cg04255937	2.56975	0.242186	8.4984e-21	2.65874e-26	10.6107
cg06007201	-3.64296	0.343376	8.62785e-21	2.69924e-26	-10.6092
cg26253134	-2.88226	0.271942	9.64564e-21	3.01766e-26	-10.5988
cg19881557	1.99974	0.188961	1.14399e-20	3.579e-26	10.5829
cg26034658	3.45223	0.326567	1.29432e-20	4.04931e-26	10.5713
cg20692268	-2.01739	0.190894	1.33853e-20	4.18761e-26	-10.5681
cg04988978	-2.78748	0.263787	1.35251e-20	4.23135e-26	-10.5672
cg26503877	-2.89569	0.2743	1.51282e-20	4.73289e-26	-10.5566
cg18995788	-2.89386	0.274196	1.55603e-20	4.86807e-26	-10.554
cg04011173	-1.72606	0.163639	1.6595e-20	5.19179e-26	-10.5479
cg23475474	2.94703	0.279408	1.66927e-20	5.22235e-26	10.5474
cg02767093	-3.50012	0.331939	1.72166e-20	5.38624e-26	-10.5445
cg13976502	-2.57234	0.243965	1.73312e-20	5.42211e-26	-10.5439
cg12053291	2.64717	0.251229	1.867e-20	5.84094e-26	10.5369
cg02909097	2.66827	0.253331	1.95095e-20	6.10359e-26	10.5327
cg10513161	3.3639	0.319489	2.03008e-20	6.35114e-26	10.529
cg13447080	-2.6819	0.254812	2.11807e-20	6.62643e-26	-10.525
cg15981982	-2.91654	0.277382	2.36785e-20	7.40786e-26	-10.5145
cg15466952	-1.90019	0.180958	2.74034e-20	8.57321e-26	-10.5007
cg26687842	2.48989	0.237456	3.21262e-20	1.00508e-25	10.4857
cg13134297	-2.43034	0.232018	3.60523e-20	1.1279e-25	-10.4748
cg08876103	-2.24003	0.213978	3.85224e-20	1.20518e-25	-10.4685
cg16104584	-1.79576	0.171666	4.1795e-20	1.30757e-25	-10.4608
cg26599989	2.50286	0.239306	4.26646e-20	1.33477e-25	10.4588
cg18482303	1.56474	0.149824	4.99634e-20	1.56312e-25	10.4439
cg07069636	-2.85879	0.273812	5.16632e-20	1.61629e-25	-10.4407
cg08250921	1.95415	0.187247	5.41751e-20	1.69488e-25	10.4362
cg14722693	-2.43985	0.233812	5.47998e-20	1.71442e-25	-10.4351
cg10589813	-2.43391	0.233528	6.26556e-20	1.96019e-25	-10.4224
cg24296397	2.59845	0.24954	6.91411e-20	2.16309e-25	10.413
cg02050917	2.50585	0.240935	7.88245e-20	2.46604e-25	10.4005
cg18721397	-1.35693	0.130562	8.52767e-20	2.6679e-25	-10.393
cg01180628	-2.42005	0.233076	9.46119e-20	2.95995e-25	-10.3831
cg03963853	3.06896	0.295948	1.08594e-19	3.39737e-25	10.3699
cg01671681	-1.97074	0.190129	1.14076e-19	3.5689e-25	-10.3652
cg24681499	3.51194	0.339031	1.22075e-19	3.81914e-25	10.3588
cg03803086	2.02025	0.19505	1.23526e-19	3.86454e-25	10.3576
cg24621042	-2.86541	0.27693	1.37971e-19	4.31645e-25	-10.347
cg11095027	2.25815	0.218477	1.55024e-19	4.84994e-25	10.3359
cg20671910	2.82843	0.273694	1.57594e-19	4.93036e-25	10.3343
cg12303084	-2.78233	0.269738	1.92787e-19	6.03138e-25	-10.3149
cg12458003	2.57956	0.25018	2.01318e-19	6.29826e-25	10.3108
cg04847110	-3.02069	0.293051	2.07818e-19	6.50162e-25	-10.3077
cg07986378	-1.56817	0.152181	2.14662e-19	6.71573e-25	-10.3046
cg02097120	-2.98462	0.28999	2.44359e-19	7.6448e-25	-10.2922
cg04945608	-2.55738	0.248564	2.53568e-19	7.93292e-25	-10.2886
cg04816311	1.47238	0.143172	2.65841e-19	8.31689e-25	10.284
cg20566897	-1.88918	0.184007	3.17485e-19	9.93259e-25	-10.2669
cg11753018	-2.0043	0.19541	3.52175e-19	1.10179e-24	-10.2569
cg17237086	3.12851	0.305031	3.5413e-19	1.1079e-24	10.2564
cg17580616	2.40243	0.234272	3.59589e-19	1.12498e-24	10.2549
cg03747456	-3.05472	0.297906	3.6293e-19	1.13543e-24	-10.254
cg27305772	3.13531	0.305834	3.71746e-19	1.16302e-24	10.2517
cg03183540	-2.67038	0.260603	3.90501e-19	1.22169e-24	-10.2469
cg13119578	-3.08685	0.301434	4.17049e-19	1.30475e-24	-10.2406
cg25376310	-2.45099	0.239527	4.52723e-19	1.41635e-24	-10.2326
cg23886355	2.43327	0.237842	4.62203e-19	1.44601e-24	10.2306
cg02560388	-2.92752	0.286271	4.82791e-19	1.51042e-24	-10.2264
cg02641539	-3.16799	0.310002	5.19653e-19	1.62574e-24	-10.2193
cg07391913	-3.41682	0.334557	5.54635e-19	1.73519e-24	-10.2129
cg25362050	-3.64218	0.356828	5.89082e-19	1.84296e-24	-10.2071
cg11993160	-2.13005	0.208773	6.16371e-19	1.92833e-24	-10.2027
cg04286697	2.59562	0.254606	6.69644e-19	2.095e-24	10.1946
cg16969872	-1.87602	0.184054	6.83007e-19	2.1368e-24	-10.1927
cg07058694	2.44074	0.239872	8.1796e-19	2.559e-24	10.1752
cg20775254	-3.39576	0.333889	8.59886e-19	2.69017e-24	-10.1703
cg06015525	3.1108	0.30601	9.01657e-19	2.82085e-24	10.1657
cg06433467	-2.32322	0.228571	9.16415e-19	2.86702e-24	-10.1641
cg04158018	-1.98457	0.19528	9.30212e-19	2.91019e-24	-10.1627
cg22908922	3.21269	0.316186	9.48636e-19	2.96783e-24	10.1608
cg11436113	-2.37243	0.233763	1.07152e-18	3.35226e-24	-10.1489
cg23068772	-2.17558	0.214383	1.08013e-18	3.3792e-24	-10.1481
cg07551060	-2.02746	0.199867	1.12558e-18	3.52141e-24	-10.1441
cg07504977	1.68547	0.166374	1.29196e-18	4.04194e-24	10.1306
cg18196453	-2.18379	0.215912	1.52597e-18	4.77403e-24	-10.1143
cg22881435	2.86083	0.283053	1.64286e-18	5.13972e-24	10.1071
cg17953300	2.70135	0.267288	1.65207e-18	5.16855e-24	10.1065
cg13619623	1.92056	0.190388	2.00349e-18	6.26795e-24	10.0876
cg24590708	1.44359	0.143217	2.17016e-18	6.78937e-24	10.0798
cg03290827	2.10215	0.208575	2.19561e-18	6.86902e-24	10.0786
cg12075928	-1.49437	0.14828	2.20948e-18	6.91239e-24	-10.078
cg23606775	2.69154	0.267098	2.23283e-18	6.98545e-24	10.077
cg01702055	-2.10157	0.208737	2.44549e-18	7.65077e-24	-10.068
cg02210115	-1.99506	0.198235	2.54398e-18	7.95888e-24	-10.0641
cg20248822	-2.51992	0.250391	2.54911e-18	7.97494e-24	-10.0639
cg16204414	-2.09121	0.207903	2.69083e-18	8.41831e-24	-10.0586
cg09577455	-2.22739	0.221746	3.09561e-18	9.68468e-24	-10.0448
cg13526915	-1.83422	0.18278	3.41532e-18	1.06849e-23	-10.0351
cg16519923	-2.32093	0.231342	3.50824e-18	1.09756e-23	-10.0325
cg20451986	1.7047	0.169955	3.58582e-18	1.12183e-23	10.0303
cg13354241	2.97468	0.297289	4.58338e-18	1.43392e-23	10.006
cg19838043	1.95919	0.195846	4.69141e-18	1.46772e-23	10.0037
cg14753356	-1.8402	0.183964	4.72242e-18	1.47742e-23	-10.0031
cg02812767	-1.62426	0.162418	4.84497e-18	1.51576e-23	-10.0005
cg06559575	-2.43203	0.243391	5.26676e-18	1.64772e-23	-9.99227
cg06625767	-2.82311	0.282543	5.29099e-18	1.6553e-23	-9.99181
cg22448090	3.50244	0.350577	5.36147e-18	1.67735e-23	9.9905
cg21393163	-2.84433	0.285186	6.35617e-18	1.98854e-23	-9.97362
cg12761472	-2.20748	0.221521	6.92499e-18	2.1665e-23	-9.9651
cg26315985	-2.06974	0.2077	6.93154e-18	2.16855e-23	-9.96501
cg02068690	3.1871	0.320226	7.84873e-18	2.45549e-23	9.95265
cg22407942	-1.63881	0.164717	8.12197e-18	2.54097e-23	-9.94925
cg03179542	-2.7082	0.272255	8.28472e-18	2.59189e-23	-9.94727
cg02879453	2.08546	0.209798	8.88425e-18	2.77945e-23	9.94032
cg06291107	3.15646	0.317575	8.97989e-18	2.80938e-23	9.93925
cg14020176	2.87452	0.289305	9.28158e-18	2.90376e-23	9.93596
cg06017212	3.02295	0.304633	1.05451e-17	3.29906e-23	9.92323
cg18372930	-2.54692	0.25686	1.13843e-17	3.5616e-23	-9.91559
cg18063989	2.50684	0.252887	1.16955e-17	3.65896e-23	9.91289
cg07814318	1.87568	0.189279	1.20919e-17	3.78297e-23	9.90956
cg09884146	-1.6707	0.168726	1.30619e-17	4.08643e-23	-9.90185
cg13591783	-2.05235	0.207366	1.36777e-17	4.27908e-23	-9.89724
cg16536330	-4.60875	0.466646	1.68532e-17	5.27257e-23	-9.87634
cg23371680	-2.36086	0.239114	1.73582e-17	5.43056e-23	-9.87338
cg09354692	-1.8037	0.182724	1.77477e-17	5.55241e-23	-9.87115
cg24403644	3.32948	0.337327	1.79205e-17	5.60647e-23	9.87018
cg12647970	1.99685	0.202319	1.79866e-17	5.62714e-23	9.86981
cg01940273	-1.42934	0.144821	1.80025e-17	5.63213e-23	-9.86972
cg06876354	3.16737	0.321187	1.95514e-17	6.11669e-23	9.86144
cg26189283	-1.30523	0.13244	2.07945e-17	6.5056e-23	-9.85525
cg16815882	2.8258	0.28676	2.10068e-17	6.57202e-23	9.85423
cg03272310	-1.49485	0.151698	2.10214e-17	6.57659e-23	-9.85416
cg03128029	-2.24212	0.227631	2.1953e-17	6.86803e-23	-9.8498
cg07793033	2.08996	0.212477	2.51378e-17	7.8644e-23	9.83618
cg13074055	-0.865462	0.0879922	2.52639e-17	7.90387e-23	-9.83567
cg25375916	-2.0774	0.211465	2.84228e-17	8.89213e-23	-9.82381
cg03029755	-2.87332	0.292548	2.90239e-17	9.08017e-23	-9.8217
cg23594345	-0.986785	0.100482	2.93643e-17	9.18669e-23	-9.82052
cg14099685	-2.96294	0.302085	3.31376e-17	1.03672e-22	-9.80833
cg21322248	-5.27063	0.537416	3.34598e-17	1.0468e-22	-9.80735
cg20507228	1.52815	0.155845	3.40517e-17	1.06532e-22	9.80558
cg26002437	-3.58211	0.365395	3.4802e-17	1.08879e-22	-9.80338
cg06762457	-1.48953	0.152161	4.0052e-17	1.25303e-22	-9.78918
cg25230327	-1.94368	0.198564	4.02417e-17	1.25897e-22	-9.78871
cg01145119	2.10634	0.21523	4.11515e-17	1.28743e-22	9.78644
cg10241823	2.01402	0.205843	4.20508e-17	1.31557e-22	9.78426
cg23752007	2.02186	0.206684	4.28585e-17	1.34084e-22	9.78233
cg23740758	2.25094	0.23024	4.54081e-17	1.4206e-22	9.77648
cg01647632	-4.01444	0.411189	5.18758e-17	1.62295e-22	-9.76299
cg19631651	-2.83992	0.290975	5.34136e-17	1.67106e-22	-9.76003
cg01332882	1.69517	0.173693	5.3657e-17	1.67867e-22	9.75957
cg22985172	1.50317	0.154081	5.57524e-17	1.74422e-22	9.75568
cg19940644	-1.36215	0.139755	6.09359e-17	1.90639e-22	-9.74666
cg27061485	-2.4434	0.250864	6.50848e-17	2.03619e-22	-9.73997
cg15521790	-1.7585	0.180574	6.61337e-17	2.06901e-22	-9.73834
cg06560379	-4.69814	0.482456	6.63897e-17	2.07701e-22	-9.73795
cg05555337	-2.32892	0.239364	7.20518e-17	2.25416e-22	-9.72963
cg13696490	-1.45163	0.149227	7.34444e-17	2.29772e-22	-9.72768
cg03318904	2.26841	0.233226	7.44896e-17	2.33042e-22	9.72624
cg01231543	-2.07423	0.213344	7.73104e-17	2.41867e-22	-9.72246
cg06235438	-2.49335	0.256562	8.05237e-17	2.5192e-22	-9.71831
cg26182406	-2.0154	0.207455	8.33028e-17	2.60614e-22	-9.71486
cg02349866	-2.64662	0.272957	1.00123e-16	3.13236e-22	-9.6961
cg11393173	-2.45191	0.252914	1.01545e-16	3.17687e-22	-9.69466
cg22690339	1.56825	0.161778	1.02332e-16	3.20147e-22	9.69387
cg00310412	-2.32271	0.23961	1.02482e-16	3.20616e-22	-9.69373
cg10100117	2.2936	0.236885	1.14547e-16	3.58361e-22	9.68236
cg03254336	-2.21368	0.228756	1.20642e-16	3.77431e-22	-9.67706
cg16618104	-2.4774	0.256108	1.25205e-16	3.91706e-22	-9.67326
cg02246876	2.64833	0.273782	1.25376e-16	3.92242e-22	9.67312
cg05988548	-2.59383	0.268476	1.40732e-16	4.40282e-22	-9.66129
cg21486834	3.17498	0.328663	1.4211e-16	4.44593e-22	9.66029
cg06553792	1.79557	0.186181	1.66266e-16	5.20168e-22	9.6442
cg17443080	-2.67848	0.277838	1.72422e-16	5.39425e-22	-9.64047
cg11935041	-2.53729	0.263354	1.82683e-16	5.71527e-22	-9.63453
cg10381071	-2.47869	0.257697	2.13239e-16	6.67123e-22	-9.61863
cg12257439	3.08404	0.320711	2.18198e-16	6.82637e-22	9.61627
cg11032810	-3.00157	0.313102	2.91111e-16	9.10746e-22	-9.58656
cg10548968	-1.46922	0.153367	3.10908e-16	9.72681e-22	-9.57976
cg23722790	2.72992	0.285036	3.17873e-16	9.94471e-22	9.57747
cg04757345	-1.83739	0.191912	3.28319e-16	1.02715e-21	-9.57413
cg21990700	-1.86493	0.194907	3.47362e-16	1.08673e-21	-9.5683
cg10437839	2.3516	0.245808	3.52296e-16	1.10216e-21	9.56685
cg01317029	3.07774	0.32192	3.74329e-16	1.17109e-21	9.56057
cg23629393	-2.77298	0.290122	3.83767e-16	1.20062e-21	-9.55799
cg26165146	-1.73043	0.181109	3.96365e-16	1.24003e-21	-9.55465
cg08698997	-1.70988	0.178991	4.03148e-16	1.26126e-21	-9.55289
cg20641531	2.32375	0.243712	4.79811e-16	1.5011e-21	9.53484
cg23919111	-3.15587	0.33099	4.80831e-16	1.50429e-21	-9.53462
cg00548098	-1.89933	0.199366	5.18345e-16	1.62165e-21	-9.52683
cg01218206	-1.72097	0.180727	5.40436e-16	1.69076e-21	-9.52249
cg16853770	2.30648	0.242272	5.52521e-16	1.72857e-21	9.52019
cg10045881	-2.09143	0.219732	5.63999e-16	1.76448e-21	-9.51806
cg22626683	-1.34645	0.141477	5.6946e-16	1.78157e-21	-9.51705
cg23371436	2.0553	0.216106	6.05849e-16	1.89541e-21	9.51061
cg19939077	-2.60219	0.273612	6.06434e-16	1.89724e-21	-9.51051
cg01904393	-4.2137	0.443142	6.17137e-16	1.93073e-21	-9.50869
cg21232015	2.98864	0.314325	6.20479e-16	1.94118e-21	9.50813
cg02519286	-3.09708	0.3258	6.32885e-16	1.97999e-21	-9.50607
cg06189394	-1.99688	0.210156	6.58861e-16	2.06126e-21	-9.50188
cg16014412	-3.68412	0.38773	6.596e-16	2.06357e-21	-9.50177
cg01751245	-1.14082	0.120235	7.50862e-16	2.34908e-21	-9.48827
cg23669118	2.08032	0.219277	7.5885e-16	2.37408e-21	9.48716
cg01538969	2.12202	0.223767	7.88544e-16	2.46697e-21	9.48316
cg02112168	1.71899	0.181291	7.9787e-16	2.49615e-21	9.48193
cg10927968	1.75007	0.184574	7.99971e-16	2.50273e-21	9.48166
cg10101600	2.71708	0.286829	8.70586e-16	2.72365e-21	9.47283
cg11020638	4.17774	0.441299	9.21246e-16	2.88214e-21	9.46692
cg20458044	-2.32669	0.245805	9.33273e-16	2.91976e-21	-9.46557
cg17084044	-2.64928	0.27992	9.43426e-16	2.95153e-21	-9.46443
cg23580000	2.09139	0.22107	9.8158e-16	3.07089e-21	9.46029
cg06567920	-2.14219	0.226532	1.01834e-15	3.18588e-21	-9.45645
cg16739178	2.37717	0.251557	1.08491e-15	3.39415e-21	9.44982
cg04121771	-1.91547	0.202744	1.10638e-15	3.46133e-21	-9.44777
cg24925163	2.87528	0.304369	1.11784e-15	3.49718e-21	9.44669
cg13661827	-1.77678	0.188154	1.15541e-15	3.61473e-21	-9.44323
cg07248377	1.94828	0.206341	1.16885e-15	3.65677e-21	9.44202
cg27241845	-1.60654	0.170344	1.29658e-15	4.05638e-21	-9.43114
cg06151145	1.96097	0.20796	1.31623e-15	4.11786e-21	9.42957
cg05522498	-2.07306	0.219973	1.38613e-15	4.33653e-21	-9.42414
cg15310871	2.62909	0.279084	1.43611e-15	4.4929e-21	9.42042
cg00534655	-3.03488	0.322169	1.43985e-15	4.50461e-21	-9.42015
cg21650866	1.53506	0.16302	1.49167e-15	4.66673e-21	9.41643
cg24632582	-3.72942	0.396444	1.62904e-15	5.09649e-21	-9.40718
cg05820396	-2.37653	0.252666	1.64995e-15	5.1619e-21	-9.40583
cg01004980	1.89317	0.201301	1.66826e-15	5.21919e-21	9.40467
cg25922329	-3.20762	0.341186	1.72105e-15	5.38434e-21	-9.4014
cg04716530	-2.77937	0.295711	1.76159e-15	5.51117e-21	-9.39895
cg04682775	2.19802	0.233957	1.82926e-15	5.72286e-21	9.39498
cg00599266	2.51818	0.268164	1.90997e-15	5.97539e-21	9.39043
cg20348000	1.47743	0.157357	1.9352e-15	6.05431e-21	9.38905
cg11064521	3.35588	0.357427	1.93653e-15	6.05847e-21	9.38898
cg00464046	-1.98014	0.21105	2.06268e-15	6.45312e-21	-9.38233
cg20510033	-2.14753	0.228945	2.10687e-15	6.59139e-21	-9.38009
cg01676795	1.7383	0.185463	2.25858e-15	7.06601e-21	9.37276
cg25983901	-1.49404	0.159487	2.36808e-15	7.40857e-21	-9.36776
cg00701951	-1.4732	0.157282	2.39368e-15	7.48868e-21	-9.36663
cg15809077	-4.1506	0.443291	2.47387e-15	7.73956e-21	-9.36315
cg20952257	-2.13302	0.227811	2.47441e-15	7.74123e-21	-9.36313
cg02448796	1.82026	0.194448	2.52001e-15	7.88389e-21	9.3612
cg03359362	-3.80716	0.406784	2.56889e-15	8.03681e-21	-9.35917
cg03303585	-1.59385	0.170314	2.58967e-15	8.10182e-21	-9.35832
cg26542660	-3.04391	0.325486	2.75122e-15	8.60725e-21	-9.35192
cg15697257	-3.30428	0.353542	2.90356e-15	9.08385e-21	-9.34622
cg13803727	-2.54977	0.272834	2.92407e-15	9.14802e-21	-9.34547
cg05579598	-2.14137	0.229154	2.94625e-15	9.21741e-21	-9.34467
cg13696706	2.57163	0.275288	3.03391e-15	9.49166e-21	9.34157
cg22069247	2.08741	0.2235	3.08984e-15	9.66662e-21	9.33964
cg07512993	2.35337	0.252435	3.62633e-15	1.13451e-20	9.32267
cg09701102	3.0008	0.322102	3.8501e-15	1.20451e-20	9.31631
cg07945582	-1.69932	0.182413	3.86886e-15	1.21038e-20	-9.3158
cg01833890	3.27116	0.351256	3.98169e-15	1.24568e-20	9.31275
cg18520125	1.80232	0.193536	3.98751e-15	1.2475e-20	9.31259
cg06599169	-2.73465	0.29376	4.1197e-15	1.28886e-20	-9.30913
cg19103429	-1.79541	0.19287	4.12646e-15	1.29097e-20	-9.30895
cg24707889	1.85594	0.199436	4.24634e-15	1.32848e-20	9.30591
cg14620184	1.99646	0.214671	4.48485e-15	1.40309e-20	9.3001
cg05072215	-1.23255	0.132543	4.52216e-15	1.41477e-20	-9.29922
cg07286682	1.6265	0.174982	4.69492e-15	1.46881e-20	9.29523
cg27020362	-2.59402	0.279072	4.69797e-15	1.46977e-20	-9.29517
cg05503062	-2.63453	0.283796	5.25851e-15	1.64513e-20	-9.28317
cg00088797	1.69176	0.182344	5.52546e-15	1.72865e-20	9.27789
cg17466510	2.1333	0.229989	5.64262e-15	1.76531e-20	9.27566
cg20519581	-2.13396	0.23022	5.99321e-15	1.87499e-20	-9.26923
cg23729283	1.82334	0.196868	6.43037e-15	2.01176e-20	9.26171
cg25621991	-2.02905	0.219277	6.95448e-15	2.17572e-20	-9.25335
cg03550773	2.04573	0.22114	7.12009e-15	2.22753e-20	9.25083
cg20700731	-2.48083	0.268391	7.63583e-15	2.38888e-20	-9.24335
cg24741430	-2.75232	0.297811	7.74402e-15	2.42273e-20	-9.24185
cg03354554	-1.91154	0.206873	7.86736e-15	2.46132e-20	-9.24016
cg09931909	-1.02566	0.111044	8.14209e-15	2.54727e-20	-9.23649
cg10639435	1.93252	0.209233	8.16178e-15	2.55343e-20	9.23623
cg08884752	-2.09817	0.227173	8.1797e-15	2.55903e-20	-9.23599
cg04772644	-3.02437	0.327813	8.98855e-15	2.81209e-20	-9.22589
cg08716255	-1.3581	0.147207	8.99432e-15	2.81389e-20	-9.22582
cg03519879	-2.54296	0.27565	9.03559e-15	2.8268e-20	-9.22533
cg03147185	-2.6956	0.292232	9.13329e-15	2.85737e-20	-9.22418
cg14852355	2.6947	0.292305	9.6057e-15	3.00516e-20	9.21877
cg09276842	-3.49051	0.378637	9.61931e-15	3.00942e-20	-9.21862
cg02787737	1.65015	0.179119	1.01736e-14	3.18282e-20	9.21261
cg14728380	1.57605	0.171101	1.03027e-14	3.22323e-20	9.21126
cg08208133	1.70407	0.185011	1.03619e-14	3.24175e-20	9.21064
cg13519902	-2.9392	0.319115	1.03775e-14	3.24662e-20	-9.21048
cg16757384	-2.22288	0.241445	1.07617e-14	3.36683e-20	-9.20658
cg01368219	2.09188	0.227239	1.08573e-14	3.39672e-20	9.20563
cg00812761	2.34156	0.25477	1.24515e-14	3.89549e-20	9.19091
cg20954977	1.51325	0.164681	1.26735e-14	3.96491e-20	9.18901
cg02504211	2.38068	0.259093	1.27297e-14	3.98251e-20	9.18853
cg23813257	-2.46809	0.268645	1.28887e-14	4.03225e-20	-9.18719
cg05814312	-1.69883	0.184947	1.30921e-14	4.09589e-20	-9.18551
cg00634542	2.05075	0.223371	1.3665e-14	4.27513e-20	9.1809
cg24550026	-1.48801	0.162087	1.3738e-14	4.29794e-20	-9.18032
cg26712428	2.13477	0.232812	1.51866e-14	4.75115e-20	9.16952
cg27661394	-2.38027	0.259672	1.56252e-14	4.88837e-20	-9.16645
cg12126344	-2.87292	0.313469	1.58518e-14	4.95926e-20	-9.1649
cg01894508	2.18001	0.2381	1.72376e-14	5.39283e-20	9.15586
cg17588094	-2.54427	0.27801	1.79135e-14	5.60426e-20	-9.1517
cg00602811	-1.47601	0.161409	1.91528e-14	5.992e-20	-9.14448
cg11650298	-2.85983	0.312875	1.98741e-14	6.21764e-20	-9.14048
cg19405484	-2.08356	0.227972	2.00506e-14	6.27286e-20	-9.13952
cg15498134	-1.4122	0.154576	2.07246e-14	6.48372e-20	-9.13595
cg14761417	-2.10758	0.230748	2.11635e-14	6.62106e-20	-9.13368
cg13854219	-1.99748	0.218711	2.13043e-14	6.66509e-20	-9.13296
cg10409253	2.14156	0.234622	2.23671e-14	6.99758e-20	9.12769
cg26170244	-2.14304	0.234944	2.36858e-14	7.41015e-20	-9.12149
cg16809457	1.89349	0.207615	2.39629e-14	7.49686e-20	9.12022
cg12298872	2.11508	0.232031	2.50327e-14	7.83153e-20	9.11549
cg06285727	-2.77041	0.303968	2.53468e-14	7.92979e-20	-9.11414
cg03497652	1.54531	0.169587	2.58103e-14	8.07481e-20	9.11217
cg04973995	-1.89802	0.208642	2.96731e-14	9.2833e-20	-9.09703
cg24365837	2.01573	0.221675	3.07413e-14	9.61747e-20	9.09319
cg23043143	-2.26102	0.248679	3.10444e-14	9.7123e-20	-9.09212
cg16708465	-1.89518	0.208452	3.11618e-14	9.74904e-20	-9.09171
cg25782293	1.92425	0.211756	3.24981e-14	1.01671e-19	9.08715
cg18192491	-1.94141	0.213757	3.39711e-14	1.06279e-19	-9.08233
cg12670943	3.35263	0.369205	3.44853e-14	1.07888e-19	9.08069
cg08594651	-2.25715	0.248607	3.49643e-14	1.09386e-19	-9.07919
cg07267600	-2.45681	0.270669	3.57433e-14	1.11824e-19	-9.07679
cg25649826	2.49408	0.2749	3.71132e-14	1.16109e-19	9.07269
cg17214023	-2.41551	0.266332	3.82016e-14	1.19514e-19	-9.06955
cg26846781	3.11251	0.343932	4.57966e-14	1.43275e-19	9.04977
cg01208318	-0.969804	0.107186	4.65894e-14	1.45756e-19	-9.04789
cg04742397	-2.23045	0.24655	4.71228e-14	1.47424e-19	-9.04665
cg22635096	2.05954	0.22767	4.73253e-14	1.48058e-19	9.04618
cg09613192	1.51272	0.167256	4.81103e-14	1.50514e-19	9.04438
cg03433699	-3.99296	0.441767	5.07107e-14	1.58649e-19	-9.03863
cg23895495	-1.44299	0.159879	5.71479e-14	1.78788e-19	-9.02555
cg25691553	-3.85572	0.427302	5.82792e-14	1.82328e-19	-9.02341
cg06235429	2.94203	0.326141	5.97311e-14	1.8687e-19	9.02071
cg00782811	2.39475	0.265581	6.17762e-14	1.93268e-19	9.01702
cg12307314	-2.6414	0.293025	6.3362e-14	1.98229e-19	-9.01425
cg24568579	-2.73958	0.30398	6.44589e-14	2.01661e-19	-9.01236
cg15860624	1.57732	0.175111	6.73312e-14	2.10647e-19	9.00758
cg00600661	2.2143	0.245913	6.93266e-14	2.1689e-19	9.00438
cg26126740	3.04199	0.33801	7.23545e-14	2.26362e-19	8.99969
cg20460366	2.7943	0.310849	7.95698e-14	2.48936e-19	8.98924
cg25114611	-2.45846	0.273671	8.40231e-14	2.62868e-19	-8.98326
cg02233149	-2.43271	0.270989	8.88239e-14	2.77887e-19	-8.97714
cg14205864	-2.72027	0.303051	8.95376e-14	2.8012e-19	-8.97626
cg13258453	-1.21725	0.135644	9.1503e-14	2.86269e-19	-8.97387
cg08324157	-2.05692	0.229246	9.25972e-14	2.89692e-19	-8.97256
cg11772801	2.32912	0.259585	9.26587e-14	2.89885e-19	8.97249
cg08943045	-2.06246	0.229981	9.65328e-14	3.02005e-19	-8.96798
cg08810238	-2.11755	0.236186	9.86548e-14	3.08644e-19	-8.96558
cg13203811	-2.6357	0.294009	9.94571e-14	3.11153e-19	-8.96469
cg03725573	3.05208	0.340514	1.00843e-13	3.15489e-19	8.96317
cg05778424	2.15685	0.240674	1.02175e-13	3.19656e-19	8.96172
cg22753611	1.76271	0.196711	1.0292e-13	3.21986e-19	8.96092
cg20585830	-2.65608	0.296461	1.04456e-13	3.26794e-19	-8.95928
cg09777883	2.13323	0.238175	1.07087e-13	3.35025e-19	8.95654
cg05209483	-2.42251	0.270523	1.08691e-13	3.40043e-19	-8.9549
cg16277071	2.2098	0.246897	1.13319e-13	3.5452e-19	8.9503
cg19788934	1.71507	0.191652	1.14763e-13	3.5904e-19	8.9489
cg03052004	-2.51756	0.281385	1.1673e-13	3.65191e-19	-8.94703
cg11012543	-1.7866	0.199692	1.16959e-13	3.65908e-19	-8.94681
cg16664584	-2.08203	0.232754	1.18653e-13	3.71208e-19	-8.94522
cg21066748	2.14601	0.240033	1.23852e-13	3.87475e-19	8.94048
cg21161138	-1.60267	0.179294	1.25806e-13	3.93586e-19	-8.93875
cg13590277	-2.98024	0.333474	1.27865e-13	4.00028e-19	-8.93696
cg10967866	1.67792	0.187783	1.29693e-13	4.05746e-19	8.93539
cg26020069	-2.18959	0.245111	1.32438e-13	4.14336e-19	-8.93307
cg24694018	-2.1678	0.242825	1.3938e-13	4.36054e-19	-8.92742
cg15034393	-1.54375	0.172932	1.40005e-13	4.38008e-19	-8.92693
cg23998749	2.43401	0.272712	1.422e-13	4.44876e-19	8.9252
cg10042645	1.3642	0.152883	1.44888e-13	4.53286e-19	8.92313
cg07711192	2.1705	0.243271	1.46208e-13	4.57415e-19	8.92213
cg07276358	-3.05557	0.342829	1.59046e-13	4.97578e-19	-8.9128
cg23966795	2.85844	0.320781	1.61844e-13	5.06334e-19	8.91087
cg16663980	1.50608	0.169042	1.63918e-13	5.12819e-19	8.90946
cg14928764	2.30593	0.259018	1.74399e-13	5.45609e-19	8.90258
cg18571531	2.07465	0.233203	1.84477e-13	5.77141e-19	8.89635
cg10619342	1.22328	0.137503	1.84507e-13	5.77235e-19	8.89633
cg07631309	-1.60126	0.18008	1.91931e-13	6.00459e-19	-8.89195
cg07266431	-2.04749	0.230429	2.03296e-13	6.36015e-19	-8.88556
cg19017142	-1.38173	0.155511	2.04187e-13	6.38804e-19	-8.88507
cg02107842	1.77796	0.200267	2.17675e-13	6.81002e-19	8.87796
cg11370064	1.24429	0.140196	2.22742e-13	6.96853e-19	8.8754
cg10943263	-1.37701	0.155291	2.39631e-13	7.4969e-19	-8.86726
cg03612357	-2.54678	0.287315	2.46594e-13	7.71474e-19	-8.86407
cg26307105	-1.7296	0.195135	2.47661e-13	7.74813e-19	-8.86359
cg11554335	-2.31649	0.261373	2.49482e-13	7.80511e-19	-8.86277
cg11789371	-3.10433	0.350373	2.55571e-13	7.99559e-19	-8.86008
cg11551560	2.09877	0.236897	2.57076e-13	8.04269e-19	8.85943
cg00986580	1.45667	0.164422	2.57326e-13	8.05051e-19	8.85932
cg03992323	-1.50013	0.169354	2.60403e-13	8.14677e-19	-8.85799
cg03885055	-2.77544	0.313341	2.61392e-13	8.17769e-19	-8.85757
cg19619585	1.78513	0.201563	2.64057e-13	8.26106e-19	8.85644
cg24287110	-1.263	0.142679	2.74664e-13	8.59293e-19	-8.85205
cg05017199	1.26618	0.143057	2.77532e-13	8.68265e-19	8.85089
cg04221461	1.41297	0.159643	2.77625e-13	8.68557e-19	8.85085
cg04232128	-2.89628	0.327321	2.8368e-13	8.87497e-19	-8.84844
cg13378649	1.37312	0.155223	2.89674e-13	9.06252e-19	8.84611
cg11963400	-2.04981	0.231809	2.98694e-13	9.34469e-19	-8.84268
cg22460173	2.21144	0.250246	3.14091e-13	9.82641e-19	8.83707
cg01418351	2.64059	0.299115	3.40651e-13	1.06573e-18	8.82799
cg26680608	-1.60378	0.181776	3.56639e-13	1.11575e-18	-8.82286
cg10080966	-2.37143	0.268795	3.57898e-13	1.11969e-18	-8.82246
cg07217499	-2.44387	0.277016	3.59041e-13	1.12327e-18	-8.82211
cg05897122	-1.49434	0.169405	3.62282e-13	1.13341e-18	-8.8211
cg16795184	2.13092	0.241584	3.63773e-13	1.13807e-18	8.82064
cg03963219	2.53803	0.287755	3.65563e-13	1.14367e-18	8.82009
cg16037711	-1.91572	0.217217	3.67867e-13	1.15088e-18	-8.81939
cg00973118	1.88877	0.214288	3.85417e-13	1.20579e-18	8.81417
cg19859270	-3.24074	0.367719	3.89151e-13	1.21747e-18	-8.81309
cg09641325	-2.70041	0.306413	3.89468e-13	1.21846e-18	-8.813
cg08645860	1.93702	0.219832	3.95113e-13	1.23612e-18	8.81138
cg20322193	-1.32458	0.15033	3.96057e-13	1.23907e-18	-8.81112
cg13123009	2.35308	0.267068	3.97137e-13	1.24245e-18	8.81081
cg23900712	-2.03677	0.231215	4.03586e-13	1.26263e-18	-8.809
cg19572487	-1.38078	0.156764	4.07211e-13	1.27397e-18	-8.808
cg20813374	-2.14766	0.244147	4.50783e-13	1.41028e-18	-8.7966
cg04193065	-1.82717	0.207776	4.61689e-13	1.4444e-18	-8.79391
cg06096336	1.33592	0.151956	4.71664e-13	1.47561e-18	8.79151
cg12085119	2.2226	0.252897	4.8427e-13	1.51505e-18	8.78855
cg09092525	-1.66468	0.189508	5.03212e-13	1.57431e-18	-8.78424
cg00695799	-2.26871	0.258385	5.20963e-13	1.62984e-18	-8.78034
cg08469255	2.33763	0.266379	5.43528e-13	1.70044e-18	8.77557
cg09674502	-1.40112	0.15971	5.56563e-13	1.74122e-18	-8.7729
cg19279310	-2.94578	0.336221	6.16178e-13	1.92773e-18	-8.76144
cg18520851	1.45123	0.165686	6.30002e-13	1.97097e-18	8.75894
cg05318454	-2.55924	0.292584	7.00122e-13	2.19034e-18	-8.74703
cg24067911	-1.73935	0.198861	7.03077e-13	2.19959e-18	-8.74656
cg16905822	2.32003	0.265339	7.21556e-13	2.2574e-18	8.74363
cg02835462	2.27894	0.260723	7.39521e-13	2.31361e-18	8.74085
cg24366564	1.93445	0.221398	7.62224e-13	2.38463e-18	8.73743
cg16824319	2.39184	0.273821	7.7862e-13	2.43593e-18	8.73503
cg21108085	-2.30991	0.264468	7.84531e-13	2.45442e-18	-8.73417
cg23953820	2.5257	0.289341	8.20241e-13	2.56614e-18	8.72914
cg21241889	-2.19809	0.251839	8.27284e-13	2.58817e-18	-8.72817
cg00944304	-2.52722	0.289667	8.54038e-13	2.67188e-18	-8.72457
cg08774868	2.99587	0.343425	8.62151e-13	2.69725e-18	8.7235
cg16379999	2.04489	0.234463	8.76963e-13	2.7436e-18	8.72157
cg17062268	-2.756	0.316212	9.24049e-13	2.89091e-18	-8.71565
cg05091997	-2.19194	0.251536	9.35746e-13	2.9275e-18	-8.71423
cg13092901	-2.31884	0.266106	9.37708e-13	2.93364e-18	-8.71399
cg16565913	2.11371	0.24261	9.51194e-13	2.97583e-18	8.71237
cg01311537	-2.05964	0.236524	9.88834e-13	3.09359e-18	-8.70797
cg22590032	3.04715	0.350128	1.03334e-12	3.23281e-18	8.70298
cg00821731	1.91545	0.220163	1.05956e-12	3.31487e-18	8.70014
cg01741041	2.8883	0.332029	1.07086e-12	3.35021e-18	8.69893
cg11494773	-3.38588	0.389261	1.07768e-12	3.37153e-18	-8.69821
cg07198150	-2.26955	0.260948	1.08638e-12	3.39876e-18	-8.6973
cg18734877	-2.02697	0.233086	1.09673e-12	3.43113e-18	-8.69622
cg14341014	2.80888	0.323013	1.10028e-12	3.44225e-18	8.69586
cg06629453	2.47724	0.284893	1.10549e-12	3.45854e-18	8.69532
cg15962267	-2.20143	0.253289	1.14449e-12	3.58056e-18	-8.69138
cg17840178	-1.95389	0.22486	1.165e-12	3.64471e-18	-8.68936
cg12459502	1.88713	0.217219	1.18251e-12	3.69951e-18	8.68767
cg09559780	-2.67442	0.307846	1.18397e-12	3.70409e-18	-8.68753
cg04557677	-4.29743	0.494702	1.1904e-12	3.72419e-18	-8.68691
cg08176258	-1.68686	0.19419	1.19349e-12	3.73386e-18	-8.68662
cg21113318	2.34731	0.270321	1.22753e-12	3.84035e-18	8.68342
cg24512093	-1.87313	0.215715	1.22825e-12	3.8426e-18	-8.68336
cg02323699	-2.34109	0.26962	1.23315e-12	3.85792e-18	-8.6829
cg00073090	-2.22727	0.256574	1.2558e-12	3.92878e-18	-8.68083
cg17822325	1.65579	0.19084	1.30671e-12	4.08806e-18	8.67631
cg27337540	-2.41435	0.278322	1.32558e-12	4.14711e-18	-8.67468
cg01526748	1.16435	0.134276	1.36569e-12	4.27258e-18	8.67129
cg16594806	-1.78396	0.205814	1.40746e-12	4.40325e-18	-8.66786
cg10505257	1.70657	0.197151	1.5599e-12	4.88018e-18	8.65614
cg01973483	2.40774	0.278258	1.60473e-12	5.02044e-18	8.65291
cg20212624	2.05226	0.237238	1.63686e-12	5.12094e-18	8.65064
cg27563121	-2.26496	0.261968	1.70571e-12	5.33635e-18	-8.64594
cg04813697	-1.414	0.163573	1.72834e-12	5.40714e-18	-8.64444
cg11344352	-5.11392	0.591756	1.76641e-12	5.52626e-18	-8.64195
cg01871427	-1.63318	0.189156	1.89358e-12	5.92412e-18	-8.634
cg03978682	1.83595	0.212643	1.89455e-12	5.92714e-18	8.63395
cg17345741	-2.36595	0.274054	1.90742e-12	5.96741e-18	-8.63317
cg01973676	-1.94111	0.224889	1.93735e-12	6.06103e-18	-8.63139
cg26161997	1.97209	0.228485	1.94139e-12	6.07368e-18	8.63115
cg06806711	2.06786	0.239735	2.03779e-12	6.37527e-18	8.62561
cg06745030	1.73281	0.200909	2.05148e-12	6.41808e-18	8.62484
cg16015295	-1.53861	0.178565	2.20658e-12	6.90334e-18	-8.6165
cg12014818	1.96456	0.228114	2.29139e-12	7.16866e-18	8.61218
cg23684410	-1.72328	0.200118	2.3088e-12	7.22311e-18	-8.61131
cg25283432	4.43454	0.515007	2.32219e-12	7.26502e-18	8.61065
cg03434029	-2.74406	0.318818	2.39767e-12	7.50115e-18	-8.60698
cg07784959	1.60261	0.18622	2.41832e-12	7.56577e-18	8.60599
cg18712349	-2.62711	0.305274	2.42336e-12	7.58152e-18	-8.60576
cg20907614	-1.31575	0.152953	2.49694e-12	7.81173e-18	-8.60232
cg04605590	-2.98087	0.346551	2.51385e-12	7.86464e-18	-8.60155
cg04671742	-1.8024	0.209587	2.55302e-12	7.98718e-18	-8.59978
cg03891318	-2.35791	0.274331	2.65824e-12	8.31636e-18	-8.59514
cg27117792	-1.71496	0.199613	2.74594e-12	8.59073e-18	-8.59141
cg25817701	1.65379	0.192506	2.75904e-12	8.63173e-18	8.59086
cg15963913	1.92564	0.224315	2.9158e-12	9.12214e-18	8.58451
cg05568549	-2.53452	0.29526	2.92845e-12	9.16172e-18	-8.58402
cg10991454	2.05212	0.239154	3.01253e-12	9.42475e-18	8.58076
cg26341831	2.29506	0.267673	3.19201e-12	9.98627e-18	8.5741
cg25648203	-1.97661	0.230548	3.20843e-12	1.00376e-17	-8.57351
cg16398761	-3.82448	0.446242	3.29625e-12	1.03124e-17	-8.5704
cg13359998	-1.88721	0.220263	3.36723e-12	1.05344e-17	-8.56795
cg26432350	2.01601	0.235308	3.37833e-12	1.05692e-17	8.56757
cg04086394	3.14255	0.366808	3.38656e-12	1.05949e-17	8.56729
cg07719604	1.88224	0.219787	3.48663e-12	1.0908e-17	8.56393
cg07008193	2.2122	0.258514	3.69104e-12	1.15475e-17	8.55737
cg22700686	-2.29789	0.268552	3.716e-12	1.16256e-17	-8.55659
cg12315466	2.71711	0.317561	3.72956e-12	1.1668e-17	8.55617
cg08766770	2.43119	0.284209	3.79259e-12	1.18652e-17	8.55424
cg13883633	1.8089	0.211494	3.83458e-12	1.19965e-17	8.55297
cg09940677	2.82207	0.330249	4.09854e-12	1.28224e-17	8.54528
cg00259742	2.73684	0.320644	4.46296e-12	1.39624e-17	8.53544
cg26340740	1.61598	0.189393	4.57988e-12	1.43283e-17	8.53245
cg15696506	-1.51423	0.177573	4.78641e-12	1.49744e-17	-8.52735
cg26559804	-1.8706	0.219394	4.83307e-12	1.51203e-17	-8.52622
cg01513913	-1.65382	0.193975	4.84292e-12	1.51512e-17	-8.52599
cg02097604	-2.45134	0.287571	4.91418e-12	1.53741e-17	-8.5243
cg07728579	2.01363	0.236242	4.94416e-12	1.54679e-17	8.52359
cg10753966	0.88518	0.10386	4.97649e-12	1.5569e-17	8.52284
cg01818539	3.41198	0.400355	4.99616e-12	1.56306e-17	8.52238
cg11345976	1.34371	0.1577	5.07077e-12	1.5864e-17	8.52066
cg26724967	-2.22955	0.261675	5.08667e-12	1.59138e-17	-8.5203
cg15775914	1.7108	0.200979	5.44751e-12	1.70426e-17	8.51236
cg27652459	-1.98511	0.233261	5.54737e-12	1.7355e-17	-8.51026
cg09610644	1.66299	0.195422	5.57229e-12	1.7433e-17	8.50974
cg04949225	-1.63999	0.192765	5.66945e-12	1.7737e-17	-8.50773
cg04891053	-2.55219	0.300028	5.7284e-12	1.79214e-17	-8.50653
cg00920892	2.40678	0.283087	5.96135e-12	1.86502e-17	8.50191
cg09284772	-4.1488	0.488108	6.07317e-12	1.9e-17	-8.49975
cg23004527	2.70991	0.318841	6.09865e-12	1.90798e-17	8.49926
cg08467103	-1.33855	0.157495	6.11323e-12	1.91254e-17	-8.49899
cg18098839	-2.79786	0.329215	6.13596e-12	1.91965e-17	-8.49856
cg02991558	2.36587	0.278399	6.16015e-12	1.92721e-17	8.4981
cg13821176	1.92183	0.226177	6.2164e-12	1.94481e-17	8.49704
cg27108889	-1.97652	0.232614	6.21885e-12	1.94558e-17	-8.497
cg25213452	-2.45395	0.288816	6.24153e-12	1.95267e-17	-8.49657
cg22242842	-2.11645	0.249136	6.31736e-12	1.9764e-17	-8.49517
cg16201146	-2.01348	0.237098	6.48064e-12	2.02748e-17	-8.49221
cg08354751	-2.69641	0.31764	6.66836e-12	2.08621e-17	-8.48889
cg15033511	-1.10719	0.130461	6.79324e-12	2.12528e-17	-8.48673
cg00509772	-2.70035	0.31819	6.80192e-12	2.128e-17	-8.48658
cg17890233	3.08632	0.364364	7.81543e-12	2.44507e-17	8.47042
cg24215776	-2.30708	0.272396	7.87195e-12	2.46276e-17	-8.46958
cg19459791	1.7986	0.212392	7.95786e-12	2.48963e-17	8.46832
cg21604136	2.51472	0.297011	8.06678e-12	2.52371e-17	8.46673
cg27395342	-1.68259	0.198782	8.22289e-12	2.57255e-17	-8.4645
cg26405097	1.9846	0.234477	8.26388e-12	2.58537e-17	8.46392
cg11249283	-2.27672	0.26906	8.41973e-12	2.63413e-17	-8.46174
cg01799818	1.59837	0.18892	8.50268e-12	2.66008e-17	8.4606
cg03663120	1.63266	0.192993	8.56741e-12	2.68033e-17	8.45971
cg13112407	-2.70248	0.319472	8.60516e-12	2.69214e-17	-8.4592
cg20962215	-2.90671	0.343827	8.99817e-12	2.8151e-17	-8.45399
cg22593432	-1.97549	0.23373	9.15341e-12	2.86366e-17	-8.452
cg24048338	-2.31611	0.274119	9.3679e-12	2.93077e-17	-8.44929
cg24327132	-2.0525	0.242971	9.51274e-12	2.97608e-17	-8.4475
cg02008402	-2.60824	0.308854	9.7273e-12	3.0432e-17	-8.44489
cg23327334	-2.89144	0.34243	9.81123e-12	3.06946e-17	-8.44389
cg14959425	-1.8113	0.214516	9.83298e-12	3.07627e-17	-8.44363
cg02217713	-2.01794	0.239041	9.98619e-12	3.1242e-17	-8.44183
cg16291589	1.61209	0.190965	9.98953e-12	3.12524e-17	8.44179
cg06177555	1.88181	0.222928	1.00278e-11	3.13721e-17	8.44134
cg00391067	2.07102	0.245363	1.0088e-11	3.15604e-17	8.44064
cg02030454	2.38719	0.282826	1.01027e-11	3.16064e-17	8.44047
cg08289839	2.22597	0.263727	1.01063e-11	3.16176e-17	8.44043
cg07739369	-2.13478	0.252942	1.01602e-11	3.17865e-17	-8.43981
cg15095917	-2.31659	0.274508	1.02244e-11	3.19871e-17	-8.43907
cg01652514	-2.02378	0.239854	1.03571e-11	3.24025e-17	-8.43756
cg27537125	-2.96146	0.351002	1.03944e-11	3.25192e-17	-8.43714
cg22479226	2.29361	0.271934	1.06376e-11	3.328e-17	8.43444
cg02578470	1.76497	0.209321	1.08713e-11	3.4011e-17	8.4319
cg06226150	-2.43189	0.288461	1.09959e-11	3.4401e-17	-8.43056
cg21727145	2.26969	0.269327	1.13124e-11	3.53909e-17	8.42724
cg25625514	-1.35169	0.160426	1.14708e-11	3.58866e-17	-8.42561
cg16401207	-2.49656	0.2964	1.17375e-11	3.67209e-17	-8.42292
cg01447475	1.41951	0.168573	1.19586e-11	3.74128e-17	8.42074
cg03328299	-1.73447	0.206093	1.246e-11	3.89814e-17	-8.41592
cg15251256	1.6053	0.190827	1.28477e-11	4.01944e-17	8.41233
cg00908292	-2.37726	0.28289	1.38547e-11	4.33447e-17	-8.40348
cg14929076	1.31354	0.156323	1.39414e-11	4.36159e-17	8.40275
cg03038262	-1.79453	0.213616	1.41825e-11	4.43703e-17	-8.40073
cg01798813	3.59308	0.427741	1.42558e-11	4.45994e-17	8.40013
cg12559228	-2.01977	0.240552	1.47168e-11	4.60418e-17	-8.39639
cg19465320	-2.03036	0.241815	1.47246e-11	4.60661e-17	-8.39633
cg19134130	2.92399	0.348258	1.47612e-11	4.61807e-17	8.39604
cg00259097	2.66521	0.317498	1.49678e-11	4.68271e-17	8.3944
cg05825244	0.496138	0.0591127	1.5135e-11	4.735e-17	8.3931
cg02730804	2.56274	0.305379	1.52782e-11	4.77981e-17	8.39199
cg14277403	-1.71269	0.204126	1.5489e-11	4.84577e-17	-8.39038
cg09494379	2.30024	0.274238	1.58412e-11	4.95596e-17	8.38774
cg02782634	-1.47393	0.175739	1.59293e-11	4.98352e-17	-8.38708
cg03078551	-2.60659	0.310802	1.59878e-11	5.00181e-17	-8.38665
cg03636183	-1.07734	0.128482	1.6196e-11	5.06696e-17	-8.38513
cg24152264	-2.54944	0.304092	1.63841e-11	5.12579e-17	-8.38377
cg14989202	-2.26263	0.269883	1.63884e-11	5.12716e-17	-8.38374
cg18101225	-2.46408	0.293939	1.64958e-11	5.16076e-17	-8.38297
cg07824636	1.88296	0.224641	1.66227e-11	5.20043e-17	8.38207
cg00883689	-1.26088	0.150467	1.69548e-11	5.30434e-17	-8.37974
cg16522412	2.0806	0.248388	1.74422e-11	5.45683e-17	8.37641
cg18222865	2.03339	0.242758	1.74738e-11	5.46671e-17	8.37619
cg24720038	-2.59402	0.309922	1.84313e-11	5.76628e-17	-8.36991
cg24921221	-1.87506	0.224051	1.859e-11	5.81591e-17	-8.3689
cg08438529	-1.93425	0.231128	1.86173e-11	5.82447e-17	-8.36873
cg18663307	1.63034	0.19492	1.93533e-11	6.05471e-17	8.36416
cg03500056	1.94538	0.232597	1.94212e-11	6.07596e-17	8.36374
cg21120249	-2.02741	0.242412	1.94645e-11	6.08952e-17	-8.36348
cg25551219	2.60743	0.311786	1.95625e-11	6.12016e-17	8.36289
cg06981309	-1.24496	0.148886	1.97349e-11	6.17412e-17	-8.36185
cg16551670	-1.76784	0.211429	1.98126e-11	6.19842e-17	-8.36139
cg13256912	-2.13367	0.255254	2.02182e-11	6.3253e-17	-8.359
cg04118102	-3.1141	0.372627	2.05383e-11	6.42544e-17	-8.35714
cg13583523	-2.15083	0.25753	2.14999e-11	6.72629e-17	-8.35174
cg24259291	2.67249	0.319994	2.15096e-11	6.72931e-17	8.35169
cg27018424	-2.20239	0.263859	2.24099e-11	7.01097e-17	-8.34685
cg20782117	-1.71074	0.205012	2.28428e-11	7.14642e-17	-8.34459
cg02048220	2.45205	0.293859	2.28959e-11	7.16302e-17	8.34431
cg08788930	1.77865	0.213179	2.30665e-11	7.21641e-17	8.34343
cg25064552	-1.82721	0.219022	2.32319e-11	7.26814e-17	-8.34259
cg09222732	-2.85951	0.342932	2.40656e-11	7.52896e-17	-8.33842
cg13708803	-2.04642	0.245445	2.42312e-11	7.58078e-17	-8.33761
cg06547285	-1.99892	0.239864	2.50789e-11	7.84599e-17	-8.33354
cg08309687	-1.29432	0.155337	2.53351e-11	7.92612e-17	-8.33234
cg02212836	2.4708	0.296592	2.56996e-11	8.04017e-17	8.33065
cg15193228	-1.68325	0.202071	2.58393e-11	8.08388e-17	-8.33001
cg10987503	2.42553	0.291187	2.58842e-11	8.09792e-17	8.3298
cg16691087	1.27767	0.153397	2.60273e-11	8.1427e-17	8.32915
cg22510074	-1.68058	0.201822	2.64897e-11	8.28736e-17	-8.32706
cg15672022	0.84165	0.101078	2.6556e-11	8.3081e-17	8.32677
cg15030712	-2.03584	0.244547	2.69675e-11	8.43683e-17	-8.32494
cg04321224	1.81174	0.217685	2.74778e-11	8.59649e-17	8.32272
cg04891040	-2.58081	0.310155	2.78706e-11	8.71936e-17	-8.32104
cg15450224	-1.23793	0.148797	2.82114e-11	8.82598e-17	-8.3196
cg02990302	-1.81745	0.218462	2.82779e-11	8.84678e-17	-8.31932
cg27275374	-1.89183	0.227445	2.86489e-11	8.96285e-17	-8.31778
cg23721083	-2.8756	0.345961	3.0104e-11	9.41808e-17	-8.3119
cg01297020	-1.4772	0.177798	3.10342e-11	9.70912e-17	-8.30829
cg07473138	-2.14316	0.258081	3.21194e-11	1.00486e-16	-8.30421
cg16391678	-2.23369	0.269047	3.26597e-11	1.02176e-16	-8.30223
cg26117398	-2.78645	0.33569	3.30932e-11	1.03533e-16	-8.30066
cg17066943	-3.71757	0.448067	3.41562e-11	1.06858e-16	-8.29691
cg21462693	1.80694	0.217817	3.45133e-11	1.07976e-16	8.29567
cg17412005	-2.03857	0.245795	3.50696e-11	1.09716e-16	-8.29377
cg00639656	-2.75471	0.332176	3.53151e-11	1.10484e-16	-8.29294
cg16983541	-2.73566	0.329881	3.53347e-11	1.10545e-16	-8.29287
cg13280803	-2.12672	0.256759	3.84068e-11	1.20156e-16	-8.28295
cg00547480	2.39675	0.289395	3.87434e-11	1.21209e-16	8.28192
[truncated: 670 more rows]

## Sheet: Supplementary Data  4
MarkerName	CHR	MAPINFO	UCSC_RefGene_Name.y	Effect size	Standard Error	Direction	adj.P	ANCESTRY		ColumnID	description
[truncated: 64 more rows]

[truncated: 19 more sheets: Supplementary Data  5, Supplementary Data  6, Supplementary Data  7, Supplementary Data  8, Supplementary Data 9, Supplementary Data  10, Supplementary Data  11, Supplementary Data  12, Supplementary Data  13, Supplementary Data  14, Supplementary Data  15, Supplementary Data 16, Supplementary Data  17, Supplementary Data  18, Supplementary Data  19, Supplementary Data  20, Supplementary Data  21, Supplementary Data  22, Supplementary Data  23]
